# Supplementary material for: Exploring metazoan evolution through dynamic and holistic changes in protein families and domains
Source: BMC Evol Biol. 2012 Aug 3;12:138. doi: 10.1186/1471-2148-12-138 (PMC3483195; doi:10.1186/1471-2148-12-138)
Supplement: Additional file 1 — Data summary of the species included in the analysis. The data provided represent summary of the number of proteins and domains per species and proteins within protein families. [file 1471-2148-12-138-S1.xls]

## Sheet: Add file 1
Additional file 1. Data summary of the species included in the analysis.
Species	Total proteins	Proteins in famiies	Total domains
H. sapiens	22997	21031	26856
M. musculus	23873	21940	28274
G. gallus	16736	14679	19341
D. melanogaster	14141	11454	14310
A. aegypti	15419	13317	14772
B. mori	14623	10877	11938
C. elegans	20188	18288	18121
C briggsae	19517	18499	16484
T. spiralis	16124	11071	9518
M. brevicollis	9196	6122	9432
S. cerevisiae	6698	3660	6318
