# Supplementary material for: Exploring metazoan evolution through dynamic and holistic changes in protein families and domains
Source: BMC Evol Biol. 2012 Aug 3;12:138. doi: 10.1186/1471-2148-12-138 (PMC3483195; doi:10.1186/1471-2148-12-138)
Supplement: Additional file 2 — IDs of protein families and their members. The data provided represent the accession numbers of the proteins grouped in protein families. [file 1471-2148-12-138-S2.xls]

## Sheet: Add file 2
Additional file 2. Ids of protein families and their members
Cluster0: AAEL008551 AAEL013548 ENSGALG00000015451 gene:BGIBMGA007188 ENSG00000148516 AAEL014260 AAEL015380 AAEL007468 AAEL007464 AAEL007461 AAEL002454 AAEL010323 AAEL010302 AAEL010303 AAEL007456 AAEL012465 AAEL002159 AAEL011354 AAEL005838 AAEL002930 AAEL
Cluster1: ENSGALG00000004423 ENSMUSG00000064121 ENSMUSG00000073928 ENSMUSG00000058692 ENSMUSG00000073890 ENSMUSG00000073893 ENSMUSG00000051706 ENSMUSG00000057890 ENSMUSG00000050818 ENSMUSG00000057654 ENSMUSG00000059397 ENSMUSG00000043314 ENSMUSG0000006076
Cluster2: YDR356W ENSG00000133026 FBgn0052662 ENSGALG00000001183 AAEL001411 CBG09238 ENSMUSG00000020900 ENSG00000118407 CBG06463 ENSGALG00000015903 gene:BGIBMGA005521 FBgn0036614 ENSGALG00000003157 ENSG00000092054 ENSMUSG00000053093 ENSG00000136824 YDL058W ENSGALG00000002511 WBGene00044787 gene:BGIBMGA012972 CBG11551 ENSMUSG00000027855 ENSG00000072501 ENSMUSG00000041133 AAEL005073 gene:BGIBMGA002…
Cluster3: CBG19125 WBGene00017112 WBGene00020713 WBGene00021996 WBGene00018119 WBGene00016360 WBGene00016361 CBG05788 CBG04099 CBG12784 WBGene00010662 WBGene00044205 WBGene00016461 WBGene00022298 FBgn0052251 AAEL003082 ENSGALG00000008425 CBG02284 WBGene00010679 CBG21921 CBG02149 jgi|Monbr1|35252|estExt_fgenesh2_pm.C_220002 WBGene00009477 WBGene00021913 TS_TRISPI_Contig3.a.SNAP.73 YNL136W jgi|Monb…
Cluster4: Cbr-unc-82 ENSMUSG00000033276 WBGene00009326 ENSG00000163482 ENSMUSG00000074312 ENSGALG00000011371 ENSMUSG00000074321 ENSMUSG00000074306 ENSMUSG00000074295 ENSMUSG00000074317 CBG09724 jgi|Monbr1|30263|fgenesh2_pg.scaffold_46000050 ENSMUSG00000074313 ENSMUSG00000074296 ENSMUSG00000074327 ENSGALG00000011598 jgi|Monbr1|15013|e_gw1.4.233.1 ENSG00000169302 ENSMUSG00000070837 ENSGALG000000170…
Cluster5: AAEL010267 FBgn0050087 AAEL011616 AAEL011622 AAEL013713 AAEL010202 AAEL014568 gene:BGIBMGA014430 AAEL002600 gene:BGIBMGA011732 AAEL002360 AAEL006598 AAEL006594 AAEL002347 AAEL008567 FBgn0038485 FBgn0051265 FBgn0051269 FBgn0038481 gene:BGIBMGA013962 FBgn0038482 FBgn0038479 AAEL011916 FBgn0038484 AAEL002177 AAEL006627 AAEL006919 AAEL011913 AAEL011919 FBgn0051267 AAEL011917 AAEL015294 AAEL…
Cluster6: AAEL011026 AAEL003920 FBgn0011582 gene:BGIBMGA002275 ENSMUSG00000039358 ENSGALG00000014975 ENSGALG00000003270 ENSGALG00000006540 ENSG00000169676 ENSG00000184845 ENSMUSG00000021478 Cbr-dop-1 WBGene00001052 ENSGALG00000004066 ENSGALG00000015608 ENSMUSG00000045318 ENSMUSG00000050541 ENSGALG00000001416 ENSG00000043591 ENSGALG00000015974 ENSG00000170214 ENSGALG00000008949 ENSG00000171873 ENS…
Cluster7: WBGene00013177 FBgn0033603 ENSG00000163359 ENSMUSG00000021795 ENSG00000165471 ENSMUSG00000036103 ENSGALG00000016396 ENSGALG00000014910 ENSG00000184374 ENSG00000158270 ENSMUSG00000021789 ENSMUSG00000024863 ENSG00000133661 ENSMUSG00000036655 ENSMUSG00000038591 ENSGALG00000002507 ENSG00000118004 ENSG00000122852 ENSG00000182314 ENSG00000185303 ENSG00000122854 FBgn0034157 gene:BGIBMGA010320 …
Cluster8: WBGene00020992 ENSGALG00000004998 ENSG00000132155 ENSG00000135341 ENSMUSG00000000441 ENSMUSG00000028284 ENSMUSG00000026842 jgi|Monbr1|13710|e_gw1.2.424.1 ENSG00000097007 ENSGALG00000003875 ENSMUSG00000029648 ENSGALG00000015596 AAEL004932 AAEL002172 ENSGALG00000008537 AAEL002471 ENSGALG00000000736 ENSG00000102755 AAEL004592 ENSG00000139625 ENSMUSG00000023050 gene:BGIBMGA012094 gene:BGIBM…
Cluster9: FBgn0002567 WBGene00016344 ENSG00000080371 ENSGALG00000010183 ENSMUSG00000020132 AAEL014749 FBgn0015286 gene:BGIBMGA009918 ENSG00000006451 ENSGALG00000012310 ENSMUSG00000008859 ENSMUSG00000004451 TS_TRISPI_Contig0.g.EN.1439 ENSG00000144118 Cbr-ral-1 WBGene00021811 jgi|Monbr1|35711|estExt_fgenesh1_pg.C_20709 ENSGALG00000014033 FBgn0003205 ENSGALG00000006885 ENSG00000174775 ENSG0000013370…
Cluster10: ENSG00000108829 ENSMUSG00000020869 gene:BGIBMGA002618 AAEL006143 AAEL007103 FBgn0036587 AAEL008658 AAEL010132 AAEL010125 gene:BGIBMGA004172 AAEL001766 AAEL009551 FBgn0028872 FBgn0036494 AAEL000671 AAEL005762 AAEL004000 gene:BGIBMGA000684 gene:BGIBMGA005685 FBgn0037553 WBGene00016974 ENSGALG00000002325 AAEL010128 AAEL007785 ENSMUSG00000033777 AAEL015019 gene:BGIBMGA011025 AAEL000243 AAE…
Cluster11: ENSMUSG00000013787 ENSGALG00000003353 ENSMUSG00000019907 ENSGALG00000023440 ENSG00000104064 AAEL015231 AAEL014521 FBgn0043884 ENSGALG00000016145 ENSMUSG00000032257 ENSMUSG00000005251 gene:BGIBMGA013427 Cbr-mel-11 ENSG00000058272 gene:BGIBMGA002008 jgi|Monbr1|35550|estExt_fgenesh1_pg.C_20392 ENSMUSG00000024483 ENSMUSG00000033597 ENSMUSG00000073557 WBGene00019782 ENSG00000100628 ENSMUSG0…
Cluster12: gene:BGIBMGA003895 WBGene00008630 ENSGALG00000010035 ENSMUSG00000031618 AAEL002765 Cbr-nhr-60 FBgn0003651 Cbr-nhr-175 TS_TRISPI_Contig1.d.SNAP.52 ENSGALG00000013568 FBgn0023546 ENSMUSG00000019768 WBGene00011567 FBgn0015381 FBgn0004865 FBgn0004914 AAEL011231 AAEL009600 AAEL002062 ENSMUSG00000021779 Cbr-nhr-10 WBGene00008208 AAEL001796 ENSMUSG00000028341 Cbr-nhr-23 AAEL007397 WBGene00013…
Cluster13: AAEL003853 gene:BGIBMGA000162 YPR018W ENSG00000167670 CBG10009 CBG19196 WBGene00006820 AAEL005338 AAEL013559 CBG12070 AAEL005319 FBgn0086906 WBGene00006436 ENSGALG00000023108 gene:BGIBMGA004546 FBgn0013988 ENSG00000155657 FBgn0005666 AAEL004886 ENSGALG00000008618 AAEL008383 ENSG00000125351 ENSMUSG00000036572 TS_TRISPI_Contig4.c.SNAP.119 AAEL003575 YBR172C ENSGALG00000020253 ENSG0000015…
Cluster14: FBgn0040066 ENSMUSG00000023345 ENSG00000164087 ENSG00000092377 ENSMUSG00000027630 YDR267C gene:BGIBMGA007583 ENSMUSG00000026917 ENSMUSG00000025246 ENSGALG00000001444 ENSGALG00000013366 ENSG00000177565 ENSG00000101849 AAEL003001 ENSGALG00000013837 AAEL003539 ENSGALG00000002659 ENSG00000196363 ENSGALG00000001041 YCR072C gene:BGIBMGA002361 jgi|Monbr1|22808|fgenesh2_pg.scaffold_3000164 YBR…
Cluster15: CBG19146 CBG01156 CBG01345 WBGene00006263 Cbr-str-31 WBGene00006277 WBGene00007379 CBG01336 WBGene00006078 WBGene00006206 WBGene00006117 CBG11443 WBGene00006288 CBG10439 WBGene00006273 WBGene00006271 WBGene00006137 WBGene00005614 Cbr-str-206 WBGene00021184 Cbr-str-1 WBGene00006282 WBGene00008635 CBG17066 WBGene00006106 Cbr-str-183 WBGene00011686 CBG04938 Cbr-str-33 Cbr-str-44 WBGene000…
Cluster16: ENSMUSG00000062604 ENSGALG00000012813 ENSG00000112739 ENSGALG00000001382 ENSMUSG00000021413 WBGene00004186 gene:BGIBMGA002014 ENSMUSG00000029062 AAEL004110 AAEL008556 ENSG00000008128 Cbr-prpf-4 ENSG00000167258 ENSGALG00000001731 Cbr-cdk-1 WBGene00000405 ENSG00000006837 ENSMUSG00000020990 ENSGALG00000010119 ENSGALG00000012295 jgi|Monbr1|2068|gw1.7.180.1 jgi|Monbr1|1900|gw1.2.468.1 gene:…
Cluster17: ENSG00000211745 ENSG00000211619 ENSMUSG00000076558 ENSMUSG00000076859 ENSG00000211658 ENSG00000211661 ENSMUSG00000076545 ENSG00000211669 ENSMUSG00000076551 ENSMUSG00000076548 ENSMUSG00000076856 ENSMUSG00000076820 ENSMUSG00000076794 ENSMUSG00000076811 ENSMUSG00000076786 ENSMUSG00000076553 ENSMUSG00000076463 ENSMUSG00000076568 ENSMUSG00000076479 ENSG00000211803 ENSG00000211660 ENSMUSG000…
Cluster18: AAEL014609 AAEL014616 AAEL014607 AAEL014603 AAEL014610 AAEL008846 AAEL014613 AAEL002638 AAEL014617 AAEL002633 AAEL014615 AAEL014619 AAEL006802 AAEL014612 AAEL006798 AAEL006793 AAEL014614 AAEL014605 AAEL006815 AAEL014606 AAEL006795 AAEL014608 AAEL006784 AAEL006804 AAEL006811 AAEL014618 AAEL014604 AAEL006810 AAEL006814 AAEL014611 AAEL006805 FBgn0038037 gene:BGIBMGA003945 gene:BGIBMGA0039…
Cluster19: AAEL009175 FBgn0003425 ENSMUSG00000056427 ENSG00000145147 ENSG00000184347 ENSGALG00000007622 ENSGALG00000014419 WBGene00004854 Cbr-slt-1 ENSMUSG00000031558 ENSG00000187122 Cbr-crb-1 gene:BGIBMGA001121 ENSG00000168743 ENSGALG00000002958 WBGene00000792 ENSG00000148400 ENSMUSG00000026923 jgi|Monbr1|27644|fgenesh2_pg.scaffold_20000112 ENSGALG00000016584 ENSMUSG00000044476 CBG18408 FBgn0021…
Cluster20: ENSGALG00000006404 ENSMUSG00000021500 ENSG00000145833 ENSMUSG00000003360 ENSG00000174243 gene:BGIBMGA008914 gene:BGIBMGA003429 AAEL001657 CBG09074 WBGene00017162 ENSMUSG00000020075 ENSG00000165732 FBgn0035720 CBG11510 CBG11408 CBG14924 TS_TRISPI_Contig27.SN.78 WBGene00018890 jgi|Monbr1|34261|estExt_fgenesh2_pg.C_320107 FBgn0011802 FBgn0025140 FBgn0030631 CBG20666 ENSG00000118197 AAEL00…
Cluster21: FBgn0004854 WBGene00000440 AAEL002740 FBgn0004102 ENSMUSG00000005917 ENSG00000052850 ENSG00000163623 ENSMUSG00000035187 Cbr-ceh-43 FBgn0000157 TS_TRISPI_Contig1.a.SN.111 ENSG00000167157 ENSMUSG00000039476 ENSGALG00000003324 ENSG00000116132 ENSMUSG00000026586 ENSG00000115507 gene:BGIBMGA009025 ENSMUSG00000021848 AAEL003277 FBgn0002941 AAEL011647 FBgn0030408 FBgn0038592 FBgn0029775 FBgn0…
Cluster22: AAEL005991 FBgn0037912 gene:BGIBMGA013168 WBGene00010780 CBG09959 ENSMUSG00000003528 ENSG00000100075 ENSGALG00000001240 CBG10209 CBG07280 YBR291C YJR095W AAEL009100 WBGene00011226 TS_TRISPI_Contig0.g.SNAP.83 CBG16392 gene:BGIBMGA010248 AAEL011276 ENSMUSG00000019082 ENSGALG00000014295 TS_TRISPI_Contig2.a.FG.162 ENSG00000177542 FBgn0037969 ENSMUSG00000035472 CBG07647 WBGene00008979 ENSG0…
Cluster23: FBgn0038852 AAEL014125 FBgn0000576 FBgn0000015 gene:BGIBMGA006400 ENSGALG00000015600 ENSG00000106511 ENSGALG00000005679 FBgn0035292 gene:BGIBMGA006390 WBGene00003779 FBgn0000439 AAEL006595 ENSG00000105991 ENSMUSG00000029844 FBgn0000606 FBgn0051481 AAEL014635 ENSMUSG00000050368 FBgn0008646 FBgn0000014 FBgn0085448 FBgn0003986 FBgn0003339 ENSG00000105997 ENSMUSG00000042499 ENSGALG00000011…
Cluster24: jgi|Monbr1|10778|fgenesh1_pg.scaffold_23000125 WBGene00000988 AAEL000705 AAEL006496 AAEL000690 AAEL000814 FBgn0032614 AAEL000689 FBgn0051809 FBgn0051810 AAEL011193 ENSMUSG00000027195 AAEL009634 ENSG00000149084 jgi|Monbr1|38222|estExt_fgenesh1_pg.C_210149 ENSGALG00000003273 FBgn0029975 ENSG00000130948 CBG11442 ENSG00000103160 AAEL000830 WBGene00006435 gene:BGIBMGA006048 FBgn0032615 ENSM…
Cluster25: jgi|Monbr1|27264|fgenesh2_pg.scaffold_18000083 jgi|Monbr1|12200|fgenesh1_pg.scaffold_36000025 jgi|Monbr1|30335|fgenesh2_pg.scaffold_48000016 CBG09473 AAEL001074 gene:BGIBMGA002952 WBGene00000397 ENSGALG00000002544 ENSG00000196159 ENSMUSG00000046743 jgi|Monbr1|11672|fgenesh1_pg.scaffold_31000029 ENSGALG00000011823 ENSGALG00000013579 ENSG00000143126 FBgn0036930 AAEL011164 ENSMUSG00000016…
Cluster26: CBG05391 FBgn0083963 AAEL000530 AAEL000546 AAEL004724 AAEL000545 AAEL008532 AAEL001517 gene:BGIBMGA004684 gene:BGIBMGA004683 gene:BGIBMGA010987 FBgn0029690 FBgn0000326 AAEL005200 gene:BGIBMGA010328 AAEL012886 gene:BGIBMGA012122 AAEL005182 AAEL004323 AAEL005178 AAEL003187 AAEL003181 FBgn0010052 AAEL005210 AAEL003198 FBgn0015576 FBgn0015575 AAEL005122 FBgn0034076 gene:BGIBMGA009874 AAEL0…
Cluster27: CBG06545 AAEL003076 AAEL003091 AAEL003058 AAEL008560 AAEL003079 AAEL014371 AAEL008568 AAEL008751 AAEL008749 AAEL005138 AAEL003102 AAEL010390 AAEL003099 FBgn0026314 AAEL001804 FBgn0034605 FBgn0026315 FBgn0032684 FBgn0051002 FBgn0040255 FBgn0040259 AAEL010381 AAEL010386 AAEL014244 FBgn0040253 FBgn0038886 AAEL014246 FBgn0027070 AAEL001822 FBgn0040251 AAEL010366 AAEL001816 FBgn0040257 AAEL…
Cluster28: ENSMUSG00000025060 ENSGALG00000008318 ENSGALG00000016781 AAEL003013 FBgn0024326 gene:BGIBMGA007238 ENSG00000065559 ENSMUSG00000033352 ENSGALG00000001001 TS_TRISPI_Contig0.a.EN.1565 AAEL001622 ENSG00000108984 ENSMUSG00000020623 ENSMUSG00000018932 ENSGALG00000004735 ENSG00000034152 FBgn0015763 TS_TRISPI_Contig0.j.FG.108 gene:BGIBMGA005641 Cbr-mkk-4 WBGene00003368 WBGene00004758 Cbr-sek-1…
Cluster29: TS_TRISPI_Contig3.a.SNAP.332 TS_TRISPI_Contig17.SN.16 TS_TRISPI_Contig2163.SN.1 TS_TRISPI_Contig552.FG.1 TS_TRISPI_Contig458.FG.1 TS_TRISPI_Contig234.FG.1 TS_TRISPI_Contig3.a.FG.139 TS_TRISPI_Contig3.a.SN.116 TS_TRISPI_Contig20.FG.4 TS_TRISPI_Contig3.c.FG.126 TS_TRISPI_Contig3278.SN.1 TS_TRISPI_Contig3.a.SNAP.103 gene:BGIBMGA002240 TS_TRISPI_Contig3.a.FG.167 TS_TRISPI_Contig3.a.SN.85 T…
Cluster30: WBGene00005285 CBG22435 WBGene00005358 WBGene00005278 CBG10370 WBGene00005401 WBGene00005514 WBGene00005407 Cbr-srh-184 WBGene00011192 CBG08780 CBG08553 CBG24726 WBGene00005458 WBGene00005486 CBG01167 WBGene00005381 WBGene00005317 WBGene00005387 WBGene00005398 WBGene00005392 CBG10371 Cbr-srh-211 WBGene00005396 WBGene00005385 WBGene00005399 Cbr-srh-276 CBG06304 WBGene00005332 WBGene0000…
Cluster31: WBGene00018895 CBG00946 jgi|Monbr1|33775|estExt_fgenesh2_pg.C_240067 jgi|Monbr1|39070|estExt_fgenesh1_pg.C_380033 AAEL008552 ENSG00000179295 ENSMUSG00000043733 gene:BGIBMGA001100 TS_TRISPI_Contig21.EN.1135 ENSMUSG00000004266 jgi|Monbr1|27512|fgenesh2_pg.scaffold_19000166 ENSGALG00000004821 ENSG00000111679 Cbr-ptp-2 FBgn0000382 ENSGALG00000014561 ENSGALG00000002005 ENSGALG00000015995 FB…
Cluster32: ENSGALG00000008725 ENSMUSG00000045328 ENSMUSG00000018395 AAEL008542 ENSG00000089177 ENSG00000139116 gene:BGIBMGA006809 jgi|Monbr1|34081|estExt_fgenesh2_pg.C_290101 YEL061C WBGene00002219 ENSGALG00000013208 jgi|Monbr1|9005|fgenesh1_pg.scaffold_13000146 YBL063W ENSGALG00000004195 FBgn0001308 ENSGALG00000012588 ENSMUSG00000031788 ENSG00000140859 ENSG00000168280 ENSG00000116852 ENSMUSG0000…
Cluster33: gene:BGIBMGA008931 WBGene00008682 ENSGALG00000001986 ENSGALG00000016373 ENSMUSG00000022360 ENSG00000156802 Cbr-lex-1 jgi|Monbr1|26358|fgenesh2_pg.scaffold_14000024 YER047C YGR270W AAEL000081 ENSG00000182263 ENSMUSG00000075324 ENSGALG00000007492 ENSMUSG00000009907 CBG22081 ENSGALG00000005682 TS_TRISPI_Contig0.i.SNAP.236 ENSGALG00000011069 FBgn0040208 WBGene00022222 gene:BGIBMGA006243 FB…
Cluster34: AAEL007131 AAEL003808 AAEL008232 AAEL003809 AAEL003810 FBgn0036316 FBgn0034247 gene:BGIBMGA012082 AAEL010868 FBgn0028560 AAEL010481 AAEL000567 FBgn0037386 gene:BGIBMGA010742 FBgn0050035 FBgn0033644 gene:BGIBMGA010741 gene:BGIBMGA003740 FBgn0037387 AAEL010479 gene:BGIBMGA003739 ENSGALG00000000853 AAEL010485 AAEL012044 gene:BGIBMGA010743 jgi|Monbr1|10586|fgenesh1_pg.scaffold_22000084 AAE…
Cluster35: gene:BGIBMGA010145 gene:BGIBMGA014295 gene:BGIBMGA001487 AAEL002111 AAEL004780 gene:BGIBMGA003060 gene:BGIBMGA002362 AAEL004751 AAEL004765 AAEL004746 gene:BGIBMGA000281 FBgn0004781 AAEL004748 AAEL004745 AAEL004752 AAEL004758 gene:BGIBMGA010142 gene:BGIBMGA001486 AAEL004749 AAEL004759 gene:BGIBMGA000276 gene:BGIBMGA003095 AAEL009783 AAEL004782 AAEL004747 AAEL004760 AAEL003112 AAEL002099…
Cluster36: CBG17574 WBGene00004000 WBGene00004001 AAEL010379 WBGene00004002 jgi|Monbr1|34262|estExt_fgenesh2_pg.C_330007 gene:BGIBMGA007494 FBgn0035244 WBGene00003996 CBG04013 Cbr-pgp-7 AAEL006717 ENSGALG00000023271 gene:BGIBMGA012743 Cbr-haf-6 WBGene00001816 WBGene00003999 Cbr-haf-2 ENSGALG00000010901 Cbr-pgp-8 WBGene00004004 Cbr-pgp-4 WBGene00004003 ENSGALG00000000181 FBgn0010241 Cbr-pgp-10 WBG…
Cluster37: AAEL008591 CBG23781 AAEL005424 AAEL008102 WBGene00008269 ENSMUSG00000071661 ENSG00000185670 FBgn0030228 ENSMUSG00000079605 jgi|Monbr1|9640|fgenesh1_pg.scaffold_16000109 ENSMUSG00000022076 FBgn0038475 ENSG00000122550 ENSMUSG00000028986 ENSGALG00000012202 ENSGALG00000010938 ENSGALG00000002277 ENSG00000114796 ENSGALG00000010287 ENSMUSG00000059486 ENSMUSG00000062901 ENSG00000170852 ENSG000…
Cluster38: WBGene00011191 CBG12889 CBG09052 ENSG00000146216 ENSMUSG00000015599 CBG19692 WBGene00020435 Cbr-vrk-1 AAEL000343 YHR135C FBgn0027504 gene:BGIBMGA000118 FBgn0027889 AAEL015389 AAEL015216 AAEL007617 ENSG00000100749 ENSMUSG00000021115 WBGene00017895 gene:BGIBMGA008842 ENSGALG00000011116 ENSGALG00000020725 ENSMUSG00000002205 ENSG00000141551 jgi|Monbr1|32735|estExt_fgenesh2_pg.C_130015 jgi|…
Cluster39: CBG18252 FBgn0034481 jgi|Monbr1|21933|fgenesh2_pg.scaffold_2000140 FBgn0039373 Cbr-pat-10 WBGene00003934 ENSGALG00000013362 gene:BGIBMGA006937 TS_TRISPI_Contig32.FG.29 CBG00175 YPR188C gene:BGIBMGA001318 FBgn0040351 AAEL006575 jgi|Monbr1|22960|fgenesh2_pg.scaffold_3000316 ENSMUSG00000063130 ENSG00000178363 AAEL012326 Cbr-cmd-1 WBGene00000552 FBgn0000253 ENSGALG00000010679 ENSGALG000000…
Cluster40: ENSG00000080503 ENSG00000215766 ENSG00000085224 WBGene00006961 ENSGALG00000010164 AAEL013136 ENSMUSG00000024921 Cbr-xnp-1 ENSGALG00000007843 ENSMUSG00000031229 FBgn0039338 WBGene00016868 ENSGALG00000014642 ENSMUSG00000063870 ENSG00000111642 ENSGALG00000013565 AAEL002230 FBgn0086902 AAEL010502 YGL150C AAEL004942 ENSMUSG00000041235 Cbr-isw-1 ENSG00000080603 ENSG00000116254 FBgn0023395 Cb…
Cluster41: WBGene00018413 WBGene00018260 ENSG00000148795 ENSG00000213052 ENSMUSG00000066704 WBGene00021710 ENSMUSG00000040650 ENSMUSG00000060407 ENSMUSG00000040660 CBG01255 WBGene00007913 WBGene00019967 WBGene00018261 ENSMUSG00000049685 ENSMUSG00000015224 ENSG00000111012 WBGene00018262 ENSMUSG00000025197 ENSMUSG00000052520 ENSGALG00000011532 ENSMUSG00000005547 ENSMUSG00000074254 ENSG00000186684 C…
Cluster42: gene:BGIBMGA010406 Cbr-csr-1 Cbr-ergo-1.2 Cbr-ergo-1.1 WBGene00019971 CBG16129 AAEL006287 FBgn0046812 FBgn0026611 CBG03777 TS_TRISPI_Contig7.b.SNAP.78 AAEL013233 CBG12094 TS_TRISPI_Contig29.SNAP.17 TS_TRISPI_Contig6.b.SNAP.262 TS_TRISPI_Contig30.SNAP.4 CBG16098 TS_TRISPI_Contig4248.EN.1003 gene:BGIBMGA010644 ENSG00000125207 ENSMUSG00000029423 CBG23746 TS_TRISPI_Contig3293.FG.1 TS_TRISP…
Cluster43: WBGene00003474 Cbr-mtl-2 ENSMUSG00000050092 ENSMUSG00000042212 CBG07655 WBGene00009720 ENSG00000205362 ENSG00000125148 ENSG00000198417 ENSG00000125144 ENSG00000205364 ENSG00000187193 ENSG00000169688 ENSMUSG00000031757 ENSMUSG00000078276 ENSG00000213415 ENSMUSG00000080195 ENSMUSG00000049008 ENSMUSG00000078443 ENSGALG00000018704 ENSG00000189169 ENSG00000212657 ENSG00000087250 ENSG0000021…
Cluster44: ENSMUSG00000058317 ENSG00000182247 WBGene00006718 gene:BGIBMGA004053 WBGene00006703 ENSG00000107341 ENSMUSG00000036241 gene:BGIBMGA013112 AAEL008514 TS_TRISPI_Contig27.SNAP.12 AAEL005038 AAEL006728 FBgn0027936 gene:BGIBMGA009118 ENSG00000175063 ENSMUSG00000001403 jgi|Monbr1|32460|estExt_fgenesh2_pg.C_100163 YOR339C ENSG00000119048 ENSMUSG00000020390 ENSGALG00000008648 ENSG00000077721 E…
Cluster45: TS_TRISPI_Contig27.SNAP.97 TS_TRISPI_Contig17.SNAP.31 TS_TRISPI_Contig0.a.FG.29 TS_TRISPI_Contig3.a.SN.193 TS_TRISPI_Contig4801.SN.1 TS_TRISPI_Contig0.c.SNAP.121 TS_TRISPI_Contig3.a.SNAP.13 TS_TRISPI_Contig8.a.SNAP.256 TS_TRISPI_Contig496.SNAP.1 TS_TRISPI_Contig503.SNAP.1 TS_TRISPI_Contig4521.SNAP.1 TS_TRISPI_Contig14.FG.134 TS_TRISPI_Contig0.d.SNAP.340 TS_TRISPI_Contig17.SNAP.168 TS_T…
Cluster46: gene:BGIBMGA011012 ENSMUSG00000040966 ENSMUSG00000023829 ENSG00000175003 ENSGALG00000002892 ENSG00000112499 ENSGALG00000020002 ENSGALG00000005934 ENSGALG00000011579 ENSGALG00000011615 ENSG00000146477 gene:BGIBMGA011016 CBG13266 WBGene00013439 WBGene00003842 AAEL000902 CBG18308 ENSMUSG00000074028 ENSMUSG00000023828 jgi|Monbr1|33459|estExt_fgenesh2_pg.C_190170 gene:BGIBMGA011013 WBGene00…
Cluster47: TS_TRISPI_Contig4.b.SN.13 ENSG00000168724 ENSGALG00000023982 FBgn0027599 jgi|Monbr1|3526|gw1.8.361.1 AAEL006437 ENSG00000148719 ENSG00000104129 YMR214W ENSGALG00000002769 WBGene00001040 WBGene00018836 YNL227C YER048C Cbr-dnj-10 YJL162C jgi|Monbr1|21911|fgenesh2_pg.scaffold_2000118 ENSMUSG00000034278 FBgn0037882 Cbr-dnj-22 AAEL000042 ENSG00000179407 ENSMUSG00000048206 ENSGALG00000015518…
Cluster48: ENSGALG00000000317 ENSMUSG00000022054 ENSMUSG00000020396 ENSG00000104722 ENSG00000170421 ENSMUSG00000049382 ENSGALG00000013239 ENSG00000132688 ENSG00000162520 ENSMUSG00000001333 ENSGALG00000000314 ENSG00000171403 ENSMUSG00000051617 ENSG00000185069 ENSMUSG00000064201 ENSG00000186395 ENSG00000167768 ENSMUSG00000019761 ENSG00000172867 ENSG00000167916 gene:BGIBMGA007496 ENSMUSG00000046834 …
Cluster49: ENSMUSG00000076663 ENSMUSG00000076720 ENSG00000153613 ENSMUSG00000076727 ENSG00000211973 ENSG00000211945 ENSMUSG00000076700 ENSG00000211948 ENSMUSG00000076693 ENSMUSG00000076695 ENSMUSG00000076701 ENSMUSG00000076637 ENSMUSG00000076649 ENSG00000211953 ENSG00000211955 ENSMUSG00000076659 ENSMUSG00000076678 ENSMUSG00000076664 ENSG00000211977 ENSG00000211968 ENSG00000211935 ENSG00000211934 …
Cluster50: ENSG00000214984 ENSG00000215359 ENSG00000153363 ENSG00000177800 ENSG00000203656 ENSG00000151773 ENSG00000215453 ENSG00000204929 ENSG00000215566 ENSG00000215223 ENSG00000214696 ENSG00000215125 ENSG00000215428 ENSG00000197999 ENSG00000215258 ENSG00000214011 ENSG00000214247 ENSG00000215815 ENSG00000215918 ENSG00000197916 ENSG00000215382 ENSG00000215844 ENSG00000212648 ENSG00000214738 ENSG…
Cluster51: TS_TRISPI_Contig0.g.SNAP.453 ENSGALG00000007906 ENSMUSG00000030525 WBGene00017580 gene:BGIBMGA003529 ENSG00000175344 ENSG00000149305 ENSG00000147432 TS_TRISPI_Contig18.SNAP.167 ENSMUSG00000032269 ENSMUSG00000026253 gene:BGIBMGA003715 ENSMUSG00000027950 FBgn0028875 ENSG00000166736 ENSMUSG00000031491 ENSG00000160716 ENSG00000196811 ENSGALG00000004096 ENSMUSG00000014609 Cbr-acr-19 WBGene0…
Cluster52: ENSG00000206075 AAEL006137 FBgn0039795 ENSGALG00000019553 ENSGALG00000011117 WBGene00005643 ENSMUSG00000073602 AAEL011777 FBgn0036968 gene:BGIBMGA013852 gene:BGIBMGA013849 ENSG00000170542 ENSG00000124570 gene:BGIBMGA013932 gene:BGIBMGA007729 ENSMUSG00000069248 ENSMUSG00000042842 ENSGALG00000019552 ENSGALG00000012866 gene:BGIBMGA013848 ENSG00000197632 ENSMUSG00000062345 ENSMUSG000000267…
Cluster53: ENSG00000153015 ENSG00000138398 ENSMUSG00000042133 ENSGALG00000009839 FBgn0027617 FBgn0039581 gene:BGIBMGA008977 ENSGALG00000005282 AAEL005541 Cbr-cyn-8 ENSG00000114857 WBGene00003795 FBgn0039302 AAEL009884 AAEL009457 ENSGALG00000012364 ENSMUSG00000032525 WBGene00000884 gene:BGIBMGA013430 CBG07130 gene:BGIBMGA003414 AAEL005690 ENSGALG00000013383 AAEL003477 gene:BGIBMGA006771 FBgn003308…
Cluster54: ENSMUSG00000053388 ENSMUSG00000030966 ENSG00000214414 ENSGALG00000016595 FBgn0085318 ENSGALG00000021301 ENSGALG00000001068 ENSGALG00000000107 ENSG00000206495 ENSG00000206419 ENSG00000204599 ENSG00000176979 ENSGALG00000003144 ENSG00000197042 ENSG00000183439 ENSG00000141569 ENSGALG00000000117 ENSG00000154370 ENSG00000204614 ENSG00000206425 ENSG00000172524 ENSG00000121060 ENSMUSG000000534…
Cluster55: ENSGALG00000011582 CBG04877 WBGene00008677 WBGene00020583 gene:BGIBMGA014259 TS_TRISPI_Contig39.FG.7 AAEL001656 FBgn0028513 FBgn0034392 CBG20625 WBGene00018268 WBGene00010646 AAEL004256 AAEL004247 AAEL004836 AAEL004268 FBgn0038799 gene:BGIBMGA010861 ENSGALG00000015916 ENSMUSG00000049624 ENSG00000091664 ENSMUSG00000030500 ENSG00000119899 ENSG00000179520 ENSMUSG00000019935 ENSMUSG0000007…
Cluster56: jgi|Monbr1|33024|estExt_fgenesh2_pg.C_150122 YML016C WBGene00016398 FBgn0011826 YPL179W YDR436W YML057W FBgn0030758 gene:BGIBMGA004807 YDR075W WBGene00012665 FBgn0005777 AAEL005080 Cbr-pph-5 TS_TRISPI_Contig1.c.EN.1274 AAEL004288 ENSMUSG00000026753 ENSG00000119414 FBgn0003139 ENSGALG00000001013 gene:BGIBMGA007690 jgi|Monbr1|38407|estExt_fgenesh1_pg.C_240111 YDL047W AAEL004040 ENSG00000…
Cluster57: AAEL003028 FBgn0037950 gene:BGIBMGA005723 FBgn0003011 AAEL012248 gene:BGIBMGA004624 ENSGALG00000010781 ENSG00000188828 ENSGALG00000004936 ENSMUSG00000018595 ENSG00000145451 ENSMUSG00000038257 ENSMUSG00000018589 gene:BGIBMGA000843 ENSMUSG00000028020 ENSG00000109738 ENSGALG00000004134 ENSGALG00000009395 ENSG00000101958 ENSG00000145888 ENSGALG00000016571 ENSGALG00000001282 ENSMUSG00000000…
Cluster58: ENSG00000115053 CBG02589 ENSGALG00000007705 WBGene00021921 CBG13969 ENSMUSG00000027620 gene:BGIBMGA006208 ENSGALG00000001550 ENSG00000131051 AAEL005046 ENSG00000134597 ENSMUSG00000031107 ENSMUSG00000026234 ENSG00000102317 YGR159C FBgn0031883 AAEL013795 jgi|Monbr1|23681|fgenesh2_pg.scaffold_4000424 CBG18684 jgi|Monbr1|31400|estExt_fgenesh2_pg.C_40029 CBG18685 ENSMUSG00000031167 WBGene00…
Cluster59: ENSMUSG00000078367 ENSMUSG00000046443 ENSMUSG00000078366 ENSMUSG00000061481 ENSMUSG00000061208 ENSMUSG00000046716 ENSMUSG00000070816 ENSMUSG00000059204 ENSMUSG00000080092 ENSMUSG00000074325 ENSMUSG00000080091 ENSMUSG00000080095 ENSMUSG00000080100 ENSMUSG00000074331 ENSMUSG00000074309 ENSMUSG00000080109 ENSMUSG00000080112 ENSMUSG00000080098 ENSMUSG00000078405 ENSMUSG00000071428 ENSMUSG0…
Cluster60: WBGene00005783 CBG18607 WBGene00005885 CBG16981 WBGene00005891 WBGene00005766 WBGene00005776 Cbr-srw-108 WBGene00005802 TS_TRISPI_Contig7.a.FG.45 WBGene00005798 WBGene00005800 WBGene00005780 WBGene00005782 WBGene00005806 WBGene00005791 WBGene00005858 Cbr-srw-90 WBGene00005814 WBGene00005778 WBGene00005883 WBGene00005804 WBGene00005866 WBGene00005890 WBGene00005884 WBGene00005816 Cbr-sr…
Cluster61: WBGene00003552 FBgn0052702 ENSMUSG00000026726 AAEL010965 ENSG00000107611 ENSGALG00000008704 TS_TRISPI_Contig8.a.FG.88 ENSGALG00000010752 ENSG00000157211 ENSGALG00000005519 ENSG00000095587 ENSMUSG00000047636 ENSMUSG00000025013 AAEL014312 ENSMUSG00000022098 ENSG00000038295 ENSMUSG00000053626 WBGene00003555 ENSGALG00000009567 ENSGALG00000008621 TS_TRISPI_Contig5.c.SNAP.36 ENSG00000168487 …
Cluster62: AAEL009118 ENSMUSG00000078337 ENSMUSG00000078338 ENSMUSG00000078343 ENSMUSG00000078339 ENSMUSG00000078340 ENSMUSG00000078345 ENSMUSG00000078342 ENSMUSG00000063080 ENSMUSG00000078341 ENSMUSG00000078347 ENSMUSG00000078344 ENSMUSG00000020086 ENSG00000099284 TS_TRISPI_Contig8542.FG.1 TS_TRISPI_Contig8665.EN.1006 TS_TRISPI_Contig8.a.SN.50 TS_TRISPI_Contig1422.SNAP.1 TS_TRISPI_Contig726.SNAP…
Cluster63: CBG20215 CBG21394 gene:BGIBMGA002382 CBG01143 gene:BGIBMGA002534 AAEL002927 AAEL005551 CBG15867 CBG21803 CBG19581 CBG00687 CBG17770 CBG21854 CBG24896 CBG21131 CBG11253 CBG24130 CBG00898 CBG00866 CBG24125 CBG00003 CBG13397 CBG07101 CBG23631 CBG24670 CBG00688 CBG24685 CBG21819 CBG24456 CBG17877 CBG15999 CBG01445 CBG10333 CBG25004 CBG21848 CBG00520 CBG24071 CBG22994 CBG24990 CBG23924 CBG1…
Cluster64: ENSGALG00000015412 ENSMUSG00000027783 ENSGALG00000019215 ENSMUSG00000021712 ENSG00000113595 ENSGALG00000014765 Cbr-arc-1 WBGene00000180 CBG22045 jgi|Monbr1|9101|fgenesh1_pg.scaffold_14000007 YBR164C ENSMUSG00000021877 AAEL014177 FBgn0000115 Cbr-arl-1 WBGene00000187 gene:BGIBMGA001070 TS_TRISPI_Contig3.c.SNAP.102 ENSMUSG00000060904 ENSGALG00000011651 ENSG00000120805 jgi|Monbr1|35363|est…
Cluster65: CBG02160 jgi|Monbr1|37902|estExt_fgenesh1_pg.C_170149 jgi|Monbr1|25782|fgenesh2_pg.scaffold_11000182 YNL059C ENSG00000138107 ENSMUSG00000025228 AAEL011750 FBgn0011742 gene:BGIBMGA000082 ENSMUSG00000020152 ENSG00000138071 ENSGALG00000008779 ENSG00000213985 WBGene00000200 jgi|Monbr1|35254|estExt_fgenesh2_pm.C_230002 Cbr-arx-2 YDL029W TS_TRISPI_Contig1.c.FG.51 AAEL005961 ENSGALG0000000984…
Cluster66: WBGene00013758 WBGene00013036 WBGene00021859 WBGene00021262 WBGene00016486 WBGene00021862 WBGene00007453 WBGene00022479 WBGene00018691 WBGene00021864 WBGene00009490 WBGene00015229 WBGene00013623 WBGene00022329 WBGene00008826 WBGene00020451 WBGene00011983 WBGene00009427 WBGene00022326 WBGene00012955 WBGene00012567 WBGene00018939 WBGene00022327 WBGene00010294 WBGene00016521 WBGene0001383…
Cluster67: ENSMUSG00000020950 ENSG00000176165 ENSMUSG00000003154 AAEL010565 TS_TRISPI_Contig3.c.SNAP.288 ENSG00000054598 jgi|Monbr1|26588|fgenesh2_pg.scaffold_15000022 FBgn0029504 gene:BGIBMGA001488 AAEL013354 AAEL007736 FBgn0014143 gene:BGIBMGA013330 ENSG00000176692 ENSMUSG00000046714 ENSMUSG00000050295 ENSGALG00000022940 ENSGALG00000023629 ENSMUSG00000074676 ENSG00000125798 gene:BGIBMGA005101 E…
Cluster68: AAEL008295 AAEL008284 AAEL008294 AAEL008288 AAEL008285 AAEL008289 AAEL014879 AAEL010134 AAEL010127 FBgn0036108 FBgn0036109 gene:BGIBMGA000338 FBgn0035736 AAEL008293 FBgn0036110 AAEL008290 FBgn0035737 AAEL003272 gene:BGIBMGA007014 gene:BGIBMGA007015 FBgn0050045 FBgn0000551 gene:BGIBMGA012657 gene:BGIBMGA012595 gene:BGIBMGA007085 FBgn0037069 AAEL014418 gene:BGIBMGA012602 gene:BGIBMGA0126…
Cluster69: WBGene00011750 WBGene00016364 CBG04928 CBG01233 Cbr-nhr-37 Cbr-nhr-84 WBGene00003692 Cbr-nhr-102 WBGene00011520 CBG16982 WBGene00018412 WBGene00018430 WBGene00003674 Cbr-nhr-216 CBG19169 CBG01243 Cbr-nhr-45 WBGene00017510 Cbr-nhr-218 WBGene00016091 WBGene00003717 CBG01352 Cbr-nhr-130 WBGene00020385 Cbr-nhr-30 WBGene00003693 CBG01246 WBGene00003723 CBG06609 WBGene00003617 Cbr-nhr-184 WB…
Cluster70: gene:BGIBMGA012914 AAEL013617 WBGene00015418 ENSG00000100092 TS_TRISPI_Contig1101.SNAP.1 TS_TRISPI_Contig6.a.SNAP.86 FBgn0026056 ENSG00000213390 ENSMUSG00000025154 ENSGALG00000007609 ENSGALG00000005962 ENSG00000107863 YOR127W WBGene00000875 TS_TRISPI_Contig0.i.SNAP.156 FBgn0029778 ENSGALG00000009293 ENSGALG00000011164 ENSMUSG00000004633 ENSG00000106069 ENSG00000128656 WBGene00015267 EN…
Cluster71: FBgn0034911 WBGene00004902 AAEL000298 ENSGALG00000010992 FBgn0011603 AAEL005581 FBgn0010414 gene:BGIBMGA014231 AAEL010106 ENSGALG00000005334 ENSGALG00000004246 ENSMUSG00000020838 ENSG00000108576 FBgn0034136 ENSG00000103546 ENSMUSG00000055368 ENSGALG00000003560 ENSG00000142319 ENSMUSG00000021609 WBGene00003387 gene:BGIBMGA006619 Cbr-mod-5 ENSMUSG00000039728 ENSG00000165970 ENSGALG000000…
Cluster72: FBgn0038435 jgi|Monbr1|37593|estExt_fgenesh1_pg.C_140197 jgi|Monbr1|34366|estExt_fgenesh2_pg.C_350012 AAEL005330 FBgn0013974 FBgn0010197 AAEL008390 ENSMUSG00000055523 gene:BGIBMGA006891 jgi|Monbr1|32325|estExt_fgenesh2_pg.C_90167 ENSG00000159899 Cbr-gcy-28 ENSMUSG00000028469 CBG19453 ENSG00000204529 jgi|Monbr1|9289|fgenesh1_pg.scaffold_14000195 jgi|Monbr1|27986|fgenesh2_pg.scaffold_230…
Cluster73: AAEL012101 gene:BGIBMGA002542 ENSG00000167552 ENSMUSG00000072235 AAEL013229 ENSG00000123416 ENSMUSG00000043091 ENSMUSG00000023004 gene:BGIBMGA013413 AAEL006642 ENSG00000167553 ENSG00000075886 ENSMUSG00000067702 ENSMUSG00000067338 FBgn0003886 FBgn0003884 ENSG00000198033 ENSGALG00000010439 FBgn0003885 gene:BGIBMGA002103 ENSMUSG00000026202 ENSG00000152086 ENSGALG00000011324 ENSGALG0000000…
Cluster74: AAEL007783 AAEL012072 AAEL003852 AAEL003836 AAEL000506 AAEL003856 AAEL003828 AAEL003659 AAEL000482 AAEL000492 AAEL003850 ENSGALG00000023231 ENSGALG00000023220 ENSGALG00000023215 ENSGALG00000023219 ENSGALG00000023228 FBgn0053833 FBgn0053824 FBgn0051613 FBgn0053803 FBgn0053860 FBgn0053809 FBgn0053821 FBgn0053812 FBgn0053842 FBgn0053851 FBgn0053836 FBgn0053818 FBgn0053863 FBgn0053815 FBgn…
Cluster75: FBgn0085478 AAEL002209 AAEL001389 CBG19823 ENSMUSG00000021969 gene:BGIBMGA001083 jgi|Monbr1|37601|estExt_fgenesh1_pg.C_140215 FBgn0031239 FBgn0036555 jgi|Monbr1|29011|fgenesh2_pg.scaffold_30000096 ENSG00000156599 WBGene00004964 ENSGALG00000007362 ENSMUSG00000034075 WBGene00012948 AAEL010581 WBGene00012718 WBGene00010892 YOL003C ENSG00000099904 ENSMUSG00000060166 WBGene00019257 CBG02116…
Cluster76: ENSMUSG00000080272 ENSMUSG00000019828 ENSGALG00000014407 ENSG00000036828 ENSMUSG00000051980 ENSMUSG00000079901 ENSMUSG00000074160 ENSMUSG00000080311 ENSMUSG00000079898 ENSG00000164082 ENSG00000168959 ENSMUSG00000080308 ENSGALG00000022002 ENSMUSG00000080148 ENSMUSG00000080146 ENSG00000152822 ENSGALG00000012297 ENSGALG00000017238 ENSMUSG00000049583 ENSMUSG00000027824 ENSGALG00000014925 E…
Cluster77: ENSGALG00000008044 TS_TRISPI_Contig1.a.SN.144 FBgn0032074 AAEL012532 AAEL005536 FBgn0032075 gene:BGIBMGA002920 AAEL012528 AAEL005548 AAEL012531 FBgn0033629 ENSG00000156298 ENSMUSG00000025351 ENSGALG00000006856 FBgn0031760 ENSMUSG00000058254 AAEL006282 FBgn0032943 WBGene00006638 ENSG00000135404 FBgn0040334 ENSMUSG00000025510 ENSMUSG00000001763 ENSG00000158457 AAEL013875 ENSGALG000000027…
Cluster78: FBgn0001315 AAEL008855 WBGene00000485 jgi|Monbr1|12266|fgenesh1_pg.scaffold_37000020 Cbr-dhc-1 ENSG00000105877 ENSG00000187240 CBG09431 ENSMUSG00000052861 ENSG00000166648 TS_TRISPI_Contig2659.SNAP.1 ENSG00000174844 jgi|Monbr1|36422|estExt_fgenesh1_pg.C_50270 ENSG00000158486 AAEL000512 jgi|Monbr1|35437|estExt_fgenesh1_pg.C_20133 ENSGALG00000017180 gene:BGIBMGA010475 ENSG00000203694 ENSM…
Cluster79: AAEL002947 AAEL002929 AAEL012436 AAEL002666 AAEL002668 AAEL010858 AAEL002669 AAEL010853 AAEL002658 AAEL006823 AAEL012431 AAEL002940 AAEL013611 AAEL012430 FBgn0037996 AAEL002680 AAEL002670 FBgn0034552 FBgn0038734 FBgn0035006 FBgn0038730 FBgn0038731 FBgn0033733 FBgn0034553 AAEL012524 FBgn0035641 FBgn0038733 FBgn0038732 FBgn0035642 AAEL000127 AAEL000119 AAEL005062 AAEL000101 FBgn0039156 C…
Cluster80: AAEL004874 FBgn0083919 AAEL005667 ENSMUSG00000021493 ENSG00000122367 ENSMUSG00000021798 ENSG00000163110 ENSMUSG00000028273 jgi|Monbr1|38749|estExt_fgenesh1_pg.C_310009 ENSMUSG00000029860 TS_TRISPI_Contig0.i.SNAP.78 ENSGALG00000007337 jgi|Monbr1|30838|estExt_fgenesh2_pg.C_20313 TS_TRISPI_Contig2.b.EN.1347 WBGene00012379 CBG03641 FBgn0036672 FBgn0085354 WBGene00001132 TS_TRISPI_Contig4.c…
Cluster81: TS_TRISPI_Contig0.c.EN.1509 ENSMUSG00000030001 AAEL012662 ENSGALG00000006321 AAEL002423 ENSG00000181965 WBGene00001954 ENSG00000122691 ENSMUSG00000035799 ENSG00000168874 Cbr-lin-32 ENSGALG00000004274 WBGene00001959 Cbr-hlh-15 gene:BGIBMGA008476 gene:BGIBMGA008990 AAEL004428 FBgn0024249 ENSMUSG00000046518 FBgn0037475 ENSMUSG00000007805 FBgn0023091 ENSGALG00000024121 ENSMUSG00000037621 E…
Cluster82: jgi|Monbr1|39076|estExt_fgenesh1_pg.C_380042 jgi|Monbr1|10916|fgenesh1_pg.scaffold_24000130 jgi|Monbr1|30587|fgenesh2_pg.scaffold_85000002 jgi|Monbr1|24452|fgenesh2_pg.scaffold_6000361 jgi|Monbr1|12885|fgenesh1_pg.scaffold_47000045 jgi|Monbr1|30621|fgenesh2_pg.scaffold_125000001 jgi|Monbr1|11282|fgenesh1_pg.scaffold_27000107 jgi|Monbr1|23738|fgenesh2_pg.scaffold_5000001 jgi|Monbr1|6928…
Cluster83: FBgn0003137 gene:BGIBMGA005129 AAEL009795 WBGene00003248 WBGene00011880 CBG17547 TS_TRISPI_Contig54.FG.3 WBGene00016498 Cbr-ppn-1 ENSGALG00000009315 ENSMUSG00000021223 ENSG00000100767 ENSGALG00000005347 ENSGALG00000014751 ENSMUSG00000053399 ENSG00000145536 ENSG00000140873 ENSGALG00000001544 ENSG00000049192 ENSMUSG00000046169 ENSMUSG00000049538 ENSMUSG00000015850 ENSG00000143382 ENSMUSG…
Cluster84: CBG16932 WBGene00019391 CBG23867 CBG24459 CBG01502 CBG24956 CBG19700 CBG06486 CBG06485 CBG02714 WBGene00020428 CBG13760 WBGene00013494 CBG06478 CBG06481 CBG23377 CBG00822 CBG19450 WBGene00010415 CBG01134 CBG06557 CBG11759 CBG11637 CBG20394 CBG06510 CBG19609 CBG06476 WBGene00017491 CBG13815 CBG10385 WBGene00013913 CBG06832 CBG03513 WBGene00013912 WBGene00017401 CBG01142 CBG07309 CBG0114…
Cluster85: AAEL000742 AAEL007041 CBG12050 WBGene00003072 TS_TRISPI_Contig4.b.FG.32 FBgn0053087 ENSG00000168702 ENSGALG00000012407 ENSMUSG00000049252 ENSG00000123384 ENSGALG00000010858 ENSMUSG00000040249 FBgn0085381 gene:BGIBMGA011982 TS_TRISPI_Contig11.b.FG.53 ENSG00000081479 AAEL009869 ENSGALG00000012155 gene:BGIBMGA005876 WBGene00003071 gene:BGIBMGA012240 CBG11882 AAEL011604 ENSMUSG00000028017 …
Cluster86: ENSMUSG00000040901 gene:BGIBMGA002286 Cbr-twk-11 WBGene00006664 WBGene00010784 WBGene00006663 ENSGALG00000010065 AAEL004463 WBGene00006683 ENSG00000182450 AAEL004664 TS_TRISPI_Contig0.d.SNAP.176 AAEL007386 TS_TRISPI_Contig12.a.FG.81 AAEL006293 gene:BGIBMGA013581 FBgn0038621 FBgn0033257 CBG09957 gene:BGIBMGA013274 FBgn0035192 WBGene00006690 TS_TRISPI_Contig0.i.FG.77 Cbr-twk-39 FBgn00275…
Cluster87: AAEL011534 FBgn0086895 gene:BGIBMGA012071 ENSMUSG00000037993 ENSG00000140829 FBgn0026713 ENSMUSG00000034931 Cbr-mog-5 ENSMUSG00000042699 gene:BGIBMGA010840 jgi|Monbr1|33160|estExt_fgenesh2_pg.C_160140 CBG04082 jgi|Monbr1|19544|estExt_Genewise1.C_30159 WBGene00003393 FBgn0002774 AAEL004859 ENSG00000135829 ENSGALG00000000787 YNR011C CBG15221 jgi|Monbr1|33723|estExt_fgenesh2_pg.C_230093 A…
Cluster88: YOL123W FBgn0035077 ENSMUSG00000004980 ENSG00000122566 ENSG00000188174 ENSG00000170144 CBG06872 gene:BGIBMGA007287 ENSGALG00000011036 ENSG00000135486 ENSMUSG00000020680 ENSMUSG00000046434 ENSGALG00000009250 WBGene00004705 ENSMUSG00000059005 ENSMUSG00000068480 FBgn0086897 AAEL008106 ENSG00000139675 ENSG00000212961 gene:BGIBMGA006405 jgi|Monbr1|22712|fgenesh2_pg.scaffold_3000068 ENSG0000…
Cluster89: WBGene00020496 WBGene00007327 YKL054C jgi|Monbr1|30495|fgenesh2_pg.scaffold_53000016 FBgn0052133 WBGene00004862 FBgn0031698 ENSMUSG00000031925 Cbr-tam-1 WBGene00004115 AAEL000397 WBGene00001081 CBG24674 FBgn0041188 ENSGALG00000006430 ENSG00000099917 jgi|Monbr1|33375|estExt_fgenesh2_pg.C_190015 jgi|Monbr1|30768|estExt_fgenesh2_pg.C_20152 Cbr-pqn-20 ENSGALG00000005624 YBR108W FBgn0045862…
Cluster90: ENSMUSG00000048155 ENSG00000123569 YDR224C AAEL015674 AAEL015676 AAEL015681 AAEL015679 AAEL015675 AAEL015677 AAEL015680 AAEL015678 AAEL015684 AAEL015683 AAEL015682 FBgn0053900 FBgn0053894 FBgn0053868 FBgn0053902 FBgn0053896 FBgn0053878 FBgn0053904 FBgn0053906 FBgn0053892 FBgn0053888 FBgn0053880 FBgn0053910 FBgn0053890 FBgn0053882 FBgn0053872 FBgn0061209 FBgn0053908 FBgn0053870 FBgn0053…
Cluster91: AAEL001110 FBgn0029157 ENSG00000198842 ENSG00000111266 ENSMUSG00000042121 CBG03773 FBgn0036369 ENSG00000184545 WBGene00006923 ENSMUSG00000024190 ENSGALG00000003706 ENSG00000120129 AAEL010411 AAEL006439 FBgn0030976 gene:BGIBMGA002679 ENSGALG00000005017 ENSGALG00000005019 ENSG00000079393 ENSGALG00000001633 ENSG00000188716 ENSMUSG00000021768 ENSGALG00000005007 ENSMUSG00000063821 ENSMUSG00…
Cluster92: jgi|Monbr1|26595|fgenesh2_pg.scaffold_15000029 jgi|Monbr1|29089|fgenesh2_pg.scaffold_31000068 jgi|Monbr1|28586|fgenesh2_pg.scaffold_27000062 jgi|Monbr1|27945|fgenesh2_pg.scaffold_22000130 jgi|Monbr1|34525|estExt_fgenesh2_pg.C_390044 jgi|Monbr1|25017|fgenesh2_pg.scaffold_8000251 jgi|Monbr1|24322|fgenesh2_pg.scaffold_6000231 jgi|Monbr1|28534|fgenesh2_pg.scaffold_27000010 jgi|Monbr1|27584…
Cluster93: FBgn0039470 AAEL000268 FBgn0034166 gene:BGIBMGA003664 gene:BGIBMGA010401 AAEL006982 AAEL006961 FBgn0032612 gene:BGIBMGA005179 AAEL001878 gene:BGIBMGA000301 AAEL001837 AAEL007044 FBgn0039476 FBgn0031691 FBgn0039474 gene:BGIBMGA010601 FBgn0085476 FBgn0031426 FBgn0039475 AAEL006966 AAEL007052 FBgn0029831 AAEL008222 gene:BGIBMGA001507 FBgn0039473 AAEL012790 AAEL007055 AAEL007063 gene:BGIBM…
Cluster94: ENSGALG00000003378 TS_TRISPI_Contig2.a.SNAP.168 FBgn0029763 FBgn0031187 jgi|Monbr1|27754|fgenesh2_pg.scaffold_21000089 AAEL012707 ENSG00000106346 AAEL003733 TS_TRISPI_Contig5.c.SNAP.186 FBgn0052479 YER151C AAEL002698 gene:BGIBMGA011631 ENSG00000055483 ENSMUSG00000028560 jgi|Monbr1|33163|estExt_fgenesh2_pg.C_160145 YNL186W AAEL010854 gene:BGIBMGA011805 ENSMUSG00000051306 ENSGALG00000015…
Cluster95: YLL024C YAL005C YBL075C ENSGALG00000007659 TS_TRISPI_Contig3.b.SNAP.56 CBG00051 WBGene00011771 gene:BGIBMGA001218 ENSGALG00000001000 ENSG00000044574 ENSMUSG00000026864 gene:BGIBMGA002381 ENSG00000215292 ENSG00000212860 ENSG00000204389 ENSG00000204388 ENSG00000215328 ENSG00000212866 jgi|Monbr1|31085|estExt_fgenesh2_pg.C_30004 ENSG00000206274 ENSG00000206383 jgi|Monbr1|35238|estExt_fgene…
Cluster96: jgi|Monbr1|25909|fgenesh2_pg.scaffold_12000058 jgi|Monbr1|24325|fgenesh2_pg.scaffold_6000234 ENSGALG00000012536 ENSG00000144278 ENSMUSG00000060988 TS_TRISPI_Contig1.a.SNAP.130 Cbr-gly-3 CBG16794 FBgn0035375 ENSG00000143641 ENSMUSG00000031977 ENSGALG00000011106 ENSG00000185274 ENSMUSG00000034040 jgi|Monbr1|34259|estExt_fgenesh2_pg.C_320104 FBgn0050463 WBGene00001636 AAEL008037 WBGene000…
Cluster97: gene:BGIBMGA001966 TS_TRISPI_Contig9.b.SNAP.146 gene:BGIBMGA011482 jgi|Monbr1|34126|estExt_fgenesh2_pg.C_300059 ENSMUSG00000020256 Cbr-alh-3 ENSG00000136010 FBgn0032945 ENSGALG00000012691 ENSMUSG00000030088 WBGene00000109 ENSG00000144908 AAEL010764 Cbr-alh-8 WBGene00000114 gene:BGIBMGA014201 ENSMUSG00000015134 WBGene00000108 ENSG00000128918 Cbr-alh-1 ENSG00000165092 AAEL009948 ENSGALG0…
Cluster98: ENSG00000105464 ENSGALG00000001879 ENSGALG00000001172 FBgn0039916 FBgn0028422 ENSGALG00000010397 ENSG00000152208 ENSMUSG00000071424 FBgn0038840 Cbr-glr-3 WBGene00001614 ENSG00000120251 ENSG00000182771 ENSMUSG00000041078 gene:BGIBMGA011260 ENSG00000125675 ENSGALG00000017178 AAEL002511 FBgn0038837 ENSGALG00000009405 ENSMUSG00000025892 ENSMUSG00000003378 ENSG00000105737 ENSMUSG00000033981…
Cluster99: ENSMUSG00000028185 TS_TRISPI_Contig8.b.SNAP.168 TS_TRISPI_Contig8.b.FG.29 TS_TRISPI_Contig13.SN.90 TS_TRISPI_Contig8.b.FG.21 TS_TRISPI_Contig8.b.SN.5 TS_TRISPI_Contig8.a.FG.125 TS_TRISPI_Contig6.b.FG.122 TS_TRISPI_Contig9.a.FG.40 TS_TRISPI_Contig50.FG.11 TS_TRISPI_Contig8.b.FG.99 TS_TRISPI_Contig1125.FG.1 TS_TRISPI_Contig13.SNAP.51 TS_TRISPI_Contig36.FG.32 TS_TRISPI_Contig8.b.SNAP.217 …
Cluster100: ENSGALG00000002929 ENSG00000086758 Cbr-eel-1 WBGene00022069 ENSMUSG00000025261 ENSMUSG00000042807 FBgn0029006 FBgn0037277 ENSMUSG00000038822 ENSG00000085382 ENSGALG00000010363 FBgn0030674 jgi|Monbr1|6887|fgenesh1_pg.scaffold_5000307 gene:BGIBMGA005933 ENSG00000108854 ENSG00000148634 ENSMUSG00000020064 TS_TRISPI_Contig1.a.SNAP.206 ENSGALG00000003861 FBgn0035207 AAEL005820 ENSMUSG000000…
Cluster101: ENSMUSG00000054580 AAEL000283 AAEL012353 AAEL011408 AAEL011404 AAEL011407 AAEL000563 AAEL000543 AAEL005641 AAEL011079 AAEL011446 AAEL000533 AAEL009209 AAEL006456 AAEL011453 AAEL004679 AAEL000556 FBgn0035199 AAEL011612 AAEL011455 gene:BGIBMGA011634 AAEL000535 AAEL002524 AAEL008299 FBgn0053533 AAEL011619 ENSMUSG00000023349 AAEL011607 AAEL014390 AAEL011621 AAEL014382 FBgn0033067 AAEL0116…
Cluster102: ENSMUSG00000073185 ENSMUSG00000079153 AAEL009327 ENSMUSG00000073171 ENSMUSG00000059229 gene:BGIBMGA012281 ENSG00000048545 ENSMUSG00000023982 ENSGALG00000001431 AAEL013689 FBgn0030897 FBgn0083228 ENSGALG00000012710 ENSG00000107130 ENSMUSG00000062661 YKL190W ENSGALG00000023648 ENSMUSG00000033953 Cbr-cnb-1 WBGene00000554 jgi|Monbr1|34076|estExt_fgenesh2_pg.C_290094 TS_TRISPI_Contig1.b.EN…
Cluster103: ENSG00000132855 ENSGALG00000010978 AAEL002713 AAEL011633 AAEL008646 AAEL008104 AAEL011634 AAEL010103 AAEL013506 AAEL010117 AAEL003156 AAEL005194 AAEL013417 AAEL011009 AAEL004150 AAEL009384 AAEL003607 AAEL014432 AAEL007942 gene:BGIBMGA000717 ENSGALG00000004290 AAEL004156 AAEL011007 ENSG00000116194 AAEL008030 ENSG00000130720 ENSMUSG00000004105 ENSG00000136859 ENSMUSG00000033544 ENSMUSG0…
Cluster104: ENSMUSG00000033486 ENSG00000188782 ENSMUSG00000004110 ENSG00000175294 ENSMUSG00000038498 FBgn0029846 ENSG00000148408 ENSMUSG00000034656 FBgn0002917 WBGene00006742 jgi|Monbr1|15816|e_gw1.5.61.1 ENSMUSG00000004113 ENSGALG00000003833 ENSG00000198216 jgi|Monbr1|28406|fgenesh2_pg.scaffold_26000017 FBgn0001991 FBgn0085434 ENSMUSG00000048003 FBgn0005563 ENSMUSG00000051331 ENSMUSG00000020866 …
Cluster105: ENSG00000204271 ENSMUSG00000080299 ENSMUSG00000078334 ENSG00000106723 ENSMUSG00000021395 ENSGALG00000014916 ENSG00000186767 ENSMUSG00000071722 ENSG00000186787 ENSG00000147059 ENSMUSG00000046550 ENSMUSG00000080300 ENSMUSG00000080323 ENSGALG00000014641 ENSMUSG00000079995 ENSMUSG00000080073 ENSMUSG00000080072 ENSMUSG00000079566 ENSMUSG00000078212 ENSMUSG00000079650 ENSMUSG00000078328 ENS…
Cluster106: ENSMUSG00000028860 ENSG00000213023 jgi|Monbr1|25110|fgenesh2_pg.scaffold_9000044 TS_TRISPI_Contig0.a.SNAP.407 ENSGALG00000012911 ENSGALG00000001968 ENSG00000110975 ENSMUSG00000063260 ENSMUSG00000027849 ENSG00000134207 ENSMUSG00000035864 ENSG00000067715 ENSGALG00000010319 ENSGALG00000006602 TS_TRISPI_Contig10.b.FG.46 ENSG00000143469 ENSGALG00000009884 ENSG00000170743 TS_TRISPI_Contig12…
Cluster107: WBGene00022240 ENSGALG00000009066 CBG05460 FBgn0005564 AAEL007104 ENSGALG00000022481 TS_TRISPI_Contig19.FG.52 ENSGALG00000016109 ENSG00000168418 CBG10711 WBGene00021948 ENSGALG00000010173 gene:BGIBMGA009080 ENSGALG00000009919 WBGene00008819 ENSG00000170745 ENSMUSG00000043673 ENSMUSG00000022342 ENSMUSG00000045053 ENSG00000171126 ENSMUSG00000047298 TS_TRISPI_Contig12.a.FG.78 ENSMUSG0000…
Cluster108: ENSG00000214872 ENSG00000151914 gene:BGIBMGA010471 ENSMUSG00000022565 ENSG00000178209 ENSGALG00000013505 ENSMUSG00000011751 ENSG00000183963 ENSG00000070182 WBGene00004855 gene:BGIBMGA004415 WBGene00016800 ENSMUSG00000027077 ENSGALG00000016289 ENSMUSG00000042331 Cbr-vab-10 AAEL002839 WBGene00017078 WBGene00019792 ENSGALG00000011071 FBgn0013733 AAEL002829 AAEL007898 ENSMUSG00000074899 E…
Cluster109: FBgn0030171 ENSMUSG00000074340 FBgn0022701 AAEL003066 FBgn0034580 AAEL012467 AAEL012268 gene:BGIBMGA006874 gene:BGIBMGA010240 Cbr-cht-1 WBGene00000503 TS_TRISPI_Contig0.b.SNAP.160 AAEL002972 AAEL004897 FBgn0022700 FBgn0038180 FBgn0035398 ENSGALG00000003519 ENSG00000203878 ENSGALG00000023760 ENSG00000134216 TS_TRISPI_Contig0.b.SNAP.159 ENSMUSG00000062778 FBgn0050293 ENSG00000133063 ENS…
Cluster110: CBG08739 AAEL012217 AAEL011291 FBgn0040282 FBgn0051445 AAEL011292 AAEL005806 FBgn0039656 FBgn0039640 ENSG00000166825 ENSMUSG00000039062 FBgn0038135 FBgn0052473 ENSMUSG00000050663 AAEL012099 ENSG00000072657 FBgn0015541 AAEL007201 FBgn0030223 gene:BGIBMGA008066 FBgn0046253 FBgn0038136 AAEL012783 ENSGALG00000010200 ENSGALG00000012108 ENSG00000138792 ENSMUSG00000028024 ENSMUSG00000021583 …
Cluster111: CBG11449 CBG20457 CBG16031 CBG19518 WBGene00021725 WBGene00022433 WBGene00021726 WBGene00019141 CBG19641 CBG19643 CBG16036 CBG15855 CBG19644 CBG14042 CBG24100 CBG16029 CBG16030 CBG16037 CBG16028 CBG18694 WBGene00018442 CBG19511 WBGene00015595 CBG20266 Cbr-bath-25 CBG19510 CBG20505 CBG19508 WBGene00019139 WBGene00017405 CBG19640 CBG19512 Cbr-bath-38 CBG17036 CBG15853 WBGene00018667 CBG…
Cluster112: ENSMUSG00000047799 ENSG00000204505 ENSMUSG00000070619 ENSG00000204501 ENSG00000157358 ENSG00000204502 ENSG00000204509 ENSG00000116708 ENSG00000204507 ENSG00000204513 ENSG00000116726 ENSMUSG00000074012 ENSMUSG00000070686 ENSMUSG00000074011 ENSMUSG00000072814 ENSMUSG00000072821 ENSMUSG00000074718 ENSMUSG00000079082 ENSMUSG00000069661 ENSMUSG00000079767 ENSMUSG00000072815 ENSMUSG00000072…
Cluster113: ENSG00000114349 ENSMUSG00000034837 ENSG00000087258 TS_TRISPI_Contig0.b.SNAP.170 ENSGALG00000008427 ENSG00000087460 ENSGALG00000003238 ENSGALG00000015177 ENSG00000088256 ENSG00000156052 ENSMUSG00000024639 ENSG00000120063 ENSMUSG00000000149 ENSGALG00000004368 TS_TRISPI_Contig9.b.EN.1311 ENSG00000127955 ENSMUSG00000057614 AAEL008641 FBgn0001122 ENSMUSG00000031748 ENSG00000065135 ENSMUSG0…
Cluster114: WBGene00009757 WBGene00018647 CBG23914 WBGene00044147 WBGene00009418 WBGene00018713 CBG13046 WBGene00016732 CBG10495 CBG07494 CBG07468 WBGene00016731 CBG10496 CBG15963 CBG20816 WBGene00008483 CBG10428 WBGene00012727 WBGene00014037 CBG10508 CBG01404 WBGene00009417 WBGene00009419 WBGene00013943 CBG10417 WBGene00020244 WBGene00012729 WBGene00008493 WBGene00008841 WBGene00009423 WBGene000…
Cluster115: FBgn0000567 ENSMUSG00000024215 ENSGALG00000016947 ENSMUSG00000026436 ENSG00000109381 ENSG00000120690 TS_TRISPI_Contig1.a.SN.191 FBgn0003118 FBgn0005660 ENSMUSG00000009406 AAEL003845 ENSGALG00000000701 AAEL000741 ENSG00000171656 AAEL007700 ENSGALG00000005768 ENSGALG00000010780 ENSG00000105722 ENSMUSG00000040857 AAEL010488 TS_TRISPI_Contig589.FG.1 TS_TRISPI_Contig0.j.FG.52 ENSMUSG000000…
Cluster116: FBgn0051872 AAEL002909 AAEL012345 AAEL014916 AAEL012344 AAEL014920 FBgn0051871 FBgn0023495 FBgn0032264 gene:BGIBMGA011777 AAEL012350 FBgn0032265 FBgn0033999 AAEL014921 gene:BGIBMGA005673 AAEL012340 AAEL004933 AAEL012199 gene:BGIBMGA010640 AAEL011467 FBgn0023496 AAEL012342 gene:BGIBMGA010639 AAEL012341 AAEL014918 gene:BGIBMGA004157 gene:BGIBMGA004708 gene:BGIBMGA004200 AAEL014917 AAEL0…
Cluster117: FBgn0039864 AAEL007991 AAEL007984 AAEL007998 AAEL007999 AAEL005350 AAEL007997 AAEL008001 FBgn0036289 AAEL011448 gene:BGIBMGA004378 AAEL011452 AAEL008007 AAEL011449 AAEL011454 FBgn0033437 AAEL011460 AAEL008272 AAEL011443 AAEL011457 AAEL008268 AAEL011623 AAEL014990 FBgn0035636 ENSGALG00000015476 ENSG00000177182 ENSMUSG00000041216 AAEL007500 gene:BGIBMGA013017 ENSG00000146352 ENSMUSG0000…
Cluster118: ENSGALG00000008653 ENSMUSG00000033943 ENSG00000174197 FBgn0011723 FBgn0021767 WBGene00006543 AAEL011926 AAEL013855 AAEL008337 AAEL014429 FBgn0016660 FBgn0005511 AAEL008339 ENSMUSG00000031965 ENSGALG00000012151 ENSG00000164532 TS_TRISPI_Contig10.b.EN.1191 ENSGALG00000015834 ENSG00000112837 ENSMUSG00000032419 Cbr-mab-9.2 Cbr-mab-9.1 gene:BGIBMGA002994 ENSG00000092607 ENSMUSG00000027868 …
Cluster119: ENSMUSG00000033965 TS_TRISPI_Contig10.a.FG.18 ENSGALG00000002897 gene:BGIBMGA003138 AAEL008028 gene:BGIBMGA003955 ENSMUSG00000045775 Cbr-pes-22 TS_TRISPI_Contig6.a.SNAP.235 WBGene00003986 CBG16244 FBgn0031568 AAEL003524 gene:BGIBMGA003915 AAEL004905 YOR306C ENSGALG00000004162 WBGene00015676 ENSMUSG00000041920 ENSG00000168679 ENSMUSG00000027896 ENSMUSG00000019838 ENSG00000108932 gene:B…
Cluster120: ENSGALG00000024138 ENSGALG00000024157 ENSGALG00000024158 ENSGALG00000009189 ENSGALG00000024155 ENSGALG00000024156 ENSGALG00000013666 ENSGALG00000018882 ENSGALG00000013665 ENSGALG00000022604 ENSGALG00000013664 ENSGALG00000013668 ENSGALG00000024139 ENSGALG00000024285 ENSGALG00000024284 ENSGALG00000024287 ENSGALG00000024150 ENSGALG00000024148 ENSGALG00000022516 ENSGALG00000018660 ENSGALG…
Cluster121: ENSGALG00000008468 ENSG00000155530 ENSMUSG00000056215 ENSMUSG00000030838 FBgn0003349 ENSG00000006611 gene:BGIBMGA010382 WBGene00001006 ENSGALG00000004198 ENSGALG00000012170 ENSG00000148943 ENSMUSG00000027162 ENSGALG00000010939 ENSG00000120509 ENSMUSG00000015668 ENSGALG00000017254 ENSG00000111052 ENSG00000104863 TS_TRISPI_Contig1.c.SNAP.109 jgi|Monbr1|32262|estExt_fgenesh2_pg.C_90034 T…
Cluster122: WBGene00012186 CBG17707 TS_TRISPI_Contig2.b.FG.93 CBG00667 Cbr-mlt-11 TS_TRISPI_Contig1.d.SN.75 WBGene00009058 gene:BGIBMGA005130 TS_TRISPI_Contig1.b.FG.56 Cbr-mec-1 WBGene00003165 TS_TRISPI_Contig60.FG.1 TS_TRISPI_Contig7.a.FG.151 TS_TRISPI_Contig1.b.SNAP.243 CBG17404 WBGene00012814 WBGene00007938 TS_TRISPI_Contig1.b.SN.146 WBGene00013965 CBG19340 ENSGALG00000009512 CBG05670 WBGene00…
Cluster123: AAEL004095 AAEL004086 AAEL004118 FBgn0036290 AAEL004096 FBgn0027552 AAEL004088 FBgn0035476 FBgn0086254 ENSGALG00000013072 FBgn0033101 ENSGALG00000019283 ENSGALG00000003466 ENSMUSG00000001642 ENSGALG00000013067 gene:BGIBMGA012152 ENSG00000085662 ENSGALG00000019284 gene:BGIBMGA001367 ENSMUSG00000054757 ENSMUSG00000021210 FBgn0036183 ENSMUSG00000021211 ENSMUSG00000061758 ENSMUSG000000454…
Cluster124: ENSG00000146839 ENSG00000215182 ENSG00000198788 ENSG00000117983 ENSGALG00000006740 ENSG00000184956 ENSMUSG00000048191 CBG11501 WBGene00011330 ENSMUSG00000079173 ENSMUSG00000066108 ENSG00000165899 CBG11486 CBG22479 ENSMUSG00000029797 ENSGALG00000004919 WBGene00011328 ENSGALG00000006717 ENSG00000178193 ENSMUSG00000059022 ENSGALG00000014150 ENSGALG00000020492 gene:BGIBMGA006913 ENSGALG00…
Cluster125: jgi|Monbr1|23778|fgenesh2_pg.scaffold_5000041 jgi|Monbr1|26664|fgenesh2_pg.scaffold_15000098 jgi|Monbr1|33014|estExt_fgenesh2_pg.C_150099 jgi|Monbr1|9952|fgenesh1_pg.scaffold_18000059 jgi|Monbr1|30649|fgenesh2_pg.scaffold_214000001 jgi|Monbr1|12656|fgenesh1_pg.scaffold_42000051 jgi|Monbr1|8726|fgenesh1_pg.scaffold_12000091 jgi|Monbr1|30618|fgenesh2_pg.scaffold_118000001 jgi|Monbr1|281…
Cluster126: gene:BGIBMGA013620 gene:BGIBMGA004654 gene:BGIBMGA005484 gene:BGIBMGA001688 gene:BGIBMGA001134 gene:BGIBMGA003389 gene:BGIBMGA004434 gene:BGIBMGA011401 gene:BGIBMGA007336 gene:BGIBMGA005870 gene:BGIBMGA009243 gene:BGIBMGA012815 gene:BGIBMGA011927 gene:BGIBMGA008229 gene:BGIBMGA001065 gene:BGIBMGA002183 gene:BGIBMGA001387 gene:BGIBMGA006660 gene:BGIBMGA005081 gene:BGIBMGA003108 gene:BG…
Cluster127: FBgn0029807 gene:BGIBMGA006871 WBGene00020281 FBgn0030815 AAEL003781 AAEL015272 FBgn0033241 FBgn0039073 AAEL013269 AAEL010776 AAEL010782 AAEL010780 FBgn0032144 AAEL008600 AAEL008604 AAEL008599 AAEL008609 FBgn0031929 FBgn0031930 FBgn0033774 FBgn0032143 FBgn0035718 gene:BGIBMGA004801 AAEL003424 gene:BGIBMGA008910 AAEL011722 AAEL015559 gene:BGIBMGA004798 ENSMUSG00000071553 CBG05158 AAEL0…
Cluster128: gene:BGIBMGA000858 WBGene00008790 CBG15882 AAEL014802 AAEL011512 AAEL011508 AAEL011513 AAEL011516 AAEL013807 AAEL007507 AAEL007510 AAEL013595 AAEL014801 AAEL014766 AAEL006335 AAEL014765 AAEL010647 FBgn0038366 AAEL014803 AAEL005842 FBgn0033110 AAEL011139 AAEL008518 AAEL012737 gene:BGIBMGA004621 AAEL015357 gene:BGIBMGA013740 FBgn0031034 WBGene00012308 WBGene00003813 FBgn0039092 Cbr-nrf-…
Cluster129: FBgn0002527 jgi|Monbr1|6041|fgenesh1_pg.scaffold_3000539 WBGene00016913 AAEL005187 WBGene00001328 WBGene00002248 Cbr-epi-1 ENSMUSG00000028763 AAEL008773 ENSGALG00000005321 gene:BGIBMGA002018 ENSG00000130702 jgi|Monbr1|26825|fgenesh2_pg.scaffold_16000013 AAEL001477 FBgn0002526 ENSMUSG00000015647 ENSGALG00000014615 ENSMUSG00000019899 ENSG00000196569 Cbr-lam-3 ENSGALG00000014014 FBgn0004…
Cluster130: TS_TRISPI_Contig9.b.SN.4 AAEL000517 AAEL003823 AAEL000490 AAEL000513 AAEL003814 AAEL003838 AAEL003673 AAEL011999 AAEL003866 AAEL000501 AAEL003846 AAEL013709 AAEL003689 FBgn0053883 FBgn0053889 FBgn0053891 FBgn0053909 FBgn0053903 FBgn0051611 FBgn0053885 FBgn0053873 FBgn0053899 FBgn0053871 FBgn0053897 FBgn0053887 FBgn0053907 FBgn0053875 FBgn0053901 FBgn0013981 FBgn0053893 FBgn0053895 FBg…
Cluster131: AAEL013460 FBgn0030299 ENSMUSG00000042492 ENSG00000169221 ENSGALG00000007954 AAEL004131 ENSMUSG00000040247 FBgn0037917 ENSG00000175463 ENSG00000099992 ENSMUSG00000034412 CBG08089 AAEL000737 ENSGALG00000016828 ENSG00000142459 ENSGALG00000005935 ENSMUSG00000011832 ENSMUSG00000011831 ENSG00000067208 FBgn0038401 WBGene00018075 FBgn0035879 AAEL005239 ENSG00000139835 gene:BGIBMGA012816 jgi|…
Cluster132: AAEL006620 AAEL001899 FBgn0051974 FBgn0051975 AAEL001195 AAEL012683 AAEL004242 AAEL012688 AAEL002373 AAEL012685 AAEL012680 FBgn0039325 FBgn0037936 FBgn0031800 FBgn0052195 FBgn0051099 FBgn0039326 FBgn0025620 AAEL001833 FBgn0039321 gene:BGIBMGA011953 FBgn0039308 FBgn0039313 gene:BGIBMGA008649 AAEL010062 FBgn0051288 FBgn0039323 gene:BGIBMGA009392 FBgn0038581 FBgn0039310 AAEL014436 AAEL01…
Cluster133: AAEL010664 WBGene00002024 AAEL001094 AAEL013345 AAEL010660 AAEL013346 AAEL013352 AAEL010670 AAEL013344 AAEL010667 AAEL013348 AAEL013338 AAEL013349 AAEL013341 AAEL013340 gene:BGIBMGA004103 gene:BGIBMGA004541 AAEL010654 FBgn0011296 AAEL013351 gene:BGIBMGA004540 gene:BGIBMGA004515 gene:BGIBMGA004630 gene:BGIBMGA004606 AAEL010659 AAEL013343 AAEL013347 AAEL013339 FBgn0001225 gene:BGIBMGA00…
Cluster134: ENSGALG00000018732 ENSGALG00000013504 ENSGALG00000013274 ENSGALG00000022523 ENSGALG00000022148 ENSGALG00000022626 ENSGALG00000022003 ENSGALG00000018583 ENSGALG00000003364 ENSGALG00000018816 ENSGALG00000006927 ENSGALG00000000089 ENSGALG00000022226 ENSGALG00000022105 ENSGALG00000021987 ENSGALG00000000974 ENSG00000170909 ENSGALG00000022612 ENSGALG00000022007 ENSGALG00000022129 ENSGALG000…
Cluster135: ENSMUSG00000037053 ENSG00000204516 ENSG00000206449 ENSG00000137315 ENSG00000204600 ENSMUSG00000037130 ENSG00000183214 ENSG00000184444 ENSG00000204520 ENSMUSG00000040987 ENSMUSG00000061232 ENSMUSG00000079507 ENSMUSG00000035929 ENSMUSG00000073403 ENSG00000204525 ENSG00000206452 ENSMUSG00000073411 ENSG00000206413 ENSG00000206493 ENSG00000204592 ENSMUSG00000067235 ENSG00000206435 ENSG0000…
Cluster136: TS_TRISPI_Contig88.SNAP.3 TS_TRISPI_Contig27.SNAP.76 TS_TRISPI_Contig45.FG.1 TS_TRISPI_Contig101.SNAP.7 TS_TRISPI_Contig19.SNAP.222 ENSG00000129586 TS_TRISPI_Contig2605.SN.1 TS_TRISPI_Contig7972.SN.1 TS_TRISPI_Contig1765.SNAP.1 TS_TRISPI_Contig8.a.SNAP.244 ENSG00000197202 TS_TRISPI_Contig838.FG.1 TS_TRISPI_Contig7423.SNAP.1 TS_TRISPI_Contig924.FG.1 TS_TRISPI_Contig29.SNAP.88 TS_TRISPI…
Cluster137: AAEL008219 AAEL015063 AAEL002673 gene:BGIBMGA010945 AAEL013542 AAEL000188 FBgn0038986 gene:BGIBMGA010919 FBgn0038983 AAEL014190 AAEL012402 ENSG00000118402 ENSMUSG00000032262 gene:BGIBMGA010918 AAEL009574 AAEL007216 FBgn0039030 FBgn0051523 FBgn0051522 FBgn0037534 AAEL003093 ENSMUSG00000021696 ENSGALG00000015876 ENSG00000164181 ENSGALG00000014730 FBgn0053110 gene:BGIBMGA000422 AAEL00266…
Cluster138: ENSMUSG00000033161 WBGene00015338 WBGene00015660 CBG19651 ENSG00000105409 ENSG00000018625 ENSMUSG00000007097 ENSMUSG00000040907 AAEL003518 ENSMUSG00000026463 ENSG00000058668 ENSGALG00000003601 CBG22506 ENSMUSG00000019943 Cbr-mca-1 WBGene00003151 ENSMUSG00000030730 ENSMUSG00000031376 ENSGALG00000011258 TS_TRISPI_Contig0.a.EN.1437 ENSG00000196296 ENSG00000067842 ENSG00000070961 TS_TRISP…
Cluster139: WBGene00010023 WBGene00016688 WBGene00013760 WBGene00018058 CBG06604 CBG06339 CBG01291 WBGene00011485 Cbr-srbc-40 WBGene00010020 WBGene00015318 CBG24410 WBGene00044105 CBG06329 CBG21846 WBGene00009568 WBGene00011541 WBGene00009567 WBGene00015317 WBGene00013910 WBGene00011506 WBGene00044100 WBGene00016693 WBGene00007831 WBGene00044090 CBG01292 Cbr-srbc-41 Cbr-srbc-19 CBG18659 CBG01290 …
Cluster140: Cbr-ttr-14 WBGene00011460 TS_TRISPI_Contig1.b.SN.62 Cbr-ttr-1 WBGene00013079 WBGene00020335 Cbr-ttr-7 WBGene00016505 Cbr-ttr-33 TS_TRISPI_Contig9.b.SN.104 WBGene00011571 Cbr-ttr-2 WBGene00010234 Cbr-ttr-50 WBGene00010539 WBGene00008628 Cbr-ttr-15 WBGene00011561 WBGene00020339 Cbr-ttr-30 Cbr-ttr-38 WBGene00044788 Cbr-ttr-21 Cbr-ttr-49 Cbr-ttr-46 CBG09507 WBGene00007142 WBGene00011284 T…
Cluster141: AAEL013372 AAEL008629 FBgn0031516 gene:BGIBMGA005094 AAEL008672 FBgn0025683 ENSGALG00000016164 ENSMUSG00000032131 AAEL008138 ENSG00000172350 ENSG00000160179 ENSMUSG00000024030 FBgn0020762 FBgn0032167 AAEL008635 gene:BGIBMGA005202 FBgn0031362 AAEL008631 gene:BGIBMGA005226 FBgn0031220 ENSGALG00000006795 AAEL008625 FBgn0052091 AAEL008632 FBgn0031449 FBgn0031515 AAEL008624 jgi|Monbr1|1517…
Cluster142: WBGene00008861 jgi|Monbr1|33873|estExt_fgenesh2_pg.C_260010 CBG02822 ENSMUSG00000055679 AAEL011167 AAEL002833 FBgn0013770 gene:BGIBMGA011342 ENSGALG00000012610 ENSG00000135047 ENSMUSG00000021477 ENSG00000136943 ENSMUSG00000056728 ENSMUSG00000042243 TS_TRISPI_Contig31.SNAP.35 Cbr-cpl-1 WBGene00000776 ENSG00000163131 ENSG00000204437 ENSMUSG00000055298 ENSMUSG00000050345 ENSGALG000000042…
Cluster143: CBG15893 CBG04893 CBG04895 CBG04899 CBG17967 CBG04852 CBG04885 CBG04903 WBGene00009487 CBG07950 WBGene00017809 CBG04894 CBG07983 WBGene00012504 WBGene00021290 WBGene00021138 WBGene00012480 WBGene00013930 CBG12623 CBG17752 WBGene00009906 WBGene00021145 CBG04901 WBGene00021291 WBGene00021144 WBGene00021139 WBGene00013622 WBGene00021118 WBGene00009905 WBGene00021142 CBG17758 WBGene000165…
Cluster144: TS_TRISPI_Contig6.a.EN.1270 Cbr-ttx-3 AAEL014791 AAEL008694 FBgn0000099 ENSMUSG00000000247 ENSG00000106689 ENSGALG00000001124 ENSG00000143355 ENSMUSG00000019230 ENSGALG00000002223 AAEL008685 gene:BGIBMGA003888 Cbr-lim-7 ENSG00000159556 ENSGALG00000000936 ENSMUSG00000032318 FBgn0013751 WBGene00002989 ENSMUSG00000029595 ENSG00000089116 ENSG00000016082 ENSMUSG00000042258 AAEL013168 TS_TR…
Cluster145: jgi|Monbr1|12133|fgenesh1_pg.scaffold_35000054 ENSMUSG00000069036 ENSMUSG00000000567 ENSGALG00000012290 ENSMUSG00000040489 ENSG00000182968 ENSMUSG00000079994 CBG16279 CBG12840 WBGene00004771 ENSMUSG00000063632 FBgn0029123 gene:BGIBMGA003078 Cbr-sox-1 ENSG00000203883 ENSG00000129194 CBG16280 Cbr-egl-13 AAEL000584 WBGene00001182 ENSMUSG00000041540 ENSG00000134532 ENSGALG00000006074 ENSM…
Cluster146: WBGene00013466 WBGene00015656 WBGene00045100 WBGene00013629 WBGene00010388 WBGene00008814 WBGene00023463 CBG05002 WBGene00008947 WBGene00023513 WBGene00044587 Cbr-srz-29 CBG24356 CBG18671 WBGene00014679 CBG18631 CBG18673 WBGene00007678 Cbr-srz-1 WBGene00008981 WBGene00013626 WBGene00008327 CBG22621 WBGene00012026 CBG18661 WBGene00017113 WBGene00023474 WBGene00010527 WBGene00009763 WBG…
Cluster147: WBGene00001761 Cbr-gst-13 CBG03453 WBGene00001787 WBGene00001776 WBGene00001772 WBGene00001777 WBGene00001764 ENSG00000174156 ENSMUSG00000074181 ENSMUSG00000074183 ENSG00000187919 CBG06384 ENSMUSG00000057933 Cbr-gst-39 WBGene00001775 ENSG00000096087 WBGene00001774 ENSMUSG00000074179 ENSGALG00000016324 WBGene00001751 WBGene00001760 ENSMUSG00000025934 ENSG00000182793 ENSMUSG00000032348 …
Cluster148: CBG04333 TS_TRISPI_Contig8338.SN.1 ENSG00000117298 CBG20236 FBgn0038818 CBG04334 gene:BGIBMGA007097 FBgn0039023 WBGene00020292 ENSG00000197993 ENSMUSG00000029866 ENSGALG00000014736 ENSG00000145194 ENSMUSG00000022842 ENSMUSG00000057530 AAEL005207 FBgn0029843 AAEL011369 FBgn0031081 ENSG00000171551 ENSMUSG00000026247 WBGene00017557 ENSGALG00000006272 CBG17774 ENSG00000142606 ENSGALG00000…
Cluster149: gene:BGIBMGA013577 AAEL005337 FBgn0027843 AAEL008828 FBgn0039486 gene:BGIBMGA008072 AAEL010893 ENSGALG00000002390 AAEL010894 ENSGALG00000015857 FBgn0038956 ENSMUSG00000031883 ENSG00000104267 ENSG00000168748 ENSGALG00000019454 ENSGALG00000015820 ENSGALG00000005360 ENSMUSG00000079715 ENSG00000167434 ENSG00000131686 ENSMUSG00000028972 ENSMUSG00000027555 ENSG00000074410 ENSG00000164879 Cb…
Cluster150: Cbr-abt-2 ENSGALG00000001967 FBgn0052186 ENSGALG00000015433 WBGene00000020 ENSG00000198691 ENSG00000165029 ENSMUSG00000015243 ENSMUSG00000035722 gene:BGIBMGA004187 ENSMUSG00000028125 ENSG00000167972 ENSMUSG00000035435 ENSMUSG00000062017 TS_TRISPI_Contig6.b.SNAP.161 ENSMUSG00000024130 Cbr-abt-4 WBGene00000022 ENSG00000064687 gene:BGIBMGA009503 gene:BGIBMGA012789 ENSGALG00000005752 ENSM…
Cluster151: WBGene00019850 WBGene00010950 WBGene00012770 CBG21286 CBG01416 WBGene00044460 CBG08626 WBGene00016233 WBGene00018559 WBGene00018556 WBGene00021413 WBGene00016850 WBGene00016856 WBGene00018114 Cbr-srt-35 CBG16992 CBG01418 WBGene00016851 CBG01421 CBG13764 WBGene00020055 WBGene00016852 WBGene00019614 CBG24727 WBGene00016232 WBGene00016859 WBGene00018557 WBGene00018617 WBGene00008937 Cbr-…
Cluster152: TS_TRISPI_Contig20.FG.2 FBgn0010194 TS_TRISPI_Contig2.c.FG.162 ENSMUSG00000010797 AAEL008277 FBgn0004360 ENSMUSG00000022382 ENSGALG00000014235 AAEL015250 ENSG00000188064 ENSGALG00000005123 ENSG00000154764 ENSMUSG00000030093 ENSG00000105989 ENSGALG00000001532 ENSG00000134245 ENSMUSG00000027840 ENSGALG00000009367 ENSMUSG00000030170 ENSG00000111186 ENSG00000114251 ENSMUSG00000021994 ENSG…
Cluster153: WBGene00000547 Cbr-clp-7 Cbr-clp-1 TS_TRISPI_Contig2.a.EN.1266 ENSMUSG00000028779 ENSG00000162517 ENSGALG00000003215 WBGene00000542 FBgn0030741 Cbr-clp-4 FBgn0003464 ENSG00000103326 ENSMUSG00000037326 ENSG00000188002 FBgn0025866 ENSG00000126247 ENSMUSG00000001794 ENSGALG00000000750 ENSGALG00000009382 gene:BGIBMGA001044 ENSMUSG00000021576 FBgn0086378 CBG03955 WBGene00019770 ENSGALG0000…
Cluster154: ENSMUSG00000029447 ENSMUSG00000020698 AAEL006946 gene:BGIBMGA013116 FBgn0027329 ENSG00000146731 ENSGALG00000002448 ENSG00000132141 jgi|Monbr1|39350|estExt_fgenesh1_pg.C_520008 Cbr-cct-6 WBGene00000381 TS_TRISPI_Contig13.EN.1309 YDR188W TS_TRISPI_Contig258.EN.1010 ENSMUSG00000001416 gene:BGIBMGA001406 ENSMUSG00000022234 jgi|Monbr1|38947|estExt_fgenesh1_pg.C_340083 ENSG00000150753 ENSGA…
Cluster155: TS_TRISPI_Contig9.a.FG.47 TS_TRISPI_Contig7254.SNAP.1 CBG19642 gene:BGIBMGA007334 ENSG00000143947 ENSMUSG00000058838 ENSMUSG00000020460 ENSGALG00000008125 AAEL013536 FBgn0003942 jgi|Monbr1|35187|estExt_fgenesh2_pm.C_130005 ENSGALG00000002977 AAEL006511 FBgn0003941 ENSG00000196084 ENSMUSG00000063789 ENSMUSG00000068240 jgi|Monbr1|15807|e_gw1.5.466.1 TS_TRISPI_Contig3465.SNAP.1 TS_TRISPI…
Cluster156: AAEL013906 AAEL009167 FBgn0024234 ENSMUSG00000008999 ENSG00000101144 ENSGALG00000007668 ENSG00000153162 ENSMUSG00000039004 ENSGALG00000016293 ENSMUSG00000032179 ENSG00000112175 TS_TRISPI_Contig11.a.SNAP.100 ENSGALG00000012787 ENSG00000183682 ENSG00000116985 ENSMUSG00000032726 ENSMUSG00000002384 FBgn0005590 FBgn0000490 AAEL001876 ENSMUSG00000027358 gene:BGIBMGA010384 ENSG00000125845 EN…
Cluster157: WBGene00005579 WBGene00005524 Cbr-sri-18 WBGene00005552 WBGene00005538 WBGene00005582 CBG23847 WBGene00005531 Cbr-sri-20 Cbr-sri-11 WBGene00045304 WBGene00005566 WBGene00045303 WBGene00005544 WBGene00005546 WBGene00005528 WBGene00005518 CBG10393 CBG07877 Cbr-sri-62 Cbr-sri-21 WBGene00044551 Cbr-sri-27 CBG04348 WBGene00005516 WBGene00005541 CBG19496 CBG15623 WBGene00005549 WBGene000055…
Cluster158: ENSMUSG00000030968 WBGene00015168 AAEL000641 FBgn0014002 gene:BGIBMGA011844 ENSG00000185624 ENSMUSG00000025130 WBGene00003963 Cbr-pdi-2 TS_TRISPI_Contig5.c.EN.1286 jgi|Monbr1|20649|estExt_Genewise1.C_70127 ENSGALG00000007233 Cbr-pdi-1 WBGene00003962 ENSG00000185615 ENSMUSG00000024184 jgi|Monbr1|784|gw1.5.103.1 ENSGALG00000012415 ENSMUSG00000025823 ENSG00000155660 ENSGALG00000002006 EN…
Cluster159: gene:BGIBMGA001610 ENSMUSG00000059810 ENSMUSG00000048600 ENSG00000138835 ENSG00000159788 FBgn0024941 AAEL007362 ENSG00000182901 ENSMUSG00000026527 ENSGALG00000010772 ENSG00000182732 ENSMUSG00000021219 ENSGALG00000009368 TS_TRISPI_Contig10.a.SNAP.217 Cbr-eat-16 WBGene00001145 gene:BGIBMGA006584 AAEL003026 AAEL010676 WBGene00001179 AAEL005409 ENSGALG00000004060 ENSG00000108370 Cbr-egl-1…
Cluster160: WBGene00010035 FBgn0033879 AAEL003993 ENSGALG00000010647 jgi|Monbr1|18132|estExt_gwp_gw1.C_40515 ENSG00000148090 ENSG00000121310 ENSMUSG00000021460 ENSMUSG00000019883 WBGene00001154 gene:BGIBMGA005528 Cbr-ech-5 AAEL009501 WBGene00001156 Cbr-ech-7 jgi|Monbr1|16449|e_gw1.7.220.1 jgi|Monbr1|33735|estExt_fgenesh2_pg.C_230120 ENSG00000093144 WBGene00001155 CBG09979 Cbr-ech-6 TS_TRISPI_Cont…
Cluster161: FBgn0033438 ENSMUSG00000029061 ENSGALG00000017183 ENSG00000149968 WBGene00006987 TS_TRISPI_Contig0.g.FG.45 AAEL002665 AAEL002655 AAEL002661 AAEL002672 AAEL002677 gene:BGIBMGA007804 AAEL005666 FBgn0035049 ENSMUSG00000025355 ENSG00000123342 ENSG00000196611 ENSMUSG00000000957 ENSG00000157227 ENSG00000137745 ENSG00000166670 ENSMUSG00000041620 ENSGALG00000019061 ENSMUSG00000005800 ENSMUSG0…
Cluster162: CBG06650 WBGene00005908 WBGene00005949 CBG19260 CBG19055 WBGene00005920 WBGene00005959 CBG01283 WBGene00005955 WBGene00005903 Cbr-srx-12 WBGene00005930 WBGene00005956 Cbr-srx-46 CBG19050 CBG19209 WBGene00005935 WBGene00005912 WBGene00005914 WBGene00005913 WBGene00005931 WBGene00005909 Cbr-srx-18 WBGene00005925 WBGene00005923 WBGene00005922 WBGene00005939 WBGene00005911 CBG19053 CBG192…
Cluster163: ENSMUSG00000026582 ENSG00000007908 ENSMUSG00000026581 ENSG00000188404 AAEL008929 FBgn0001083 ENSGALG00000002643 AAEL014356 ENSGALG00000003399 FBgn0030617 ENSMUSG00000026580 ENSMUSG00000028369 ENSG00000165124 ENSGALG00000015721 ENSG00000183117 ENSMUSG00000028804 ENSG00000164796 ENSGALG00000016341 ENSMUSG00000060924 ENSGALG00000002602 ENSGALG00000016111 ENSMUSG00000022311 ENSG0000011732…
Cluster164: AAEL007689 FBgn0033837 FBgn0030747 ENSMUSG00000031441 ENSGALG00000016835 ENSG00000068650 ENSMUSG00000046808 jgi|Monbr1|26477|fgenesh2_pg.scaffold_14000143 AAEL005495 FBgn0037989 ENSMUSG00000060671 ENSG00000143515 ENSG00000104043 ENSGALG00000002326 ENSMUSG00000060131 TS_TRISPI_Contig1.e.EN.1269 ENSMUSG00000028457 Cbr-tat-2 WBGene00019166 ENSMUSG00000039529 ENSG00000081923 ENSGALG000000…
Cluster165: WBGene00015894 ENSG00000128928 ENSMUSG00000027332 ENSGALG00000004686 jgi|Monbr1|32617|estExt_fgenesh2_pg.C_120026 gene:BGIBMGA000236 AAEL003125 WBGene00015326 Cbr-ivd-1 FBgn0035911 jgi|Monbr1|34864|estExt_fgenesh2_pm.C_20068 ENSGALG00000007072 FBgn0038742 AAEL004137 gene:BGIBMGA013140 AAEL004127 ENSMUSG00000029545 ENSG00000122971 AAEL007555 AAEL015589 ENSMUSG00000030861 FBgn0036824 CB…
Cluster166: TS_TRISPI_Contig8.b.FG.155 ENSG00000130508 ENSMUSG00000020674 ENSGALG00000016377 ENSGALG00000005887 FBgn0011828 AAEL000376 gene:BGIBMGA000553 WBGene00017968 AAEL000342 WBGene00004257 Cbr-pxn-2 WBGene00004256 CBG01526 jgi|Monbr1|26049|fgenesh2_pg.scaffold_12000198 CBG10411 CBG13113 FBgn0039222 WBGene00019970 AAEL005416 gene:BGIBMGA005680 AAEL002354 AAEL003933 FBgn0038511 gene:BGIBMGA00…
Cluster167: gene:BGIBMGA012375 ENSG00000160439 ENSMUSG00000008435 gene:BGIBMGA012527 ENSG00000169084 gene:BGIBMGA010738 AAEL003139 ENSG00000072042 FBgn0033205 gene:BGIBMGA004341 FBgn0050495 ENSGALG00000009538 FBgn0038610 ENSMUSG00000066441 ENSGALG00000017020 ENSMUSG00000021123 AAEL013491 FBgn0033204 ENSG00000139988 ENSMUSG00000020834 gene:BGIBMGA005208 WBGene00000971 AAEL013483 gene:BGIBMGA000813…
Cluster168: AAEL002653 ENSMUSG00000038777 ENSG00000143434 ENSMUSG00000022231 ENSG00000112902 ENSGALG00000013051 FBgn0028679 ENSG00000082684 AAEL007804 ENSMUSG00000052133 ENSGALG00000011686 gene:BGIBMGA010124 AAEL013589 ENSMUSG00000027200 ENSGALG00000001412 ENSGALG00000006560 gene:BGIBMGA008512 gene:BGIBMGA008511 AAEL005993 FBgn0011260 FBgn0053960 TS_TRISPI_Contig10.b.SNAP.214 gene:BGIBMGA000941 F…
Cluster169: ENSG00000134538 ENSG00000205754 FBgn0036732 AAEL001613 AAEL010921 FBgn0034716 FBgn0034715 FBgn0050277 AAEL010917 FBgn0032433 AAEL007691 ENSG00000137571 ENSGALG00000015574 ENSMUSG00000025938 ENSGALG00000019277 ENSG00000176463 gene:BGIBMGA003667 ENSMUSG00000040693 ENSGALG00000006871 CBG09600 ENSMUSG00000025790 WBGene00018566 CBG00196 ENSGALG00000013164 WBGene00012531 WBGene00018568 ENSG…
Cluster170: FBgn0037896 FBgn0030596 gene:BGIBMGA005545 gene:BGIBMGA012862 AAEL004036 FBgn0039415 gene:BGIBMGA005692 AAEL004028 AAEL005769 gene:BGIBMGA012115 jgi|Monbr1|34269|estExt_fgenesh2_pg.C_330018 FBgn0030591 AAEL004009 AAEL009193 gene:BGIBMGA013003 gene:BGIBMGA012586 AAEL011808 ENSG00000016391 ENSMUSG00000015970 gene:BGIBMGA012996 AAEL004015 AAEL009203 AAEL004027 AAEL004025 AAEL004021 AAEL0…
Cluster171: TS_TRISPI_Contig0.c.SNAP.288 jgi|Monbr1|25497|fgenesh2_pg.scaffold_10000147 ENSGALG00000012546 TS_TRISPI_Contig1252.SNAP.1 YLR274W ENSGALG00000016676 jgi|Monbr1|25214|fgenesh2_pg.scaffold_9000148 AAEL007007 AAEL008178 Cbr-mcm-4 gene:BGIBMGA005151 jgi|Monbr1|36175|estExt_fgenesh1_pg.C_40219 gene:BGIBMGA003507 TS_TRISPI_Contig0.c.SNAP.183 ENSG00000112118 ENSMUSG00000041859 ENSMUSG000000…
Cluster172: ENSGALG00000008875 ENSG00000197943 ENSMUSG00000034330 ENSGALG00000005453 Cbr-plc-3 WBGene00004038 TS_TRISPI_Contig21.SNAP.72 ENSGALG00000003750 ENSMUSG00000016933 ENSG00000124181 gene:BGIBMGA000600 AAEL004431 FBgn0003416 ENSMUSG00000040061 gene:BGIBMGA009604 ENSG00000182621 ENSMUSG00000026173 gene:BGIBMGA008283 AAEL009380 ENSG00000101333 ENSMUSG00000051177 ENSG00000149782 AAEL008246 E…
Cluster173: ENSGALG00000008890 TS_TRISPI_Contig39.FG.9 ENSMUSG00000053852 ENSG00000156920 ENSG00000174837 ENSMUSG00000004730 ENSMUSG00000034730 ENSG00000181790 ENSG00000135298 ENSGALG00000016160 ENSGALG00000016511 ENSG00000072071 ENSGALG00000016176 ENSG00000121753 ENSMUSG00000028782 ENSMUSG00000033569 AAEL008126 ENSGALG00000016718 ENSG00000069122 FBgn0033313 ENSGALG00000011319 ENSG00000127507 ENS…
Cluster174: gene:BGIBMGA005824 AAEL009482 FBgn0030027 AAEL006669 ENSMUSG00000027996 ENSG00000120057 ENSMUSG00000018822 WBGene00000478 gene:BGIBMGA007492 FBgn0003444 ENSGALG00000012073 ENSGALG00000002763 ENSG00000162998 ENSMUSG00000027004 ENSMUSG00000021319 ENSG00000145423 FBgn0027342 ENSMUSG00000036904 ENSG00000177283 FBgn0016797 ENSGALG00000008635 ENSMUSG00000001761 ENSG00000106483 ENSG000001632…
Cluster175: CBG01012 FBgn0037856 gene:BGIBMGA012396 AAEL007164 FBgn0035103 gene:BGIBMGA013509 AAEL002716 AAEL008185 ENSMUSG00000042659 FBgn0037465 WBGene00011732 CBG18249 ENSGALG00000003527 ENSG00000140450 ENSGALG00000007012 ENSGALG00000014658 ENSMUSG00000074794 ENSG00000113369 ENSG00000105643 ENSMUSG00000002910 ENSG00000117289 FBgn0037521 TS_TRISPI_Contig20.FG.11 FBgn0042103 gene:BGIBMGA001431 A…
Cluster176: ENSGALG00000005730 WBGene00016945 Cbr-sulp-1 ENSG00000091137 ENSMUSG00000020651 ENSGALG00000007998 ENSGALG00000000844 Cbr-sulp-3 WBGene00018283 AAEL015249 AAEL006372 AAEL005160 FBgn0013953 FBgn0039789 gene:BGIBMGA003964 FBgn0039787 gene:BGIBMGA007041 gene:BGIBMGA003960 AAEL012041 AAEL010822 FBgn0036240 ENSG00000181045 ENSMUSG00000039908 AAEL012036 AAEL013801 FBgn0039736 FBgn0034275 FB…
Cluster177: YDR210W-A YCL020W YDR261W-A YGR161W-A YFL002W-B YBL005W-A YMR046C YDR170W-A YML039W YER138C YJR027W YOL103W-B YGR161C-D YDR365W-B YPL257W-B YGR027W-B YLR157C-B YDR316W-B YPR137C-B YML045W YPR158W-B YLR227W-B YPR158C-D YDR261C-D YJR029W YMR050C YOR142W-B YDR210C-D YHL009W-B YNL284C-B YLR035C-A YER160C YMR045C YHR214C-B YNL284C-A YGR038C-A YDR316W-A YMR051C YGR161C-C YBR012W-A YDR210C-C…
Cluster178: WBGene00002129 AAEL014227 FBgn0085387 gene:BGIBMGA007626 gene:BGIBMGA007629 FBgn0027108 AAEL014847 FBgn0004646 AAEL014846 AAEL011248 gene:BGIBMGA000452 FBgn0028373 AAEL008588 FBgn0027106 FBgn0024177 gene:BGIBMGA007625 AAEL006726 gene:BGIBMGA007958 FBgn0027107 FBgn0030989 gene:BGIBMGA007957 TS_TRISPI_Contig3.a.EN.1297 TS_TRISPI_Contig0.b.EN.1369 TS_TRISPI_Contig18.FG.11 WBGene00002123 …
Cluster179: CBG13067 gene:BGIBMGA003464 FBgn0032689 AAEL013092 ENSMUSG00000035506 ENSMUSG00000017756 WBGene00020207 ENSG00000124067 ENSGALG00000021316 ENSGALG00000004945 ENSMUSG00000017765 ENSMUSG00000027130 ENSG00000124140 ENSGALG00000012497 ENSG00000113504 CBG07084 TS_TRISPI_Contig26.SNAP.4 ENSG00000140199 WBGene00006504 TS_TRISPI_Contig4.a.FG.136 ENSMUSG00000017740 Cbr-kcc-1 TS_TRISPI_Contig5.…
Cluster180: YOL038W gene:BGIBMGA001915 gene:BGIBMGA013898 FBgn0016697 YGR135W ENSGALG00000000065 AAEL004308 WBGene00003926 FBgn0003151 ENSG00000143106 ENSMUSG00000068749 Cbr-pas-5 ENSMUSG00000050490 jgi|Monbr1|35217|estExt_fgenesh2_pm.C_170006 ENSG00000101182 jgi|Monbr1|20148|estExt_Genewise1.C_40535 Cbr-pas-4 ENSMUSG00000027566 ENSMUSG00000036743 TS_TRISPI_Contig5.a.SNAP.303 YML092C AAEL013089 A…
Cluster181: FBgn0025641 WBGene00019030 gene:BGIBMGA010336 ENSGALG00000005917 ENSGALG00000006839 ENSMUSG00000024456 ENSGALG00000010775 ENSG00000155816 AAEL003162 ENSG00000186031 YNL271C AAEL009371 gene:BGIBMGA011175 jgi|Monbr1|6002|fgenesh1_pg.scaffold_3000500 ENSGALG00000012017 CBG05197 ENSGALG00000010107 ENSGALG00000011608 ENSG00000131504 ENSMUSG00000072624 ENSG00000184922 ENSMUSG00000037679 ENS…
Cluster182: gene:BGIBMGA010830 FBgn0051314 ENSGALG00000012740 ENSG00000168594 ENSMUSG00000011256 ENSMUSG00000025964 ENSMUSG00000043945 ENSGALG00000003398 ENSG00000168615 ENSG00000073670 ENSMUSG00000020926 ENSMUSG00000031555 ENSMUSG00000037437 WBGene00000074 Cbr-adm-2 ENSG00000134028 ENSGALG00000000357 ENSMUSG00000022057 ENSG00000104755 ENSMUSG00000014725 ENSMUSG00000031552 gene:BGIBMGA002876 ENSM…
Cluster183: CBG01308 YIL015W ENSG00000172647 ENSG00000204973 ENSG00000180860 ENSG00000117984 ENSMUSG00000007891 ENSGALG00000006613 AAEL006169 FBgn0029093 WBGene00000217 Cbr-asp-4 TS_TRISPI_Contig5.b.EN.1117 ENSG00000131400 gene:BGIBMGA011344 ENSMUSG00000002204 ENSMUSG00000004552 jgi|Monbr1|32800|estExt_fgenesh2_pg.C_130146 ENSGALG00000010018 ENSGALG00000000786 ENSG00000196188 ENSG00000131401 ENSG…
Cluster184: CBG09401 WBGene00010951 TS_TRISPI_Contig0.a.FG.106 CBG17343 WBGene00016082 CBG05735 CBG10225 TS_TRISPI_Contig8.a.FG.101 TS_TRISPI_Contig17.SN.28 TS_TRISPI_Contig17.SN.85 CBG02389 WBGene00003450 WBGene00003448 WBGene00003464 WBGene00003457 WBGene00021997 WBGene00003468 WBGene00003424 WBGene00003429 WBGene00003444 WBGene00003458 WBGene00003467 WBGene00003435 WBGene00003466 WBGene0000345…
Cluster185: AAEL007962 AAEL001054 AAEL010582 gene:BGIBMGA002222 FBgn0010040 FBgn0038020 FBgn0001149 FBgn0010038 FBgn0042206 FBgn0010044 gene:BGIBMGA002211 AAEL001061 FBgn0010039 AAEL001090 FBgn0038029 FBgn0010042 gene:BGIBMGA006537 FBgn0010043 AAEL010500 gene:BGIBMGA006538 AAEL001078 AAEL000092 AAEL001071 AAEL010591 FBgn0063493 FBgn0063499 FBgn0034354 FBgn0063497 AAEL007951 FBgn0063498 FBgn002759…
Cluster186: AAEL008579 FBgn0036451 ENSGALG00000006138 ENSMUSG00000039501 ENSGALG00000004859 ENSMUSG00000020721 YER176W FBgn0035842 ENSG00000198265 ENSG00000107290 ENSG00000124201 Cbr-smg-2 WBGene00014208 CBG00906 ENSMUSG00000043535 ENSGALG00000021439 ENSMUSG00000027580 ENSG00000130589 ENSGALG00000008570 ENSMUSG00000015365 ENSGALG00000001558 ENSG00000155363 ENSMUSG00000002227 ENSG00000073146 AAEL0…
Cluster187: CBG10404 CBG19162 WBGene00010157 WBGene00018295 WBGene00013450 WBGene00044088 WBGene00010391 WBGene00019849 WBGene00019852 CBG19452 WBGene00018573 WBGene00020976 CBG19160 WBGene00010171 WBGene00011515 WBGene00019580 WBGene00009607 WBGene00012068 CBG19897 WBGene00019851 CBG19903 WBGene00009615 WBGene00009610 WBGene00019579 WBGene00017061 WBGene00008906 CBG19899 CBG19898 WBGene00010172 …
Cluster188: Cbr-cpr-6 Cbr-cpz-1 WBGene00000788 CBG24860 CBG17827 WBGene00000781 CBG06539 CBG18654 CBG22436 Cbr-cpr-4 CBG17826 Cbr-cpr-1 WBGene00000784 CBG24861 ENSGALG00000016666 TS_TRISPI_Contig1.c.FG.145 ENSG00000164733 TS_TRISPI_Contig0.f.EN.1314 WBGene00000783 ENSMUSG00000021939 FBgn0034709 AAEL001232 CBG06541 CBG22612 CBG01104 Cbr-cpz-2 Cbr-cpr-5 AAEL009642 Cbr-cpr-3 WBGene00000782 ENSGALG00…
Cluster189: AAEL000882 AAEL000910 AAEL000876 AAEL000871 AAEL000928 AAEL000912 AAEL011027 FBgn0085371 gene:BGIBMGA011145 FBgn0039620 FBgn0034145 AAEL014302 AAEL007298 AAEL006774 FBgn0038033 FBgn0038450 ENSG00000197601 FBgn0038032 ENSGALG00000005353 ENSMUSG00000030759 ENSMUSG00000030303 FBgn0032055 FBgn0038449 ENSG00000064763 AAEL013802 FBgn0038451 gene:BGIBMGA006569 ENSGALG00000017291 gene:BGIBMGA…
Cluster190: ENSGALG00000001411 ENSG00000116350 ENSMUSG00000028911 ENSGALG00000000990 FBgn0004587 ENSMUSG00000016921 ENSG00000124193 ENSG00000161547 AAEL010890 AAEL012621 WBGene00004703 ENSMUSG00000054679 WBGene00020840 ENSG00000115875 Cbr-rsp-5 FBgn0052452 ENSMUSG00000024097 WBGene00004698 FBgn0011305 gene:BGIBMGA010178 ENSG00000215699 ENSG00000188529 ENSMUSG00000028676 TS_TRISPI_Contig8.a.FG.84 …
Cluster191: TS_TRISPI_Contig19.FG.94 CBG21856 TS_TRISPI_Contig5.c.SNAP.137 CBG22701 WBGene00022749 ENSMUSG00000079935 ENSGALG00000011759 gene:BGIBMGA014578 ENSMUSG00000058773 ENSGALG00000011747 ENSG00000184357 ENSMUSG00000052565 ENSGALG00000011775 ENSGALG00000011783 ENSG00000189060 ENSGALG00000011771 ENSG00000124575 ENSG00000168298 ENSMUSG00000049539 ENSG00000124610 ENSG00000187837 ENSMUSG0000005…
Cluster192: AAEL006327 AAEL008898 AAEL013972 AAEL007413 AAEL007421 AAEL013976 AAEL007913 AAEL006353 AAEL006334 AAEL006338 AAEL006344 AAEL006359 FBgn0034887 AAEL004557 gene:BGIBMGA006732 gene:BGIBMGA010842 FBgn0037665 gene:BGIBMGA007143 ENSG00000109193 FBgn0034888 ENSMUSG00000029273 ENSMUSG00000029272 ENSG00000173597 ENSGALG00000023120 ENSGALG00000016805 ENSMUSG00000080135 ENSMUSG00000023122 ENSMU…
Cluster193: ENSG00000198934 ENSMUSG00000025272 ENSG00000067445 ENSMUSG00000046180 ENSG00000155495 ENSMUSG00000045330 ENSMUSG00000025151 ENSMUSG00000031227 ENSMUSG00000043453 ENSMUSG00000046301 ENSG00000124260 ENSG00000046774 ENSG00000179222 ENSG00000102316 ENSMUSG00000025268 ENSG00000182636 ENSMUSG00000033585 ENSG00000185115 ENSG00000177383 ENSMUSG00000070520 ENSG00000187243 ENSG00000154545 ENSG0…
Cluster194: FBgn0085376 FBgn0004049 FBgn0032225 ENSMUSG00000034066 ENSGALG00000005788 ENSG00000006607 ENSMUSG00000025555 ENSGALG00000016886 FBgn0051536 ENSG00000152767 FBgn0010434 ENSMUSG00000026384 ENSG00000088179 gene:BGIBMGA005255 FBgn0035133 AAEL003108 gene:BGIBMGA011269 WBGene00001488 ENSG00000095203 ENSG00000159023 ENSGALG00000001026 ENSGALG00000012577 WBGene00001491 ENSG00000171877 ENSG000…
Cluster195: AAEL006022 AAEL000564 FBgn0030582 Cbr-mtm-6 FBgn0025802 jgi|Monbr1|8319|fgenesh1_pg.scaffold_10000180 ENSGALG00000005716 ENSGALG00000012438 ENSG00000133812 ENSMUSG00000038371 ENSMUSG00000036529 ENSG00000100241 gene:BGIBMGA009225 WBGene00003477 Cbr-mtm-5 gene:BGIBMGA009224 AAEL005367 ENSG00000171100 FBgn0025742 ENSMUSG00000031337 ENSGALG00000009096 ENSG00000087053 ENSGALG00000017200 EN…
Cluster196: FBgn0034564 ENSGALG00000009985 ENSG00000164167 ENSMUSG00000031683 YPR182W Cbr-lsm-6 WBGene00003080 TS_TRISPI_Contig25.EN.1118 ENSMUSG00000058567 TS_TRISPI_Contig3.a.SN.217 TS_TRISPI_Contig13.FG.176 TS_TRISPI_Contig3.a.FG.82 TS_TRISPI_Contig17.SNAP.72 TS_TRISPI_Contig99.FG.4 TS_TRISPI_Contig8.a.FG.151 YDR378C TS_TRISPI_Contig0.j.FG.114 TS_TRISPI_Contig0.j.FG.83 Cbr-snr-5 WBGene00004918…
Cluster197: ENSMUSG00000052790 ENSMUSG00000079265 ENSMUSG00000079266 ENSMUSG00000068506 ENSMUSG00000072595 ENSMUSG00000068776 ENSMUSG00000072744 ENSMUSG00000079394 ENSMUSG00000072739 ENSMUSG00000079408 ENSMUSG00000079380 ENSMUSG00000072738 ENSMUSG00000079368 ENSMUSG00000079370 ENSMUSG00000052334 ENSMUSG00000050961 ENSMUSG00000072610 ENSMUSG00000072607 ENSMUSG00000072606 ENSMUSG00000072605 ENSMUSG…
Cluster198: AAEL007638 ENSGALG00000008850 gene:BGIBMGA006153 FBgn0031854 ENSG00000213471 ENSG00000175764 ENSGALG00000010340 ENSG00000119685 ENSMUSG00000012609 AAEL000580 FBgn0030823 jgi|Monbr1|8219|fgenesh1_pg.scaffold_10000080 FBgn0026147 jgi|Monbr1|4775|fgenesh1_pg.scaffold_2000091 AAEL001898 ENSG00000138892 ENSG00000120440 ENSMUSG00000079722 ENSMUSG00000079713 jgi|Monbr1|15528|e_gw1.5.125.1 ge…
Cluster199: WBGene00017199 WBGene00011853 WBGene00009855 CBG07161 WBGene00013607 WBGene00012022 WBGene00011668 CBG07168 CBG10309 CBG10313 WBGene00008477 CBG13439 WBGene00011584 WBGene00010399 CBG07162 WBGene00008294 WBGene00012103 WBGene00010169 CBG03533 WBGene00012583 WBGene00044332 CBG09433 WBGene00020328 CBG13437 WBGene00019928 WBGene00007153 WBGene00008891 CBG22654 WBGene00009859 CBG07169 WBG…
Cluster200: TS_TRISPI_Contig8483.SNAP.1 TS_TRISPI_Contig1074.SNAP.3 TS_TRISPI_Contig3.a.SNAP.173 TS_TRISPI_Contig27.FG.37 TS_TRISPI_Contig25.FG.13 TS_TRISPI_Contig3.a.FG.84 TS_TRISPI_Contig0.g.SN.161 TS_TRISPI_Contig3.c.FG.131 TS_TRISPI_Contig3.c.FG.161 TS_TRISPI_Contig8.a.SN.168 TS_TRISPI_Contig1532.SNAP.1 TS_TRISPI_Contig13.FG.187 TS_TRISPI_Contig25.FG.36 WBGene00018416 TS_TRISPI_Contig3.a.SN.2…
Cluster201: AAEL012021 AAEL012831 CBG13503 gene:BGIBMGA001191 CBG13875 WBGene00022797 TS_TRISPI_Contig649.SNAP.1 TS_TRISPI_Contig0.a.FG.217 CBG07043 FBgn0040238 WBGene00014102 WBGene00007404 CBG10021 WBGene00015628 CBG17620 CBG13726 WBGene00011258 WBGene00013520 ENSG00000127325 WBGene00020559 CBG15262 CBG23750 WBGene00015288 CBG09639 TS_TRISPI_Contig0.j.SN.59 FBgn0035696 ENSMUSG00000052819 WBGene…
Cluster202: YLR314C ENSGALG00000008633 ENSMUSG00000050379 AAEL004668 FBgn0014029 TS_TRISPI_Contig322.FG.1 YDL225W ENSMUSG00000001833 TS_TRISPI_Contig22.EN.1116 FBgn0013726 ENSG00000125354 ENSG00000184640 ENSMUSG00000019917 ENSG00000186522 ENSGALG00000001656 AAEL011012 AAEL015296 FBgn0030772 gene:BGIBMGA005490 ENSMUSG00000020486 ENSGALG00000001688 ENSG00000108387 ENSG00000184702 ENSMUSG00000072214…
Cluster203: FBgn0086911 AAEL003609 ENSG00000035681 ENSGALG00000015444 AAEL003592 gene:BGIBMGA003029 jgi|Monbr1|38432|estExt_fgenesh1_pg.C_250045 ENSGALG00000017062 gene:BGIBMGA010372 jgi|Monbr1|13989|e_gw1.2.169.1 ENSMUSG00000028245 AAEL002114 FBgn0035514 ENSG00000144426 ENSGALG00000008786 ENSMUSG00000056724 ENSG00000160796 jgi|Monbr1|8517|fgenesh1_pg.scaffold_11000141 AAEL014730 ENSG00000198589 …
Cluster204: TS_TRISPI_Contig5894.FG.1 YKL146W FBgn0036007 CBG01220 gene:BGIBMGA003853 YNL101W ENSG00000186334 TS_TRISPI_Contig24.SNAP.43 gene:BGIBMGA003894 AAEL007458 FBgn0036116 AAEL002214 AAEL007191 AAEL008913 FBgn0052081 jgi|Monbr1|1039|gw1.5.139.1 WBGene00020837 CBG07032 gene:BGIBMGA003854 FBgn0032036 WBGene00012804 gene:BGIBMGA003882 gene:BGIBMGA012328 TS_TRISPI_Contig2.b.SNAP.133 WBGene0001…
Cluster205: AAEL010539 ENSMUSG00000004347 AAEL001629 FBgn0000479 ENSG00000184588 ENSMUSG00000028525 ENSMUSG00000021699 ENSG00000113448 ENSG00000065989 ENSMUSG00000032177 ENSG00000105650 gene:BGIBMGA009962 ENSMUSG00000031842 ENSGALG00000014727 WBGene00020114 ENSGALG00000011094 TS_TRISPI_Contig1.b.FG.77 Cbr-pde-4 jgi|Monbr1|34427|estExt_fgenesh2_pg.C_370013 ENSG00000073417 gene:BGIBMGA003099 ENSGAL…
Cluster206: Cbr-sru-8 WBGene00005686 Cbr-sru-45 CBG21678 WBGene00005700 Cbr-sru-4 WBGene00005667 Cbr-sru-38 WBGene00005701 CBG24170 Cbr-sru-7 WBGene00005682 WBGene00005670 WBGene00005684 WBGene00005675 WBGene00005666 WBGene00005678 WBGene00005688 Cbr-sru-6 WBGene00005685 WBGene00005710 WBGene00005702 CBG06411 WBGene00005674 CBG03351 Cbr-sru-30 CBG20426 CBG03348 Cbr-sru-3 CBG25033 Cbr-sru-35 WBGen…
Cluster207: gene:BGIBMGA012521 CBG17592 WBGene00011462 WBGene00009891 CBG01837 CBG01844 Cbr-tag-254 WBGene00008030 CBG11500 Cbr-scl-1 CBG01207 CBG01836 WBGene00008029 WBGene00017183 CBG17870 CBG03518 WBGene00013972 WBGene00008027 CBG01835 CBG01834 CBG01145 WBGene00009890 WBGene00019179 WBGene00009892 WBGene00019178 WBGene00015246 CBG08842 CBG01850 CBG01188 CBG01849 CBG00725 WBGene00008625 WBGene0…
Cluster208: WBGene00018362 AAEL001441 CBG15205 ENSGALG00000016513 gene:BGIBMGA006779 ENSG00000138032 ENSG00000115241 ENSMUSG00000029147 ENSG00000175175 TS_TRISPI_Contig0.b.SNAP.148 ENSMUSG00000046442 jgi|Monbr1|28624|fgenesh2_pg.scaffold_27000100 FBgn0033021 AAEL011567 ENSMUSG00000061130 gene:BGIBMGA005975 ENSG00000132323 ENSGALG00000011266 ENSMUSG00000026309 gene:BGIBMGA009233 AAEL001462 FBgn003…
Cluster209: gene:BGIBMGA012214 jgi|Monbr1|15358|e_gw1.4.572.1 AAEL011580 WBGene00007666 gene:BGIBMGA002370 jgi|Monbr1|3794|gw1.5.454.1 AAEL000472 WBGene00012194 FBgn0037944 jgi|Monbr1|3618|gw1.4.537.1 ENSGALG00000001640 AAEL012337 AAEL000456 ENSG00000133874 AAEL004356 ENSMUSG00000039328 FBgn0004919 ENSG00000133135 ENSMUSG00000031438 ENSMUSG00000048234 ENSGALG00000009000 ENSMUSG00000020376 ENSMUSG…
Cluster210: TS_TRISPI_Contig1522.FG.1 ENSGALG00000016358 ENSG00000165186 ENSMUSG00000042256 AAEL001299 TS_TRISPI_Contig2.b.FG.133 ENSGALG00000023347 ENSG00000182077 WBGene00004228 WBGene00000902 Cbr-ptr-18 WBGene00004232 FBgn0033068 ENSG00000178729 ENSGALG00000016726 ENSMUSG00000058233 ENSMUSG00000041552 ENSMUSG00000039198 WBGene00004217 CBG12004 TS_TRISPI_Contig0.f.FG.158 CBG19208 ENSGALG0000000…
Cluster211: ENSG00000172724 ENSG00000161574 ENSG00000102970 ENSG00000108691 ENSMUSG00000035352 ENSGALG00000003003 ENSMUSG00000035385 ENSMUSG00000026166 ENSG00000197262 ENSG00000215627 ENSG00000205020 ENSG00000129277 ENSMUSG00000018930 ENSG00000205017 ENSG00000205021 ENSMUSG00000000982 ENSG00000006075 ENSGALG00000000951 ENSG00000161570 ENSMUSG00000035042 ENSG00000213494 ENSGALG00000000956 ENSG0000…
Cluster212: FBgn0002778 ENSGALG00000015905 AAEL014161 WBGene00000006 AAEL002063 AAEL008406 ENSGALG00000005845 ENSGALG00000015814 Cbr-aat-5 ENSGALG00000009758 ENSMUSG00000030492 ENSG00000021488 ENSGALG00000004729 ENSMUSG00000030495 ENSMUSG00000027737 ENSG00000103257 ENSG00000151012 ENSMUSG00000022180 ENSG00000092068 ENSMUSG00000000958 AAEL003387 ENSG00000130876 ENSMUSG00000040010 WBGene00000003 CB…
Cluster213: ENSGALG00000005657 ENSG00000004948 ENSMUSG00000023964 ENSGALG00000009509 ENSMUSG00000026387 FBgn0040378 ENSMUSG00000011171 ENSG00000160801 ENSMUSG00000018634 FBgn0033932 ENSGALG00000005242 ENSGALG00000000371 ENSGALG00000006575 FBgn0033744 ENSG00000120088 ENSMUSG00000003476 ENSG00000106113 FBgn0052843 ENSMUSG00000032492 ENSG00000114812 ENSMUSG00000032528 ENSGALG00000005476 AAEL009024 E…
Cluster214: CBG24376 CBG13535 CBG24375 WBGene00022261 WBGene00014137 WBGene00021879 WBGene00014138 CBG01163 CBG01162 WBGene00009517 WBGene00018971 WBGene00019089 WBGene00021872 WBGene00021586 WBGene00009515 Cbr-clec-84 WBGene00009518 WBGene00009523 WBGene00021581 WBGene00021895 CBG05726 CBG04939 WBGene00018970 CBG15870 CBG02158 CBG24793 CBG21085 CBG13558 CBG00237 WBGene00018910 WBGene00021224 CBG…
Cluster215: jgi|Monbr1|24973|fgenesh2_pg.scaffold_8000207 ENSMUSG00000052609 ENSGALG00000008744 ENSMUSG00000031442 ENSG00000126217 ENSGALG00000016834 Cbr-uig-1 ENSGALG00000006562 AAEL001244 ENSG00000120278 ENSMUSG00000031139 ENSGALG00000012395 WBGene00009337 ENSGALG00000011744 ENSG00000101977 ENSMUSG00000061751 ENSMUSG00000022263 CBG12078 ENSGALG00000012979 ENSMUSG00000040624 ENSG00000038382 ENSG…
Cluster216: WBGene00002265 ENSG00000178934 ENSG00000205076 Cbr-lec-8 WBGene00002273 WBGene00002271 Cbr-lec-10 AAEL003844 AAEL012001 AAEL005293 AAEL012003 AAEL005294 gene:BGIBMGA014456 AAEL003840 ENSG00000116977 ENSMUSG00000053964 ENSG00000171747 TS_TRISPI_Contig7.a.FG.5 ENSG00000168961 WBGene00002264 WBGene00002272 TS_TRISPI_Contig8.b.SNAP.57 Cbr-lec-3 Cbr-lec-1 WBGene00002266 Cbr-lec-9 ENSGALG00…
Cluster217: jgi|Monbr1|12733|fgenesh1_pg.scaffold_44000011 jgi|Monbr1|9985|fgenesh1_pg.scaffold_18000092 jgi|Monbr1|9476|fgenesh1_pg.scaffold_15000166 jgi|Monbr1|12189|fgenesh1_pg.scaffold_36000014 jgi|Monbr1|11908|fgenesh1_pg.scaffold_33000031 jgi|Monbr1|39187|estExt_fgenesh1_pg.C_410059 jgi|Monbr1|38366|estExt_fgenesh1_pg.C_240008 jgi|Monbr1|9932|fgenesh1_pg.scaffold_18000039 jgi|Monbr1|11861|f…
Cluster218: jgi|Monbr1|12654|fgenesh1_pg.scaffold_42000049 FBgn0030749 ENSGALG00000005299 ENSMUSG00000021866 ENSGALG00000002664 ENSG00000122359 gene:BGIBMGA002773 ENSMUSG00000021814 WBGene00003589 ENSG00000138279 Cbr-nex-2 jgi|Monbr1|13571|e_gw1.2.237.1 ENSG00000165390 ENSG00000150165 WBGene00003590 ENSMUSG00000027712 ENSGALG00000011885 ENSG00000164111 ENSG00000186807 ENSMUSG00000029994 ENSGALG00…
Cluster219: AAEL001711 FBgn0011300 gene:BGIBMGA000601 ENSMUSG00000007613 ENSG00000106799 ENSGALG00000012617 ENSGALG00000014631 ENSMUSG00000000532 ENSG00000135503 ENSG00000123612 ENSMUSG00000026834 ENSGALG00000012547 ENSMUSG00000026836 ENSG00000115170 ENSGALG00000002003 ENSG00000107779 ENSMUSG00000021796 ENSMUSG00000052430 ENSGALG00000012216 ENSG00000138696 ENSMUSG00000000530 ENSG00000139567 ENSGA…
Cluster220: gene:BGIBMGA006655 AAEL013762 AAEL014660 AAEL011038 AAEL013381 FBgn0003328 ENSGALG00000008978 ENSG00000115232 FBgn0034880 ENSMUSG00000027009 ENSGALG00000008007 gene:BGIBMGA010454 ENSG00000144668 ENSG00000137809 FBgn0034005 gene:BGIBMGA005477 ENSMUSG00000005947 ENSGALG00000012238 ENSMUSG00000039115 FBgn0001250 ENSG00000005961 ENSMUSG00000032243 ENSG00000161638 FBgn0004456 ENSG000000834…
Cluster221: gene:BGIBMGA007035 AAEL008931 AAEL013373 AAEL008928 gene:BGIBMGA007070 FBgn0039081 AAEL008932 FBgn0039061 gene:BGIBMGA007034 ENSGALG00000004721 ENSGALG00000012254 ENSMUSG00000044216 ENSG00000168135 ENSG00000184185 ENSMUSG00000042529 ENSG00000120457 ENSGALG00000004376 ENSMUSG00000032034 ENSG00000123700 ENSMUSG00000041695 ENSGALG00000001181 ENSMUSG00000043301 ENSG00000157542 ENSG0000016…
Cluster222: ENSMUSG00000054727 ENSMUSG00000071788 ENSMUSG00000073267 ENSMUSG00000072157 ENSMUSG00000079655 ENSMUSG00000073257 ENSMUSG00000073253 ENSMUSG00000073245 ENSMUSG00000064334 ENSMUSG00000061227 ENSMUSG00000073263 ENSMUSG00000073247 ENSMUSG00000059047 ENSMUSG00000073255 ENSMUSG00000068103 ENSMUSG00000071781 ENSGALG00000012766 ENSG00000139351 ENSMUSG00000067909 ENSMUSG00000079591 ENSMUSG000…
Cluster223: ENSMUSG00000005696 ENSG00000183918 ENSG00000198574 ENSGALG00000008447 ENSG00000185133 ENSMUSG00000028894 ENSG00000204084 ENSG00000122126 ENSGALG00000001606 ENSMUSG00000001173 TS_TRISPI_Contig19.SNAP.49 FBgn0034691 ENSG00000159082 ENSG00000168918 gene:BGIBMGA010603 ENSG00000165458 ENSMUSG00000022973 ENSG00000078269 ENSGALG00000015907 ENSMUSG00000034570 TS_TRISPI_Contig6.b.SNAP.95 ENSGA…
Cluster224: YDR170C FBgn0026179 AAEL000906 ENSMUSG00000040797 ENSMUSG00000041115 ENSG00000124313 AAEL013012 Cbr-agef-1 WBGene00012386 FBgn0028538 CBG11238 jgi|Monbr1|33770|estExt_fgenesh2_pg.C_240045 ENSG00000124198 ENSMUSG00000067851 ENSG00000066777 ENSGALG00000004663 ENSMUSG00000074582 ENSGALG00000015553 TS_TRISPI_Contig15.SNAP.141 gene:BGIBMGA004647 AAEL009678 gene:BGIBMGA007032 WBGene00007703…
Cluster225: FBgn0003301 AAEL009022 ENSGALG00000012433 ENSMUSG00000020431 ENSG00000164742 ENSMUSG00000022376 ENSG00000155897 ENSGALG00000011699 ENSMUSG00000022840 ENSG00000173175 ENSGALG00000007779 ENSG00000174233 ENSMUSG00000022994 ENSMUSG00000005580 gene:BGIBMGA012087 gene:BGIBMGA002064 ENSG00000162104 TS_TRISPI_Contig6.b.FG.81 Cbr-acy-1 ENSGALG00000016608 AAEL001034 WBGene00000068 FBgn0023416 E…
Cluster226: AAEL004485 FBgn0026787 ENSG00000197818 ENSGALG00000008045 ENSMUSG00000039463 Cbr-nhx-8 gene:BGIBMGA011700 WBGene00003735 jgi|Monbr1|32693|estExt_fgenesh2_pg.C_120173 ENSMUSG00000060681 ENSG00000198689 ENSMUSG00000031129 ENSG00000181804 ENSGALG00000006180 YDR456W ENSGALG00000002374 ENSMUSG00000037341 FBgn0028703 AAEL002735 AAEL002051 ENSGALG00000016734 WBGene00003733 ENSG00000065923 Cb…
Cluster227: TS_TRISPI_Contig23.SNAP.104 ENSG00000164099 ENSMUSG00000027978 ENSGALG00000005156 ENSGALG00000000732 ENSMUSG00000047517 ENSG00000179954 ENSMUSG00000035279 ENSGALG00000001999 ENSG00000187908 ENSMUSG00000024529 AAEL015308 FBgn0034660 gene:BGIBMGA010823 ENSG00000134013 ENSG00000115318 ENSMUSG00000000693 ENSGALG00000000402 ENSMUSG00000034205 FBgn0039848 ENSG00000138131 ENSMUSG00000025185 …
Cluster228: AAEL011712 FBgn0051140 Cbr-dgk-1 WBGene00000958 ENSMUSG00000040479 ENSG00000149091 ENSGALG00000008380 ENSG00000204466 jgi|Monbr1|37869|estExt_fgenesh1_pg.C_170096 FBgn0085390 ENSMUSG00000004815 ENSGALG00000003131 ENSGALG00000016959 FBgn0085373 ENSG00000102780 ENSMUSG00000034731 ENSGALG00000012890 gene:BGIBMGA013336 Cbr-dgk-3 WBGene00000960 ENSMUSG00000036095 ENSG00000145214 ENSGALG000…
Cluster229: WBGene00001063 CBG15118 CBG18276 CBG02666 TS_TRISPI_Contig4.a.FG.9 WBGene00019426 CBG17277 WBGene00011443 CBG10782 WBGene00012165 TS_TRISPI_Contig810.SNAP.1 TS_TRISPI_Contig2.c.SNAP.136 CBG12399 CBG20420 WBGene00009961 TS_TRISPI_Contig10.b.FG.107 WBGene00013180 TS_TRISPI_Contig38.FG.13 TS_TRISPI_Contig45.SNAP.11 TS_TRISPI_Contig0.d.SNAP.308 WBGene00013145 CBG04095 CBG00529 WBGene00011…
Cluster230: FBgn0032471 AAEL010471 FBgn0000303 gene:BGIBMGA013468 ENSG00000070748 ENSMUSG00000021919 ENSGALG00000002289 ENSMUSG00000026853 ENSG00000095321 ENSGALG00000004466 AAEL011355 Cbr-cha-1 WBGene00000481 gene:BGIBMGA005931 FBgn0037440 FBgn0038486 WBGene00007175 CBG16408 ENSGALG00000008813 ENSGALG00000007077 ENSGALG00000010681 ENSG00000005469 TS_TRISPI_Contig7.a.SNAP.186 ENSMUSG00000078937 E…
Cluster231: WBGene00015877 WBGene00016474 WBGene00020622 WBGene00016481 CBG00758 WBGene00022653 WBGene00020870 WBGene00020624 CBG00756 WBGene00016483 WBGene00011751 CBG00754 CBG00785 WBGene00019442 WBGene00017189 CBG17001 WBGene00021135 CBG00775 WBGene00015277 WBGene00017191 WBGene00021136 WBGene00020620 CBG00757 CBG00790 WBGene00015876 WBGene00015433 WBGene00015763 WBGene00015393 WBGene00021108 …
Cluster232: Cbr-sre-39 Cbr-sre-27 Cbr-sre-49 WBGene00020225 Cbr-sre-40 Cbr-sre-43 WBGene00012329 WBGene00044084 WBGene00016831 CBG24975 Cbr-sre-51 WBGene00012333 CBG20962 WBGene00016827 WBGene00012725 Cbr-sre-37 WBGene00043058 WBGene00011570 WBGene00010071 WBGene00012286 CBG20942 WBGene00012288 WBGene00005149 WBGene00013957 WBGene00009462 CBG20944 WBGene00016830 WBGene00013277 Cbr-sre-21 WBGene00…
Cluster233: AAEL005374 FBgn0038867 gene:BGIBMGA000215 gene:BGIBMGA001301 FBgn0035815 ENSG00000073060 ENSMUSG00000037936 ENSGALG00000003018 ENSG00000138760 AAEL009432 ENSMUSG00000029426 ENSGALG00000011499 gene:BGIBMGA011153 AAEL009423 FBgn0010435 FBgn0015924 AAEL000256 gene:BGIBMGA010477 AAEL009420 FBgn0025697 FBgn0035290 FBgn0002939 ENSMUSG00000002944 FBgn0031969 AAEL005979 ENSG00000135218 gene:B…
Cluster234: FBgn0051116 WBGene00000530 jgi|Monbr1|32448|estExt_fgenesh2_pg.C_100138 gene:BGIBMGA004625 ENSMUSG00000029862 ENSGALG00000015234 ENSG00000114859 ENSMUSG00000022843 ENSMUSG00000036636 ENSG00000103249 ENSGALG00000007234 AAEL001752 jgi|Monbr1|27904|fgenesh2_pg.scaffold_22000089 jgi|Monbr1|32910|estExt_fgenesh2_pg.C_140138 ENSG00000188037 ENSGALG00000014695 AAEL005950 AAEL005942 ENSGALG00…
Cluster235: TS_TRISPI_Contig2.b.FG.151 FBgn0039632 CBG19647 AAEL007353 gene:BGIBMGA011511 ENSGALG00000017165 ENSG00000166266 ENSMUSG00000032030 WBGene00000840 Cbr-cul-5 ENSG00000055130 ENSMUSG00000029686 AAEL013530 ENSG00000108094 ENSMUSG00000024231 gene:BGIBMGA009674 ENSGALG00000007095 ENSGALG00000012402 AAEL006929 FBgn0015509 WBGene00000836 Cbr-cul-1 FBgn0032956 WBGene00000841 jgi|Monbr1|34736|…
Cluster236: gene:BGIBMGA004046 AAEL002027 AAEL001994 AAEL002003 AAEL001989 AAEL005687 AAEL005710 AAEL005698 AAEL005682 AAEL005711 AAEL001991 AAEL002015 AAEL002035 AAEL005691 AAEL001993 AAEL001967 AAEL001999 AAEL002024 AAEL002028 AAEL002021 AAEL002041 AAEL002029 AAEL002040 AAEL001995 AAEL002022 AAEL001969 AAEL002001 AAEL001988 AAEL001975 AAEL002004 AAEL001981 AAEL002034 AAEL002007 AAEL001980 AAEL0…
Cluster237: ENSG00000173572 ENSG00000158077 ENSG00000022556 ENSMUSG00000031773 ENSMUSG00000042466 jgi|Monbr1|33341|estExt_fgenesh2_pg.C_180094 ENSMUSG00000040601 ENSMUSG00000041596 ENSMUSG00000032999 ENSMUSG00000035177 ENSMUSG00000016626 ENSG00000140853 ENSGALG00000006904 ENSMUSG00000034122 jgi|Monbr1|4839|fgenesh1_pg.scaffold_2000155 ENSMUSG00000038650 ENSG00000023191 jgi|Monbr1|30309|fgenesh2_p…
Cluster238: gene:BGIBMGA009488 TS_TRISPI_Contig1313.FG.1 AAEL003903 AAEL003915 FBgn0000032 FBgn0036875 ENSG00000014257 TS_TRISPI_Contig2.b.FG.13 ENSG00000134575 ENSGALG00000011654 ENSMUSG00000002103 ENSMUSG00000032561 FBgn0038912 TS_TRISPI_Contig27.EN.1125 AAEL001423 TS_TRISPI_Contig233.EN.1007 FBgn0036876 FBgn0036877 TS_TRISPI_Contig11.b.SNAP.137 gene:BGIBMGA003388 WBGene00015161 ENSG00000142513…
Cluster239: CBG14875 WBGene00004823 CBG09040 TS_TRISPI_Contig21.SNAP.36 TS_TRISPI_Contig21.SNAP.32 CBG00496 TS_TRISPI_Contig21.SNAP.35 WBGene00004810 CBG09125 CBG09126 CBG12958 YDR328C FBgn0026176 gene:BGIBMGA000918 AAEL009160 ENSGALG00000006474 ENSG00000113558 ENSMUSG00000036309 AAEL010692 jgi|Monbr1|31689|estExt_fgenesh2_pg.C_50171 FBgn0034863 WBGene00004807 FBgn0026175 WBGene00004809 FBgn00261…
Cluster240: YDR172W FBgn0020443 YOR187W TS_TRISPI_Contig1270.EN.1005 Cbr-tufm-1 WBGene00007000 TS_TRISPI_Contig8.a.EN.1129 TS_TRISPI_Contig0.g.SNAP.266 Cbr-tufm-2 gene:BGIBMGA006749 AAEL012167 jgi|Monbr1|35764|estExt_fgenesh1_pg.C_30019 AAEL008517 WBGene00007001 FBgn0024556 ENSG00000178952 ENSMUSG00000073838 FBgn0033184 Cbr-eft-3.1 CBG16828 Cbr-eft-3.2 WBGene00001168 WBGene00001169 CBG12339 ENSMU…
Cluster241: AAEL003572 FBgn0039544 WBGene00004095 ENSG00000205178 ENSGALG00000001043 ENSGALG00000010916 WBGene00013244 FBgn0035707 ENSG00000148300 ENSG00000181026 jgi|Monbr1|32207|estExt_fgenesh2_pg.C_80216 FBgn0024988 TS_TRISPI_Contig16.FG.129 YOL080C ENSG00000079313 ENSGALG00000002239 ENSMUSG00000030924 ENSG00000005189 ENSMUSG00000039236 ENSG00000143319 ENSMUSG00000048039 ENSGALG00000003166 ENS…
Cluster242: AAEL000582 FBgn0030795 FBgn0034730 FBgn0052792 AAEL004091 gene:BGIBMGA009019 AAEL014230 AAEL000926 FBgn0035785 AAEL000547 AAEL008053 FBgn0022981 gene:BGIBMGA012849 AAEL014228 AAEL000873 FBgn0053289 AAEL011000 AAEL014233 AAEL010995 AAEL000534 AAEL000552 AAEL013573 FBgn0020258 AAEL012760 FBgn0065108 AAEL014232 AAEL011005 AAEL011002 AAEL000917 AAEL000863 FBgn0024319 AAEL002575 AAEL003410…
Cluster243: FBgn0052085 FBgn0033639 jgi|Monbr1|23671|fgenesh2_pg.scaffold_4000414 ENSMUSG00000068250 ENSGALG00000011975 FBgn0020257 AAEL010314 AAEL011861 ENSMUSG00000041679 FBgn0038202 gene:BGIBMGA011801 ENSGALG00000002443 ENSMUSG00000025738 ENSGALG00000005684 ENSMUSG00000048520 AAEL014027 ENSG00000161040 ENSG00000127585 ENSMUSG00000030019 ENSG00000171823 CBG16659 ENSMUSG00000043556 ENSGALG000000…
Cluster244: ENSG00000166535 gene:BGIBMGA004536 FBgn0020240 AAEL001163 AAEL008607 AAEL001802 AAEL001794 FBgn0041182 FBgn0041183 AAEL014755 FBgn0041181 ENSGALG00000015910 CBG19756 WBGene00013969 ENSG00000156535 ENSMUSG00000046186 FBgn0041180 AAEL000087 ENSMUSG00000059908 ENSMUSG00000030359 ENSGALG00000011930 TS_TRISPI_Contig26.FG.20 ENSMUSG00000030111 ENSG00000175899 ENSGALG00000014252 ENSMUSG00000…
Cluster245: gene:BGIBMGA001011 gene:BGIBMGA002426 AAEL005639 ENSG00000177239 WBGene00013919 CBG01952 ENSGALG00000004806 ENSG00000134109 ENSMUSG00000030104 TS_TRISPI_Contig0.i.SNAP.19 ENSMUSG00000037306 ENSMUSG00000043019 ENSG00000116406 ENSGALG00000014361 CBG23361 AAEL002648 AAEL002645 ENSG00000111885 ENSMUSG00000003746 ENSGALG00000014878 ENSG00000198162 ENSMUSG00000008763 ENSGALG00000001038 ENSG…
Cluster246: jgi|Monbr1|22311|fgenesh2_pg.scaffold_2000518 CBG09942 TS_TRISPI_Contig12.b.SNAP.88 CBG01475 jgi|Monbr1|26396|fgenesh2_pg.scaffold_14000062 WBGene00020678 ENSG00000198157 gene:BGIBMGA004309 WBGene00013508 CBG01584 gene:BGIBMGA004725 jgi|Monbr1|38137|estExt_fgenesh1_pg.C_200114 CBG16944 WBGene00015918 FBgn0030841 CBG01673 gene:BGIBMGA011851 WBGene00013762 WBGene00019510 ENSGALG00000020…
Cluster247: ENSMUSG00000032870 jgi|Monbr1|30343|fgenesh2_pg.scaffold_48000024 jgi|Monbr1|32643|estExt_fgenesh2_pg.C_120074 ENSMUSG00000025422 ENSG00000135439 ENSMUSG00000029033 ENSG00000131584 ENSGALG00000001770 ENSGALG00000007040 ENSG00000114331 ENSMUSG00000049076 ENSMUSG00000026155 AAEL002918 ENSG00000072818 ENSMUSG00000001588 FBgn0039056 AAEL002660 TS_TRISPI_Contig40.FG.10 ENSGALG00000004045 E…
Cluster248: FBgn0037993 AAEL005661 AAEL007278 gene:BGIBMGA010535 gene:BGIBMGA007216 FBgn0052600 AAEL006261 FBgn0034286 FBgn0040823 FBgn0051361 AAEL007794 AAEL005599 FBgn0053202 FBgn0053512 FBgn0037908 FBgn0031179 FBgn0038282 AAEL007129 gene:BGIBMGA001545 FBgn0029974 FBgn0053481 FBgn0053507 AAEL005619 FBgn0085414 AAEL001010 gene:BGIBMGA013755 AAEL009841 gene:BGIBMGA012382 gene:BGIBMGA014206 gene:B…
Cluster249: ENSMUSG00000080160 ENSMUSG00000080161 WBGene00015013 CBG18769 CBG10332 CBG24135 WBGene00018195 WBGene00018200 CBG24249 CBG19516 CBG23633 WBGene00018201 WBGene00018540 WBGene00019142 CBG06281 CBG18566 WBGene00010193 CBG18564 WBGene00010194 WBGene00015594 WBGene00018438 WBGene00020802 WBGene00019313 WBGene00018443 CBG10477 WBGene00021042 CBG24137 WBGene00019700 CBG21565 CBG00867 CBG2105…
Cluster250: WBGene00005993 Cbr-srx-129 WBGene00006010 CBG11460 WBGene00006004 Cbr-srx-117 Cbr-srx-134 WBGene00006001 CBG21430 WBGene00005999 WBGene00006027 WBGene00006016 CBG09331 WBGene00006019 Cbr-srx-111 CBG11470 WBGene00005996 WBGene00006012 CBG00769 Cbr-srx-95 WBGene00006009 WBGene00006003 WBGene00005986 Cbr-srx-137 Cbr-srx-113 WBGene00006002 CBG24228 Cbr-srx-97 WBGene00005989 CBG06534 CBG06…
Cluster251: WBGene00002881 FBgn0014135 Cbr-let-756 ENSG00000140285 ENSMUSG00000027208 ENSG00000138675 ENSG00000186895 ENSMUSG00000031074 ENSGALG00000007563 ENSG00000070193 ENSGALG00000007806 ENSMUSG00000031230 ENSG00000102678 ENSMUSG00000021974 ENSMUSG00000031603 ENSMUSG00000021732 ENSG00000078579 ENSGALG00000010893 ENSMUSG00000029337 ENSGALG00000013663 ENSGALG00000001385 ENSG00000070388 ENSMUSG0…
Cluster252: FBgn0002022 Cbr-hke-4.2 ENSG00000206217 ENSG00000206288 ENSG00000112473 WBGene00006494 AAEL010905 ENSMUSG00000024327 TS_TRISPI_Contig1.d.SNAP.237 ENSMUSG00000024270 ENSGALG00000007777 ENSG00000141424 ENSGALG00000013209 AAEL001968 WBGene00006487 TS_TRISPI_Contig6540.EN.1004 Cbr-hke-4.1 ENSG00000196950 ENSMUSG00000025986 FBgn0024236 ENSG00000138821 ENSMUSG00000053897 ENSMUSG00000039878 …
Cluster253: ENSG00000169474 WBGene00010948 ENSMUSG00000045566 Cbr-abu-8 WBGene00004160 WBGene00004158 WBGene00004159 WBGene00004171 WBGene00004170 ENSG00000203786 WBGene00000025 WBGene00010832 Cbr-abu-1 CBG02722 WBGene00004098 WBGene00000024 WBGene00000026 WBGene00018026 WBGene00044521 ENSG00000203783 gene:BGIBMGA009666 WBGene00010830 WBGene00004099 WBGene00000029 Cbr-abu-7 WBGene00004107 jgi|Mon…
Cluster254: jgi|Monbr1|19374|estExt_Genewise1.C_20785 Cbr-cdf-1 gene:BGIBMGA000896 AAEL008693 AAEL011256 FBgn0025693 FBgn0028516 gene:BGIBMGA005779 Cbr-ttm-1 gene:BGIBMGA014184 WBGene00012712 CBG00121 WBGene00011821 AAEL001239 ENSMUSG00000028836 ENSG00000158014 ENSMUSG00000005802 FBgn0051860 ENSGALG00000016118 ENSG00000104154 ENSG00000164756 ENSG00000115194 ENSMUSG00000029151 ENSMUSG00000022315 Y…
Cluster255: WBGene00000871 ENSG00000147082 Cbr-cye-1 WBGene00013981 FBgn0000405 ENSMUSG00000027793 ENSG00000133101 ENSGALG00000011881 ENSGALG00000004161 ENSMUSG00000027715 ENSG00000145386 YLR210W ENSGALG00000017052 YPR119W YGR108W YGR109C ENSMUSG00000051592 gene:BGIBMGA001142 ENSG00000157456 ENSGALG00000015985 ENSMUSG00000032218 AAEL000672 ENSG00000175305 ENSGALG00000004494 FBgn0000404 ENSMUSG000…
Cluster256: ENSGALG00000016255 ENSMUSG00000031174 ENSMUSG00000034290 ENSG00000156313 ENSGALG00000016739 ENSG00000128731 ENSMUSG00000030451 AAEL002306 gene:BGIBMGA000072 FBgn0031107 ENSMUSG00000038664 ENSG00000103657 ENSGALG00000003381 ENSMUSG00000022106 gene:BGIBMGA007893 ENSGALG00000017000 ENSG00000136161 ENSGALG00000017008 gene:BGIBMGA005799 ENSG00000136144 gene:BGIBMGA012706 ENSMUSG00000035469…
Cluster257: FBgn0028519 ENSGALG00000008840 ENSGALG00000010628 ENSG00000151726 WBGene00022037 CBG05109 Cbr-acs-17 WBGene00020343 ENSMUSG00000031278 ENSMUSG00000020333 CBG12133 TS_TRISPI_Contig7.a.FG.80 ENSMUSG00000024207 WBGene00016716 ENSG00000164398 ENSGALG00000006644 YOR317W ENSG00000103740 ENSG00000123983 ENSMUSG00000032281 jgi|Monbr1|26936|fgenesh2_pg.scaffold_16000124 ENSMUSG00000032883 ENSG…
Cluster258: ENSG00000113946 ENSMUSG00000038148 ENSGALG00000021561 ENSMUSG00000008843 ENSMUSG00000022132 ENSGALG00000006593 ENSGALG00000016043 ENSG00000189143 ENSG00000184697 ENSG00000134873 ENSMUSG00000023906 ENSG00000066405 ENSG00000156284 ENSMUSG00000032473 ENSGALG00000009355 ENSGALG00000002334 ENSG00000165376 ENSMUSG00000047230 ENSGALG00000007311 ENSG00000159261 ENSMUSG00000047109 ENSG00000165…
Cluster259: WBGene00009806 CBG12885 WBGene00008875 CBG22230 CBG06405 WBGene00015721 WBGene00017232 CBG23469 WBGene00022328 CBG09619 CBG06403 WBGene00017229 WBGene00015726 CBG06357 WBGene00008470 WBGene00011179 WBGene00009874 CBG04637 CBG19948 WBGene00016370 CBG04437 CBG04438 WBGene00017869 WBGene00008727 CBG22299 WBGene00016369 WBGene00014217 WBGene00009024 CBG13050 CBG01918 WBGene00022156 WBGene…
Cluster260: Cbr-bre-5 ENSGALG00000002477 CBG09575 ENSG00000162630 ENSMUSG00000033849 ENSGALG00000008758 AAEL001088 ENSG00000172318 ENSMUSG00000034780 FBgn0035558 ENSGALG00000010931 ENSG00000179913 ENSMUSG00000031803 ENSG00000198488 ENSMUSG00000074004 ENSMUSG00000079445 ENSGALG00000007701 ENSG00000156966 ENSGALG00000021345 ENSG00000176383 ENSMUSG00000029431 ENSMUSG00000051650 ENSGALG00000008930 EN…
Cluster261: FBgn0085375 FBgn0003870 AAEL002435 AAEL008426 FBgn0029822 AAEL010576 FBgn0004399 FBgn0004652 FBgn0000210 FBgn0004870 FBgn0085405 gene:BGIBMGA001210 FBgn0013263 FBgn0038339 gene:BGIBMGA012231 AAEL013654 gene:BGIBMGA008942 FBgn0005630 FBgn0002781 AAEL001734 AAEL006690 FBgn0052121 AAEL013830 AAEL003861 AAEL009212 AAEL000970 AAEL006301 FBgn0025525 FBgn0022238 AAEL010244 gene:BGIBMGA007530…
Cluster262: AAEL006199 ENSMUSG00000039419 ENSMUSG00000017167 FBgn0038975 ENSGALG00000003726 ENSG00000164318 ENSMUSG00000042961 FBgn0034070 WBGene00007799 gene:BGIBMGA013907 Cbr-nrx-1 ENSG00000021645 ENSGALG00000010518 ENSMUSG00000066392 AAEL013602 gene:BGIBMGA004748 ENSMUSG00000024109 ENSG00000179915 ENSGALG00000016264 ENSGALG00000009107 ENSMUSG00000033768 ENSG00000110076 ENSMUSG00000070695 ENSGA…
Cluster263: ENSG00000143190 ENSGALG00000015446 ENSMUSG00000026565 ENSMUSG00000009734 ENSMUSG00000032015 ENSGALG00000010008 gene:BGIBMGA005254 gene:BGIBMGA002017 WBGene00000441 Cbr-ceh-18 ENSG00000151615 ENSMUSG00000031688 ENSG00000091010 ENSMUSG00000024497 FBgn0000028 ENSGALG00000014195 AAEL005507 FBgn0085424 ENSG00000106536 FBgn0033288 AAEL004094 ENSMUSG00000052621 ENSG00000184486 AAEL003560 ENS…
Cluster264: AAEL008702 ENSMUSG00000026958 WBGene00022801 Cbr-pcp-5 gene:BGIBMGA008167 TS_TRISPI_Contig8.a.SNAP.184 AAEL012351 FBgn0038701 jgi|Monbr1|10725|fgenesh1_pg.scaffold_23000072 jgi|Monbr1|34251|estExt_fgenesh2_pg.C_320089 CBG14660 FBgn0038705 jgi|Monbr1|28146|fgenesh2_pg.scaffold_24000035 AAEL012663 AAEL012590 gene:BGIBMGA003579 ENSG00000137509 TS_TRISPI_Contig6.b.FG.63 WBGene00019682 AAE…
Cluster265: ENSMUSG00000020331 AAEL007770 FBgn0000535 FBgn0028428 ENSMUSG00000021730 gene:BGIBMGA008559 AAEL001578 FBgn0003353 ENSMUSG00000038319 ENSGALG00000000505 ENSG00000173826 ENSG00000055118 ENSMUSG00000001901 ENSG00000184611 ENSMUSG00000059742 TS_TRISPI_Contig27.EN.1138 ENSGALG00000011082 Cbr-unc-103.2 WBGene00006830 gene:BGIBMGA007794 ENSG00000143473 ENSMUSG00000058248 AAEL000466 ENSG0000…
Cluster266: ENSG00000212127 ENSMUSG00000059382 ENSG00000185899 ENSG00000212816 ENSGALG00000010334 ENSMUSG00000062952 ENSMUSG00000063762 ENSMUSG00000057381 ENSMUSG00000056901 ENSMUSG00000037140 ENSG00000212128 ENSMUSG00000078280 ENSMUSG00000057699 ENSG00000128519 ENSMUSG00000043865 ENSMUSG00000056115 ENSMUSG00000046652 ENSMUSG00000048284 ENSMUSG00000056203 ENSG00000169777 ENSG00000127362 ENSMUSG00…
Cluster267: AAEL007027 ENSG00000148942 ENSMUSG00000041644 TS_TRISPI_Contig29.SNAP.15 AAEL006995 AAEL006487 AAEL007016 ENSMUSG00000006641 AAEL001835 FBgn0029950 ENSG00000105641 ENSG00000138074 FBgn0039873 AAEL012691 gene:BGIBMGA005988 FBgn0037895 AAEL001813 FBgn0039394 FBgn0039872 AAEL010650 FBgn0051090 FBgn0052669 FBgn0051668 ENSG00000139357 gene:BGIBMGA002324 ENSGALG00000011633 FBgn0031998 AAEL0…
Cluster268: WBGene00005127 Cbr-srd-73 WBGene00021570 WBGene00005137 Cbr-srd-41 WBGene00005116 WBGene00005125 WBGene00005134 WBGene00005143 Cbr-srd-55 WBGene00005114 Cbr-srd-59 WBGene00005138 WBGene00044099 Cbr-srd-36 WBGene00005140 Cbr-srd-53 WBGene00005148 WBGene00021572 Cbr-srd-72 CBG13059 WBGene00005129 CBG05288 WBGene00005146 WBGene00005124 WBGene00005119 WBGene00005120 Cbr-srd-35 WBGene00005…
Cluster269: ENSGALG00000000620 ENSMUSG00000023057 ENSG00000162444 ENSGALG00000011986 ENSMUSG00000004885 ENSG00000205186 ENSMUSG00000027528 ENSGALG00000015767 ENSGALG00000019459 ENSG00000147588 ENSG00000170323 ENSMUSG00000062515 ENSMUSG00000052468 ENSG00000121769 ENSMUSG00000028773 ENSMUSG00000027530 ENSG00000197416 ENSGALG00000014866 ENSMUSG00000019874 ENSGALG00000015764 ENSG00000164687 ENSMUSG00…
Cluster270: ENSMUSG00000027363 YKR098C WBGene00008547 ENSG00000138592 ENSGALG00000005894 ENSG00000172046 ENSG00000103404 ENSGALG00000006824 YJL197W FBgn0050421 ENSGALG00000006286 gene:BGIBMGA007386 CBG02847 AAEL012219 ENSG00000135655 jgi|Monbr1|19778|estExt_Genewise1.C_30551 ENSMUSG00000020124 ENSGALG00000009773 ENSG00000114316 ENSGALG00000003799 ENSG00000102226 ENSMUSG00000032612 ENSMUSG00000031…
Cluster271: AAEL007731 FBgn0024980 FBgn0086377 ENSMUSG00000028879 ENSGALG00000000723 FBgn0036341 ENSGALG00000015413 ENSGALG00000002536 ENSMUSG00000029428 ENSGALG00000002930 Cbr-syn-2 WBGene00006372 YMR183C ENSG00000117758 WBGene00009478 Cbr-syn-13 TS_TRISPI_Contig21.SNAP.41 ENSMUSG00000019998 ENSG00000079950 ENSG00000099365 ENSMUSG00000030806 jgi|Monbr1|26630|fgenesh2_pg.scaffold_15000064 ENSG000…
Cluster272: ENSGALG00000017311 AAEL007032 AAEL007038 FBgn0039776 ENSG00000122884 AAEL005714 ENSMUSG00000019916 ENSGALG00000004325 ENSGALG00000006677 gene:BGIBMGA010566 ENSMUSG00000018906 ENSG00000072682 Cbr-phy-2 WBGene00004025 Cbr-dpy-18 WBGene00001077 FBgn0051014 FBgn0026190 FBgn0039784 FBgn0051015 FBgn0039780 FBgn0036795 TS_TRISPI_Contig1.d.FG.145 FBgn0036794 ENSG00000149380 FBgn0052201 FBgn00…
Cluster273: AAEL007124 AAEL010704 FBgn0024833 gene:BGIBMGA009359 ENSG00000072958 ENSMUSG00000003033 TS_TRISPI_Contig20.EN.1184 ENSGALG00000003959 CBG08724 WBGene00006829 ENSMUSG00000003309 ENSG00000129354 jgi|Monbr1|39230|estExt_fgenesh1_pg.C_430037 WBGene00000150 Cbr-apm-1 YPL259C ENSGALG00000008432 ENSG00000161203 ENSMUSG00000022841 FBgn0024832 jgi|Monbr1|38695|estExt_fgenesh1_pg.C_300011 AAEL0…
Cluster274: ENSMUSG00000073141 CBG13930 CBG21668 CBG21669 CBG07120 CBG24007 CBG21616 CBG04920 CBG00277 CBG18726 CBG13929 jgi|Monbr1|27018|fgenesh2_pg.scaffold_17000006 ENSMUSG00000026238 ENSG00000197744 ENSG00000204680 ENSG00000187514 gene:BGIBMGA001631 ENSG00000181571 YGR160W CBG21232 gene:BGIBMGA010464 TS_TRISPI_Contig1.b.SNAP.88 ENSG00000166326 ENSMUSG00000027189 FBgn0036468 CBG04921 CBG09875 …
Cluster275: ENSMUSG00000032744 ENSGALG00000014837 ENSG00000163909 FBgn0027788 ENSMUSG00000028946 FBgn0001168 FBgn0002735 ENSG00000164683 ENSGALG00000015738 ENSG00000135547 ENSMUSG00000019789 ENSMUSG00000040289 AAEL001428 ENSG00000114315 gene:BGIBMGA013539 ENSMUSG00000022528 AAEL005480 AAEL011943 FBgn0002609 ENSG00000188290 ENSMUSG00000028940 FBgn0002734 TS_TRISPI_Contig7.a.SNAP.253 gene:BGIBMGA00…
Cluster276: ENSMUSG00000049908 ENSGALG00000017137 ENSG00000131233 ENSGALG00000015606 ENSMUSG00000048582 ENSGALG00000007065 ENSGALG00000015487 ENSMUSG00000042357 ENSG00000135355 ENSMUSG00000051056 ENSGALG00000015488 ENSG00000121743 ENSG00000121634 ENSMUSG00000057123 ENSG00000143140 ENSGALG00000002532 ENSMUSG00000050234 ENSG00000187513 ENSMUSG00000050953 ENSG00000152661 ENSGALG00000014873 ENSG00000…
Cluster277: gene:BGIBMGA000185 AAEL002625 gene:BGIBMGA007900 AAEL003284 AAEL010307 AAEL002619 FBgn0036362 AAEL007722 gene:BGIBMGA009641 FBgn0031737 AAEL011897 AAEL011335 FBgn0036229 FBgn0027600 AAEL002613 gene:BGIBMGA007677 AAEL013766 gene:BGIBMGA007899 AAEL002623 FBgn0031097 FBgn0036233 gene:BGIBMGA007902 AAEL002588 AAEL000585 AAEL001514 FBgn0036234 AAEL011333 AAEL002627 AAEL011331 AAEL009527 FB…
Cluster278: gene:BGIBMGA002430 AAEL001087 ENSG00000185518 AAEL005849 ENSMUSG00000053025 FBgn0029896 ENSMUSG00000051111 AAEL007378 AAEL015283 ENSG00000122012 gene:BGIBMGA001498 gene:BGIBMGA013429 FBgn0053234 ENSGALG00000014967 gene:BGIBMGA013435 AAEL012098 AAEL012572 ENSGALG00000006859 ENSG00000159164 ENSMUSG00000038486 gene:BGIBMGA013576 FBgn0030331 FBgn0051103 FBgn0051272 AAEL005533 FBgn0053233 …
Cluster279: ENSGALG00000010714 AAEL004834 AAEL003032 WBGene00021810 jgi|Monbr1|26877|fgenesh2_pg.scaffold_16000065 FBgn0035106 jgi|Monbr1|28731|fgenesh2_pg.scaffold_28000090 ENSMUSG00000029629 ENSG00000106443 ENSMUSG00000037315 ENSMUSG00000020387 ENSG00000043143 ENSGALG00000016727 ENSG00000102221 ENSGALG00000006424 ENSMUSG00000025764 ENSG00000077684 ENSGALG00000010214 gene:BGIBMGA012455 ENSGALG00…
Cluster280: FBgn0032129 ENSMUSG00000025318 ENSG00000139714 ENSMUSG00000029477 ENSG00000116151 TS_TRISPI_Contig4.a.FG.75 jgi|Monbr1|38744|estExt_fgenesh1_pg.C_300097 AAEL002689 gene:BGIBMGA006723 FBgn0034281 FBgn0050429 ENSGALG00000004247 jgi|Monbr1|25019|fgenesh2_pg.scaffold_8000253 ENSGALG00000016175 jgi|Monbr1|32782|estExt_fgenesh2_pg.C_130115 ENSG00000160188 ENSMUSG00000024033 ENSMUSG000000290…
Cluster281: ENSG00000070729 WBGene00022295 AAEL011638 CBG25106 ENSG00000170289 FBgn0034775 FBgn0029090 ENSMUSG00000067220 ENSG00000198515 ENSMUSG00000031789 jgi|Monbr1|29429|fgenesh2_pg.scaffold_34000069 AAEL000014 gene:BGIBMGA013257 AAEL003999 jgi|Monbr1|30002|fgenesh2_pg.scaffold_41000052 ENSG00000132259 AAEL000688 WBGene00000563 ENSMUSG00000030897 TS_TRISPI_Contig34.SNAP.5 ENSGALG00000015886 A…
Cluster282: TS_TRISPI_Contig5.c.SNAP.131 TS_TRISPI_Contig2511.SNAP.1 TS_TRISPI_Contig1.e.SNAP.40 TS_TRISPI_Contig7821.FG.1 TS_TRISPI_Contig5.a.SNAP.312 TS_TRISPI_Contig7.a.SNAP.116 TS_TRISPI_Contig22.SNAP.140 TS_TRISPI_Contig3461.SNAP.1 TS_TRISPI_Contig5.c.SNAP.93 TS_TRISPI_Contig7457.SNAP.1 TS_TRISPI_Contig5216.SNAP.1 TS_TRISPI_Contig2678.FG.1 TS_TRISPI_Contig9.a.SNAP.222 TS_TRISPI_Contig5.a.FG.…
Cluster283: AAEL004167 FBgn0025571 Cbr-sfa-1 WBGene00013808 gene:BGIBMGA013450 ENSGALG00000016276 ENSMUSG00000026058 ENSG00000112232 TS_TRISPI_Contig7.b.SNAP.127 jgi|Monbr1|37684|estExt_fgenesh1_pg.C_150167 WBGene00017098 ENSG00000168066 ENSMUSG00000024949 FBgn0034731 ENSGALG00000003272 ENSG00000131773 ENSMUSG00000022332 FBgn0022987 YLR116W FBgn0022985 CBG21522 AAEL005358 FBgn0022986 ENSG00000121…
Cluster284: ENSG00000074855 FBgn0028879 AAEL010243 FBgn0000152 ENSG00000160746 ENSMUSG00000037949 ENSGALG00000011513 AAEL004982 WBGene00013326 ENSMUSG00000034863 CBG21548 FBgn0030349 AAEL007716 ENSMUSG00000074968 ENSG00000134343 ENSGALG00000013311 AAEL012293 AAEL012806 FBgn0038721 AAEL006656 ENSG00000151572 ENSGALG00000011614 ENSMUSG00000035189 FBgn0036235 gene:BGIBMGA003314 ENSGALG00000003748 EN…
Cluster285: WBGene00018336 CBG18269 CBG12397 WBGene00009959 WBGene00009470 CBG15225 WBGene00008724 WBGene00009031 WBGene00007721 WBGene00020987 CBG07136 TS_TRISPI_Contig0.i.FG.124 CBG00991 WBGene00019753 WBGene00012171 CBG21033 WBGene00011151 CBG20628 WBGene00006047 CBG07809 CBG20377 CBG20623 WBGene00013858 WBGene00010091 WBGene00009684 WBGene00016447 WBGene00009680 WBGene00009682 CBG02298 CBG234…
Cluster286: ENSG00000114923 TS_TRISPI_Contig4.b.FG.26 ENSMUSG00000028962 TS_TRISPI_Contig21.SNAP.93 ENSGALG00000011224 WBGene00009920 ENSMUSG00000006576 ENSG00000033867 ENSMUSG00000021733 ENSG00000144290 ENSMUSG00000026904 ENSGALG00000011120 ENSMUSG00000023032 ENSG00000050438 ENSGALG00000011405 ENSGALG00000008423 ENSGALG00000011604 ENSMUSG00000060961 ENSG00000080493 AAEL010738 FBgn0031899 gene:BG…
Cluster287: CBG18386 ENSGALG00000005138 ENSGALG00000002618 WBGene00008425 ENSMUSG00000001098 ENSG00000110906 gene:BGIBMGA006562 ENSMUSG00000030685 ENSG00000174943 ENSMUSG00000034110 CBG19532 CBG19646 TS_TRISPI_Contig0.i.FG.25 WBGene00016550 WBGene00016549 CBG16039 ENSGALG00000005715 FBgn0033017 ENSG00000109079 WBGene00017705 ENSMUSG00000017615 WBGene00015112 WBGene00022570 WBGene00015914 CBG24423…
Cluster288: ENSGALG00000006290 ENSGALG00000023919 ENSG00000182601 ENSMUSG00000078591 ENSMUSG00000051022 ENSG00000138653 ENSMUSG00000027971 ENSGALG00000012015 ENSG00000164100 ENSGALG00000012010 ENSMUSG00000027977 ENSGALG00000004581 ENSMUSG00000054008 ENSGALG00000005107 ENSG00000070614 ENSG00000166507 ENSMUSG00000039308 AAEL012539 FBgn0020251 gene:BGIBMGA000442 Cbr-hst-1 WBGene00002028 TS_TRISPI_Co…
Cluster289: Cbr-srd-17 CBG18590 WBGene00005097 CBG04990 WBGene00005105 WBGene00005106 WBGene00005080 Cbr-srd-21 WBGene00005094 Cbr-srd-16 Cbr-srd-4 CBG13921 Cbr-srd-8 Cbr-srd-2 WBGene00005109 WBGene00005096 WBGene00005095 WBGene00005085 Cbr-srd-9 CBG19892 WBGene00044464 Cbr-srd-10 CBG19158 Cbr-srd-33 Cbr-srd-32 WBGene00005110 Cbr-srd-1 WBGene00005087 WBGene00005081 WBGene00005111 WBGene00005088 C…
Cluster290: WBGene00001249 FBgn0003507 AAEL010222 AAEL006114 AAEL007205 AAEL006447 YER040W gene:BGIBMGA002159 YJL110C WBGene00001250 FBgn0003117 AAEL010224 ENSG00000141448 WBGene00001186 gene:BGIBMGA000450 FBgn0001138 FBgn0038391 AAEL010221 Cbr-elt-6 FBgn0032223 ENSMUSG00000021944 Cbr-elt-2 YFL021W WBGene00001252 ENSGALG00000005909 Cbr-elt-1 TS_TRISPI_Contig1.f.EN.1059 WBGene00015981 ENSGALG00000…
Cluster291: Cbr-unc-1 WBGene00006741 WBGene00003166 FBgn0030992 FBgn0052245 Cbr-unc-24 WBGene00006761 FBgn0051358 ENSMUSG00000027744 AAEL011803 FBgn0030993 AAEL010189 ENSGALG00000001434 gene:BGIBMGA000439 Cbr-mec-2 ENSG00000148175 ENSMUSG00000026880 WBGene00006066 Cbr-sto-4 TS_TRISPI_Contig5.b.EN.1114 Cbr-sto-6 WBGene00006068 WBGene00006064 WBGene00006063 TS_TRISPI_Contig5.c.EN.1284 Cbr-sto-2 ENS…
Cluster292: FBgn0037290 AAEL001291 AAEL001306 AAEL001294 AAEL001287 AAEL001323 gene:BGIBMGA003405 AAEL001309 AAEL001295 AAEL013326 FBgn0039203 FBgn0037288 AAEL013327 AAEL011966 FBgn0039298 FBgn0038395 FBgn0037174 FBgn0039483 gene:BGIBMGA012768 AAEL014364 FBgn0038394 FBgn0039299 FBgn0039297 AAEL014366 AAEL008307 gene:BGIBMGA001308 FBgn0000092 AAEL001311 gene:BGIBMGA011556 gene:BGIBMGA011457 gene:B…
Cluster293: AAEL006013 AAEL010414 gene:BGIBMGA002246 gene:BGIBMGA001497 jgi|Monbr1|33094|estExt_fgenesh2_pg.C_160027 Cbr-lin-59 FBgn0030486 jgi|Monbr1|34767|estExt_fgenesh2_pg.C_500025 gene:BGIBMGA003106 ENSGALG00000015705 ENSG00000109685 ENSMUSG00000057406 ENSMUSG00000044791 AAEL009666 WBGene00016603 ENSG00000181555 WBGene00003040 ENSGALG00000005508 CBG25032 jgi|Monbr1|26549|fgenesh2_pg.scaffold…
Cluster294: FBgn0052212 FBgn0036588 FBgn0085234 gene:BGIBMGA011767 gene:BGIBMGA014293 FBgn0036599 gene:BGIBMGA014292 FBgn0030539 FBgn0035856 gene:BGIBMGA011560 FBgn0036590 FBgn0036597 gene:BGIBMGA011455 FBgn0035859 FBgn0036594 FBgn0034828 gene:BGIBMGA011718 gene:BGIBMGA011766 gene:BGIBMGA011764 gene:BGIBMGA011762 AAEL001692 gene:BGIBMGA011724 gene:BGIBMGA011761 FBgn0035858 FBgn0036871 gene:BGIBMG…
Cluster295: jgi|Monbr1|34096|estExt_fgenesh2_pg.C_300004 Cbr-dpf-2 Cbr-dpf-3 Cbr-dpf-1 YHR028C FBgn0002997 gene:BGIBMGA006180 AAEL010912 AAEL007764 WBGene00001054 ENSGALG00000007437 ENSMUSG00000061576 TS_TRISPI_Contig4.a.FG.88 AAEL004793 YOR219C ENSG00000078098 ENSG00000197635 ENSMUSG00000035000 ENSGALG00000011110 ENSGALG00000011099 ENSMUSG00000000392 ENSG00000175497 ENSGALG00000012156 ENSMUSG000…
Cluster296: gene:BGIBMGA006908 FBgn0032338 FBgn0032964 CBG24051 CBG15598 FBgn0031465 WBGene00011594 CBG09618 CBG15594 FBgn0038832 FBgn0039591 AAEL014316 FBgn0051933 CBG05224 gene:BGIBMGA008144 AAEL009939 AAEL013015 gene:BGIBMGA003016 FBgn0037964 FBgn0035888 TS_TRISPI_Contig1.d.SNAP.266 gene:BGIBMGA003017 WBGene00012762 FBgn0032082 FBgn0035216 FBgn0032843 FBgn0052985 AAEL010828 FBgn0052984 CBG1378…
Cluster297: FBgn0034173 ENSMUSG00000061099 ENSMUSG00000069236 ENSG00000105679 ENSGALG00000014442 gene:BGIBMGA007447 ENSMUSG00000070408 ENSMUSG00000078636 ENSMUSG00000078370 ENSG00000111640 ENSMUSG00000078088 ENSMUSG00000057666 ENSMUSG00000078967 ENSMUSG00000078965 ENSMUSG00000078162 ENSMUSG00000078142 ENSMUSG00000079501 ENSMUSG00000078191 ENSMUSG00000078592 ENSMUSG00000078300 ENSMUSG00000079360 E…
Cluster298: TS_TRISPI_Contig8408.FG.1 TS_TRISPI_Contig0.d.FG.132 TS_TRISPI_Contig0.b.FG.102 TS_TRISPI_Contig3.b.SNAP.227 TS_TRISPI_Contig3487.SNAP.1 TS_TRISPI_Contig0.a.FG.175 TS_TRISPI_Contig0.a.FG.66 TS_TRISPI_Contig7344.FG.1 TS_TRISPI_Contig0.a.SNAP.238 TS_TRISPI_Contig0.a.SNAP.243 TS_TRISPI_Contig3.c.FG.13 TS_TRISPI_Contig3.b.SNAP.155 TS_TRISPI_Contig3.b.SNAP.197 TS_TRISPI_Contig8070.FG.1 TS_…
Cluster299: WBGene00005169 WBGene00005174 CBG20982 WBGene00005177 WBGene00005176 WBGene00005184 Cbr-srg-7 WBGene00005187 Cbr-srg-17 WBGene00005168 Cbr-srg-2 Cbr-srg-5 WBGene00005172 CBG20980 CBG20989 WBGene00005179 WBGene00005163 Cbr-srg-9 WBGene00005182 WBGene00005160 WBGene00005183 CBG20981 WBGene00005170 Cbr-srg-3 WBGene00005159 Cbr-srg-10 CBG06487 WBGene00005180 WBGene00005167 WBGene00005171 …
Cluster300: WBGene00017722 CBG05732 WBGene00017230 CBG04946 WBGene00008187 WBGene00010327 CBG05731 WBGene00009875 WBGene00018092 CBG21990 WBGene00013825 WBGene00044352 WBGene00020680 WBGene00015723 CBG06584 CBG23374 WBGene00016371 WBGene00015727 CBG23186 CBG12157 CBG01144 CBG06356 CBG05728 CBG21996 CBG21991 WBGene00022403 WBGene00015722 WBGene00017721 CBG08623 WBGene00018093 CBG04866 WBGene000195…
Cluster301: gene:BGIBMGA014147 gene:BGIBMGA014149 gene:BGIBMGA014190 gene:BGIBMGA014144 gene:BGIBMGA002450 gene:BGIBMGA014192 gene:BGIBMGA005785 gene:BGIBMGA010536 gene:BGIBMGA010537 FBgn0036659 AAEL015022 AAEL009236 AAEL009243 AAEL009246 AAEL015020 AAEL009237 AAEL015573 AAEL015021 gene:BGIBMGA002660 gene:BGIBMGA010812 gene:BGIBMGA003512 gene:BGIBMGA014178 gene:BGIBMGA005602 AAEL015051 ENSGALG000…
Cluster302: Cbr-msh-6 TS_TRISPI_Contig16.FG.137 ENSG00000113318 ENSGALG00000008957 ENSG00000116062 ENSMUSG00000005370 YFL003C jgi|Monbr1|29248|fgenesh2_pg.scaffold_32000109 YDR097C Cbr-msh-5 YOL090W WBGene00003421 jgi|Monbr1|22782|fgenesh2_pg.scaffold_3000138 jgi|Monbr1|34327|estExt_fgenesh2_pg.C_340037 FBgn0036486 WBGene00003422 gene:BGIBMGA010261 ENSG00000095002 ENSMUSG00000024151 ENSGALG000000…
Cluster303: ENSGALG00000015164 ENSMUSG00000024713 jgi|Monbr1|14515|e_gw1.3.127.1 ENSG00000099139 ENSMUSG00000030513 ENSG00000140479 ENSGALG00000007238 ENSG00000140564 FBgn0004509 gene:BGIBMGA002365 FBgn0004598 AAEL002793 TS_TRISPI_Contig13.SNAP.101 jgi|Monbr1|2316|gw1.4.339.1 gene:BGIBMGA002354 TS_TRISPI_Contig13.SNAP.99 AAEL010725 WBGene00000254 ENSMUSG00000030530 AAEL003652 ENSMUSG00000027419 E…
Cluster304: CBG09606 YGL203C ENSG00000064601 YMR297W WBGene00019617 CBG05062 FBgn0051821 WBGene00012445 WBGene00007462 jgi|Monbr1|38512|estExt_fgenesh1_pg.C_260118 FBgn0052483 gene:BGIBMGA006502 FBgn0038738 WBGene00008741 jgi|Monbr1|33274|estExt_fgenesh2_pg.C_170146 AAEL007057 AAEL007926 FBgn0035154 gene:BGIBMGA010348 FBgn0051823 ENSMUSG00000000278 ENSGALG00000003185 ENSG00000121064 WBGene0001253…
Cluster305: FBgn0037163 ENSG00000129951 gene:BGIBMGA003967 ENSG00000162407 ENSMUSG00000028517 ENSGALG00000010818 ENSG00000067113 ENSMUSG00000052151 ENSMUSG00000021759 ENSGALG00000014711 ENSG00000141934 AAEL007322 FBgn0016078 CBG18435 WBGene00018756 TS_TRISPI_Contig6.b.SNAP.139 FBgn0037166 FBgn0041087 FBgn0037164 gene:BGIBMGA003968 CBG02669 ENSG00000148123 ENSMUSG00000063446 ENSGALG00000015542 WBG…
Cluster306: TS_TRISPI_Contig11.b.SNAP.45 TS_TRISPI_Contig4.b.SNAP.86 TS_TRISPI_Contig14.SNAP.199 TS_TRISPI_Contig12.b.SNAP.216 TS_TRISPI_Contig3087.SN.1 TS_TRISPI_Contig3832.SNAP.1 TS_TRISPI_Contig5109.SNAP.1 TS_TRISPI_Contig9.b.SNAP.92 TS_TRISPI_Contig19.SNAP.6 TS_TRISPI_Contig65.SNAP.1 TS_TRISPI_Contig14.SN.98 TS_TRISPI_Contig4.b.SNAP.172 TS_TRISPI_Contig10.b.SNAP.40 TS_TRISPI_Contig11.a.SNAP.7…
Cluster307: AAEL012485 AAEL006307 YBR208C jgi|Monbr1|10371|fgenesh1_pg.scaffold_21000023 ENSG00000078070 CBG00376 WBGene00004076 CBG07699 YNR016C ENSMUSG00000042010 WBGene00012131 gene:BGIBMGA011223 ENSMUSG00000020532 ENSG00000132142 ENSG00000076555 ENSGALG00000005439 ENSGALG00000005043 TS_TRISPI_Contig3.c.FG.120 jgi|Monbr1|10823|fgenesh1_pg.scaffold_24000037 FBgn0033246 YMR207C AAEL012933 ENSMUS…
Cluster308: AAEL006081 FBgn0035890 ENSGALG00000008920 gene:BGIBMGA010746 ENSMUSG00000006471 ENSG00000188566 TS_TRISPI_Contig9.a.FG.81 Cbr-fre-1 jgi|Monbr1|14947|e_gw1.4.76.1 WBGene00001485 FBgn0015623 ENSGALG00000002053 AAEL014689 AAEL003349 gene:BGIBMGA006837 ENSMUSG00000005514 ENSG00000127948 YPR048W Cbr-emb-8 WBGene00001262 jgi|Monbr1|16143|e_gw1.6.23.1 gene:BGIBMGA002937 FBgn0011676 ENSG00000…
Cluster309: CBG11750 WBGene00019368 CBG10829 CBG13893 CBG21853 jgi|Monbr1|38123|estExt_fgenesh1_pg.C_200089 CBG10125 WBGene00016523 CBG10123 CBG06065 WBGene00013044 WBGene00017764 WBGene00019520 CBG11685 CBG18898 CBG01095 WBGene00013037 WBGene00013101 CBG12141 CBG10122 CBG11730 WBGene00020393 CBG09691 WBGene00009798 WBGene00021600 WBGene00013949 WBGene00019029 CBG10132 WBGene00019269 CBG10128 CBG…
Cluster310: AAEL011704 AAEL014843 AAEL011708 FBgn0001233 gene:BGIBMGA004612 ENSG00000080824 ENSMUSG00000023944 ENSG00000096384 ENSMUSG00000021270 ENSGALG00000010175 jgi|Monbr1|20370|estExt_Genewise1.C_50413 Cbr-daf-21 WBGene00000915 TS_TRISPI_Contig2.a.SNAP.127 AAEL014845 YPL240C YMR186W ENSG00000183199 AAEL012827 ENSG00000166598 ENSMUSG00000020048 ENSGALG00000012726 FBgn0039562 jgi|Monbr1|21523|…
Cluster311: ENSG00000156363 ENSG00000140478 ENSG00000206127 ENSG00000178115 ENSG00000159289 ENSG00000167195 ENSG00000196648 ENSG00000197978 ENSG00000197092 ENSG00000215252 ENSG00000175265 ENSG00000175676 ENSG00000185182 ENSG00000167110 ENSG00000153666 ENSMUSG00000002546 ENSG00000187812 ENSG00000205333 ENSG00000188626 ENSG00000205305 ENSG00000205315 ENSG00000215623 ENSG00000186399 ENSG00000153684 …
Cluster312: AAEL012731 AAEL008131 WBGene00007812 CBG05336 TS_TRISPI_Contig0.d.FG.51 FBgn0022709 ENSMUSG00000028527 gene:BGIBMGA006032 ENSGALG00000003597 ENSG00000004455 ENSMUSG00000028792 ENSG00000162368 ENSG00000162433 WBGene00014058 CBG03104 YER170W ENSMUSG00000026817 FBgn0022708 ENSG00000147853 ENSMUSG00000024782 ENSGALG00000014447 AAEL000629 gene:BGIBMGA007523 ENSGALG00000011035 FBgn0042094 j…
Cluster313: ENSMUSG00000022974 WBGene00009672 ENSGALG00000024314 CBG12496 ENSGALG00000022060 AAEL006043 jgi|Monbr1|23637|fgenesh2_pg.scaffold_4000380 ENSGALG00000015933 FBgn0037466 ENSG00000159086 ENSG00000005436 ENSGALG00000023047 ENSGALG00000022215 ENSGALG00000021985 ENSGALG00000016732 ENSGALG00000022020 ENSGALG00000021957 ENSMUSG00000035125 ENSGALG00000022101 TS_TRISPI_Contig1.e.SNAP.183 ENSGA…
Cluster314: gene:BGIBMGA010110 FBgn0011655 WBGene00004856 Cbr-sma-2 ENSG00000166949 ENSMUSG00000032402 AAEL008696 ENSGALG00000014184 gene:BGIBMGA009650 ENSG00000175387 ENSMUSG00000024563 ENSGALG00000007870 FBgn0025800 WBGene00000910 ENSGALG00000014697 ENSGALG00000009977 WBGene00000904 TS_TRISPI_Contig5.a.FG.49 ENSG00000170365 ENSMUSG00000031681 ENSMUSG00000024515 ENSG00000141646 AAEL013896 ENSG00…
Cluster315: CBG24757 gene:BGIBMGA012899 TS_TRISPI_Contig29.FG.19 WBGene00010839 CBG18394 Cbr-bch-1 TS_TRISPI_Contig2.a.SNAP.248 ENSMUSG00000034329 ENSG00000026036 jgi|Monbr1|27452|fgenesh2_pg.scaffold_19000106 ENSG00000136492 jgi|Monbr1|26081|fgenesh2_pg.scaffold_12000230 WBGene00001049 FBgn0026876 ENSMUSG00000030400 ENSG00000104884 ENSG00000214826 ENSG00000111788 ENSG00000013573 ENSMUSG000000358…
Cluster316: ENSGALG00000022507 jgi|Monbr1|28269|fgenesh2_pg.scaffold_25000021 ENSGALG00000003022 jgi|Monbr1|913|gw1.4.144.1 AAEL000820 FBgn0034943 CBG10808 WBGene00016728 TS_TRISPI_Contig11.b.FG.56 CBG22582 WBGene00001476 AAEL000834 CBG21932 ENSG00000007933 ENSMUSG00000026691 ENSG00000117507 ENSGALG00000003316 ENSMUSG00000040170 ENSG00000010932 ENSMUSG00000040181 ENSG00000076258 ENSG00000094963 E…
Cluster317: AAEL004112 FBgn0040309 gene:BGIBMGA002186 ENSG00000167815 ENSMUSG00000005161 ENSGALG00000010243 ENSG00000117450 ENSGALG00000016357 ENSMUSG00000025289 AAEL013528 ENSG00000123131 ENSMUSG00000028691 CBG25150 AAEL014548 WBGene00006434 FBgn0040308 gene:BGIBMGA000064 gene:BGIBMGA002406 ENSG00000165672 ENSMUSG00000024997 ENSGALG00000009369 TS_TRISPI_Contig0.b.EN.1358 FBgn0036490 FBgn0038519 …
Cluster318: ENSGALG00000000816 WBGene00006406 YPL115C ENSGALG00000006137 ENSGALG00000003176 ENSMUSG00000057315 ENSMUSG00000063506 ENSG00000138639 ENSGALG00000011124 TS_TRISPI_Contig2.b.EN.1318 ENSG00000128805 ENSG00000163219 TS_TRISPI_Contig3.c.SNAP.136 ENSMUSG00000030047 jgi|Monbr1|13806|e_gw1.2.784.1 ENSMUSG00000026425 ENSMUSG00000031389 ENSGALG00000000132 ENSMUSG00000020121 ENSG00000196935 AAE…
Cluster319: ENSMUSG00000022858 ENSGALG00000006531 ENSG00000136527 WBGene00004701 ENSMUSG00000049235 ENSG00000147274 ENSMUSG00000031134 ENSG00000104852 FBgn0016978 ENSMUSG00000063511 TS_TRISPI_Contig0.b.EN.1288 AAEL010340 gene:BGIBMGA011988 Cbr-rsp-4 ENSG00000197038 ENSMUSG00000052831 ENSMUSG00000037070 ENSMUSG00000029817 ENSG00000164548 FBgn0003742 ENSGALG00000010973 ENSG00000213516 ENSMUSG000000…
Cluster320: WBGene00017018 CBG09519 WBGene00019452 CBG11377 WBGene00015762 CBG11356 CBG21533 WBGene00018095 CBG12156 WBGene00015761 WBGene00011784 CBG20580 WBGene00020277 WBGene00015311 WBGene00022758 CBG06409 WBGene00022757 WBGene00007424 CBG06470 WBGene00011023 WBGene00013662 WBGene00018809 CBG06460 WBGene00015760 CBG20594 CBG17000 WBGene00017020 WBGene00009240 CBG00446 CBG05742 WBGene00017019 …
Cluster321: Cbr-deg-1 WBGene00000952 ENSG00000168447 WBGene00006832 ENSGALG00000006202 WBGene00000950 ENSG00000108684 ENSMUSG00000020704 ENSMUSG00000030873 Cbr-asic-1 ENSGALG00000000367 ENSMUSG00000028008 Cbr-del-1 Cbr-unc-105 WBGene00022815 ENSGALG00000006270 WBGene00003174 Cbr-mec-10 WBGene00003168 CBG16250 ENSMUSG00000000216 ENSGALG00000006240 WBGene00006748 Cbr-unc-8 ENSG00000023843 ENSG00000…
Cluster322: ENSGALG00000008838 AAEL003303 YML074C jgi|Monbr1|32953|estExt_fgenesh2_pg.C_140221 YLR449W ENSG00000198225 AAEL007883 ENSG00000088832 WBGene00001433 WBGene00001427 Cbr-fkb-2 ENSGALG00000023845 Cbr-fkb-1 WBGene00001426 ENSGALG00000012466 ENSG00000173486 YNL135C ENSMUSG00000056629 gene:BGIBMGA010199 AAEL008367 ENSG00000134285 ENSMUSG00000003355 AAEL004313 YDR519W ENSMUSG00000002732 WBGe…
Cluster323: TS_TRISPI_Contig7196.EN.1022 TS_TRISPI_Contig1606.EN.1003 TS_TRISPI_Contig2896.EN.1003 TS_TRISPI_Contig3286.EN.1003 TS_TRISPI_Contig5303.EN.1003 TS_TRISPI_Contig1073.EN.1003 TS_TRISPI_Contig3281.EN.1003 TS_TRISPI_Contig3952.EN.1003 TS_TRISPI_Contig4114.EN.1008 TS_TRISPI_Contig6225.EN.1005 FBgn0013674 Q0045 TS_TRISPI_Contig1110.EN.1003 TS_TRISPI_Contig2641.EN.1003 TS_TRISPI_Contig5741.…
Cluster324: TS_TRISPI_Contig23.SNAP.79 AAEL010697 FBgn0040064 gene:BGIBMGA012660 ENSGALG00000002777 ENSG00000167315 ENSMUSG00000036880 jgi|Monbr1|38241|estExt_fgenesh1_pg.C_220036 CBG24278 WBGene00009952 gene:BGIBMGA012661 gene:BGIBMGA012659 AAEL006912 FBgn0035203 ENSG00000120437 ENSGALG00000011659 ENSMUSG00000023832 ENSMUSG00000062480 ENSGALG00000005860 ENSMUSG00000036138 ENSMUSG00000032047 ENSM…
Cluster325: TS_TRISPI_Contig0.f.SN.214 ENSGALG00000000784 gene:BGIBMGA005560 FBgn0015283 jgi|Monbr1|25486|fgenesh2_pg.scaffold_10000136 jgi|Monbr1|32628|estExt_fgenesh2_pg.C_120042 jgi|Monbr1|38755|estExt_fgenesh1_pg.C_310024 ENSMUSG00000034902 FBgn0016984 WBGene00004466 YDR208W FBgn0034789 ENSG00000180764 ENSGALG00000000809 ENSG00000143398 ENSMUSG00000028126 ENSG00000159352 ENSMUSG00000005625 EN…
Cluster326: AAEL007515 gene:BGIBMGA006471 FBgn0043043 FBgn0086687 FBgn0029172 gene:BGIBMGA010365 Cbr-fat-6 WBGene00001399 gene:BGIBMGA010681 gene:BGIBMGA005471 AAEL003203 WBGene00001398 AAEL007213 ENSMUSG00000037071 ENSMUSG00000050195 gene:BGIBMGA011563 gene:BGIBMGA009556 ENSMUSG00000025203 FBgn0038130 ENSG00000099194 ENSGALG00000005739 FBgn0039754 ENSMUSG00000025202 AAEL003645 CBG17045 WBGene000…
Cluster327: AAEL003317 AAEL003298 AAEL003297 AAEL003905 FBgn0035620 gene:BGIBMGA009866 AAEL009077 AAEL003309 FBgn0038845 FBgn0043791 FBgn0035619 AAEL003289 gene:BGIBMGA014304 AAEL003313 FBgn0037083 ENSMUSG00000028766 AAEL014601 AAEL013330 ENSG00000162551 gene:BGIBMGA009872 FBgn0033423 ENSMUSG00000036500 ENSG00000163295 ENSMUSG00000026246 ENSG00000163286 ENSG00000163283 ENSMUSG00000079440 FBgn0016…
Cluster328: FBgn0053798 FBgn0053658 FBgn0053632 FBgn0053654 FBgn0053723 FBgn0053929 FBgn0053922 FBgn0053689 FBgn0053463 FBgn0053752 FBgn0053927 FBgn0033640 FBgn0053764 FBgn0053783 FBgn0053454 FBgn0034906 FBgn0039621 FBgn0053687 FBgn0053777 FBgn0053137 FBgn0053721 FBgn0053757 FBgn0053702 FBgn0053919 FBgn0035068 FBgn0053467 FBgn0053688 FBgn0053784 FBgn0035011 FBgn0035012 FBgn0053453 FBgn0053775 FBg…
Cluster329: FBgn0024889 AAEL012960 AAEL010900 gene:BGIBMGA012556 jgi|Monbr1|30932|estExt_fgenesh2_pg.C_20530 jgi|Monbr1|21605|fgenesh2_pm.scaffold_18000007 ENSG00000185467 ENSG00000182481 ENSG00000215769 jgi|Monbr1|8482|fgenesh1_pg.scaffold_11000106 YNL189W ENSMUSG00000018362 ENSMUSG00000038770 ENSGALG00000004665 ENSMUSG00000003731 ENSGALG00000003383 ENSG00000025800 ENSGALG00000014426 ENSGALG0000…
Cluster330: ENSG00000156650 ENSGALG00000003641 ENSG00000083168 ENSMUSG00000031540 FBgn0034975 CBG19389 ENSMUSG00000021767 ENSGALG00000005035 jgi|Monbr1|33338|estExt_fgenesh2_pg.C_180090 WBGene00007914 FBgn0028387 gene:BGIBMGA010518 AAEL011106 ENSGALG00000009944 ENSG00000136504 AAEL007672 AAEL010729 ENSMUSG00000038909 WBGene00011085 TS_TRISPI_Contig3.c.FG.116 ENSG00000103510 ENSMUSG00000030801 AAE…
Cluster331: ENSMUSG00000030373 ENSG00000124435 ENSG00000086548 ENSMUSG00000074272 ENSG00000131113 ENSG00000105388 ENSG00000079385 ENSG00000170853 ENSG00000124467 ENSG00000189231 ENSG00000170848 ENSMUSG00000003505 ENSMUSG00000070799 ENSG00000183668 ENSG00000204941 ENSMUSG00000070777 ENSG00000124469 ENSMUSG00000007209 ENSG00000176395 ENSMUSG00000053228 ENSMUSG00000057195 ENSMUSG00000004540 ENSMUSG0…
Cluster332: Cbr-sra-13 WBGene00005039 CBG00844 WBGene00005050 WBGene00005060 WBGene00005037 Cbr-sra-12 Cbr-sra-10 CBG13457 CBG08892 WBGene00005036 CBG04324 WBGene00005049 WBGene00005044 WBGene00005034 WBGene00005035 WBGene00005047 WBGene00005056 Cbr-sra-30 Cbr-sra-1 WBGene00005043 WBGene00005038 WBGene00005053 WBGene00005027 Cbr-sra-14 CBG18722 WBGene00005054 WBGene00005046 Cbr-sra-31 WBGene00005…
Cluster333: AAEL010017 AAEL014935 FBgn0033189 WBGene00007848 CBG07320 gene:BGIBMGA007603 AAEL004450 ENSGALG00000000660 ENSG00000166347 TS_TRISPI_Contig3.c.EN.1364 ENSMUSG00000024646 gene:BGIBMGA008416 ENSG00000103018 ENSGALG00000013708 ENSMUSG00000031924 CBG04048 jgi|Monbr1|19975|estExt_Genewise1.C_40216 WBGene00020931 FBgn0029854 CBG06866 gene:BGIBMGA014208 ENSGALG00000019066 CBG23264 WBGene0001…
Cluster334: gene:BGIBMGA002575 gene:BGIBMGA006689 gene:BGIBMGA002574 FBgn0031813 ENSG00000153093 ENSMUSG00000027380 CBG05550 CBG07944 AAEL008574 AAEL008841 CBG07946 ENSMUSG00000029098 FBgn0032775 WBGene00009104 AAEL000735 AAEL000370 FBgn0027572 ENSG00000087008 ENSGALG00000015591 gene:BGIBMGA002716 ENSMUSG00000020777 YGL205W CBG16008 CBG05491 WBGene00019060 gene:BGIBMGA002577 FBgn0034628 gene:BGIB…
Cluster335: AAEL012318 FBgn0036208 ENSGALG00000012312 ENSMUSG00000006378 ENSG00000100116 jgi|Monbr1|10030|fgenesh1_pg.scaffold_18000137 WBGene00012007 TS_TRISPI_Contig191.SNAP.3 CBG17650 TS_TRISPI_Contig1.a.EN.1473 jgi|Monbr1|38536|estExt_fgenesh1_pg.C_270052 ENSMUSG00000025270 ENSG00000158578 AAEL007787 gene:BGIBMGA008010 ENSG00000023330 ENSMUSG00000032786 FBgn0020764 ENSGALG00000010482 ENSG0000…
Cluster336: CBG11402 WBGene00022397 FBgn0030796 AAEL004240 AAEL011823 AAEL015391 AAEL011824 AAEL011822 AAEL010935 FBgn0030932 FBgn0025837 gene:BGIBMGA005447 AAEL010936 ENSG00000100031 ENSGALG00000006565 ENSG00000197421 ENSMUSG00000006345 gene:BGIBMGA005300 WBGene00016906 CBG22061 jgi|Monbr1|27687|fgenesh2_pg.scaffold_21000022 WBGene00011393 CBG05566 TS_TRISPI_Contig0.f.FG.74 CBG19133 WBGene000192…
Cluster337: FBgn0019972 ENSGALG00000010638 AAEL014348 gene:BGIBMGA006131 ENSMUSG00000031628 ENSG00000164305 FBgn0028381 ENSGALG00000001366 FBgn0020381 AAEL014658 ENSMUSG00000025076 ENSGALG00000008346 gene:BGIBMGA006946 ENSGALG00000012186 AAEL003444 AAEL014148 FBgn0010501 AAEL012143 ENSG00000165806 ENSG00000138794 ENSGALG00000008933 ENSMUSG00000027997 ENSG00000105141 WBGene00000820 AAEL003439 WBGe…
Cluster338: AAEL009509 AAEL007426 FBgn0025186 gene:BGIBMGA003483 ENSMUSG00000064145 ENSG00000177479 ENSGALG00000006956 WBGene00020462 CBG19920 FBgn0017418 ENSG00000166233 ENSMUSG00000025234 WBGene00016156 ENSGALG00000001901 Cbr-ari-1 WBGene00016158 TS_TRISPI_Contig2.b.FG.31 WBGene00016157 gene:BGIBMGA001417 FBgn0036082 CBG19675 WBGene00013538 jgi|Monbr1|32739|estExt_fgenesh2_pg.C_130025 CBG07145 …
Cluster339: Cbr-spr-5 ENSG00000148832 ENSMUSG00000036940 AAEL009410 AAEL009396 ENSGALG00000015977 ENSG00000088826 FBgn0033584 AAEL009044 ENSMUSG00000027333 AAEL009045 ENSMUSG00000025464 AAEL009050 FBgn0036749 FBgn0036750 FBgn0035943 gene:BGIBMGA001385 gene:BGIBMGA011503 FBgn0037606 AAEL007523 ENSG00000165097 ENSGALG00000012685 ENSGALG00000003557 WBGene00016061 CBG23432 AAEL011415 ENSMUSG000000380…
Cluster340: ENSMUSG00000053646 ENSMUSG00000030123 Cbr-plx-1 ENSG00000164050 AAEL014597 FBgn0025740 gene:BGIBMGA005985 ENSMUSG00000026640 ENSG00000076356 ENSG00000189437 ENSMUSG00000029765 ENSGALG00000001264 ENSG00000114554 ENSMUSG00000030084 ENSMUSG00000031398 ENSG00000130827 gene:BGIBMGA008238 FBgn0025741 AAEL002346 ENSGALG00000006097 ENSGALG00000006473 ENSGALG00000013146 ENSMUSG00000031385 TS_T…
Cluster341: AAEL008397 ENSGALG00000004521 WBGene00018850 ENSG00000211445 ENSMUSG00000018339 ENSG00000198704 ENSMUSG00000004341 ENSG00000079782 ENSMUSG00000004344 ENSMUSG00000063856 ENSG00000197582 ENSMUSG00000042808 ENSG00000176153 WBGene00007517 WBGene00007516 CBG16081 CBG16080 YBR244W YIR037W FBgn0035438 CBG03799 CBG01576 WBGene00009165 gene:BGIBMGA011438 CBG20879 AAEL012069 WBGene00011045 WBGe…
Cluster342: WBGene00006424 Cbr-ctbp-1 ENSGALG00000005423 ENSG00000175029 FBgn0020496 AAEL004532 AAEL005400 gene:BGIBMGA009042 jgi|Monbr1|19417|estExt_Genewise1.C_20874 FBgn0032350 ENSGALG00000019589 ENSMUSG00000037373 gene:BGIBMGA002346 TS_TRISPI_Contig29.EN.1106 gene:BGIBMGA009052 FBgn0037370 ENSG00000159692 ENSGALG00000015718 ENSMUSG00000030970 ENSGALG00000009738 ENSGALG00000007642 ENSG00000212…
Cluster343: ENSMUSG00000056342 ENSG00000115464 FBgn0039214 FBgn0016756 FBgn0005632 AAEL014266 AAEL009824 gene:BGIBMGA007507 ENSMUSG00000028514 ENSG00000162402 jgi|Monbr1|16580|e_gw1.7.83.1 ENSGALG00000010805 CBG13344 ENSGALG00000016236 WBGene00011507 ENSGALG00000005569 ENSMUSG00000069044 ENSMUSG00000059263 ENSMUSG00000031010 ENSG00000124486 ENSG00000170242 jgi|Monbr1|31374|estExt_fgenesh2_pg.C_30…
Cluster344: AAEL002711 ENSGALG00000007054 ENSMUSG00000039976 ENSG00000167291 jgi|Monbr1|3177|gw1.7.290.1 WBGene00013016 jgi|Monbr1|3202|gw1.5.371.1 ENSGALG00000010190 ENSMUSG00000038520 gene:BGIBMGA010449 ENSMUSG00000020130 ENSG00000104946 ENSG00000121749 WBGene00008018 FBgn0034009 FBgn0031233 AAEL007848 TS_TRISPI_Contig22.SNAP.63 AAEL013250 gene:BGIBMGA005614 CBG18399 YDL234C TS_TRISPI_Contig22.…
Cluster345: FBgn0038126 ENSGALG00000000560 AAEL012136 ENSG00000164530 ENSGALG00000005692 ENSMUSG00000031825 ENSGALG00000010222 gene:BGIBMGA012451 ENSG00000103196 ENSG00000121005 ENSGALG00000015661 ENSGALG00000016682 ENSMUSG00000025776 ENSGALG00000010223 ENSMUSG00000056888 ENSMUSG00000024011 ENSGALG00000015659 ENSG00000137558 ENSG00000139278 ENSMUSG00000067780 ENSGALG00000010224 WBGene00003055 ENS…
Cluster346: ENSGALG00000006121 CBG07670 jgi|Monbr1|28086|fgenesh2_pg.scaffold_23000115 ENSMUSG00000039936 AAEL000386 gene:BGIBMGA001268 AAEL002903 FBgn0015279 gene:BGIBMGA002921 ENSG00000051382 ENSGALG00000002583 ENSMUSG00000032462 ENSGALG00000005505 ENSG00000171608 ENSG00000121879 ENSMUSG00000027665 ENSGALG00000008934 jgi|Monbr1|18656|estExt_gwp_gw1.C_70110 ENSG00000105851 ENSGALG00000008081 ENS…
Cluster347: FBgn0010387 ENSG00000135847 ENSMUSG00000033701 ENSGALG00000003924 gene:BGIBMGA009734 TS_TRISPI_Contig6.b.FG.80 AAEL006189 FBgn0031478 ENSG00000107897 ENSMUSG00000026781 ENSGALG00000007519 ENSMUSG00000056938 ENSG00000181513 WBGene00007680 WBGene00018949 Cbr-maa-1 WBGene00009818 Cbr-acbp-3 Cbr-acbp-4.1 Cbr-acbp-4.2 ENSMUSG00000026385 jgi|Monbr1|20483|estExt_Genewise1.C_60233 AAEL008309 …
Cluster348: Cbr-pbs-1 AAEL013236 gene:BGIBMGA004376 FBgn0029134 FBgn0034842 jgi|Monbr1|32215|estExt_fgenesh2_pg.C_80234 ENSG00000100804 ENSMUSG00000022193 ENSG00000204264 ENSG00000206234 ENSMUSG00000024338 FBgn0051742 YPR103W ENSG00000206298 Cbr-pbs-5 WBGene00003951 ENSG00000129543 TS_TRISPI_Contig7.a.SNAP.161 TS_TRISPI_Contig7.a.SNAP.182 WBGene00003947 ENSMUSG00000018286 ENSG00000142507 ENSG0000…
Cluster349: ENSMUSG00000074417 ENSG00000167633 ENSG00000189068 ENSG00000104972 ENSG00000131042 ENSG00000186152 ENSG00000170866 ENSG00000104974 ENSG00000105609 ENSG00000187095 ENSG00000204577 ENSMUSG00000058818 ENSG00000170858 ENSG00000186818 ENSMUSG00000030427 ENSMUSG00000074419 ENSMUSG00000074418 ENSMUSG00000074420 ENSG00000213016 ENSG00000189096 ENSMUSG00000062593 ENSG00000187116 ENSG0000021575…
Cluster350: gene:BGIBMGA004398 gene:BGIBMGA004466 gene:BGIBMGA004462 gene:BGIBMGA004468 gene:BGIBMGA004473 gene:BGIBMGA004476 gene:BGIBMGA004387 gene:BGIBMGA010877 gene:BGIBMGA004401 gene:BGIBMGA014171 gene:BGIBMGA004467 gene:BGIBMGA004385 gene:BGIBMGA004457 gene:BGIBMGA004456 gene:BGIBMGA013684 gene:BGIBMGA004465 gene:BGIBMGA004455 gene:BGIBMGA014525 gene:BGIBMGA004475 gene:BGIBMGA010876 gene:BG…
Cluster351: TS_TRISPI_Contig43.SN.5 gene:BGIBMGA009275 ENSG00000137672 FBgn0003861 AAEL005575 gene:BGIBMGA009272 AAEL005437 WBGene00004976 jgi|Monbr1|27307|fgenesh2_pg.scaffold_18000126 Cbr-trp-2 WBGene00006615 FBgn0005614 ENSGALG00000017194 ENSMUSG00000031997 ENSGALG00000011875 FBgn0032593 gene:BGIBMGA001085 ENSMUSG00000070425 ENSG00000144935 ENSMUSG00000032839 ENSG00000138741 ENSMUSG00000027716…
Cluster352: FBgn0000709 gene:BGIBMGA005519 Cbr-fli-1 AAEL003855 WBGene00001443 ENSG00000177731 ENSMUSG00000002812 ENSGALG00000004997 jgi|Monbr1|26415|fgenesh2_pg.scaffold_14000081 jgi|Monbr1|31576|estExt_fgenesh2_pg.C_40406 gene:BGIBMGA001754 TS_TRISPI_Contig8.b.SN.203 ENSMUSG00000025432 ENSGALG00000011433 ENSG00000127831 jgi|Monbr1|34323|estExt_fgenesh2_pg.C_340029 AAEL000334 TS_TRISPI_Contig1.d…
Cluster353: ENSMUSG00000025952 ENSG00000112297 ENSMUSG00000006546 ENSMUSG00000019866 ENSGALG00000015345 ENSGALG00000000509 ENSMUSG00000012123 ENSG00000176092 ENSG00000080200 ENSMUSG00000022723 ENSGALG00000015427 ENSGALG00000022625 ENSGALG00000024077 ENSMUSG00000042240 ENSGALG00000005630 ENSG00000100058 ENSMUSG00000038135 ENSG00000100122 ENSMUSG00000073658 ENSMUSG00000029343 ENSMUSG00000070870 ENS…
Cluster354: TS_TRISPI_Contig7806.SNAP.1 TS_TRISPI_Contig4562.SN.1 TS_TRISPI_Contig1667.SN.2 TS_TRISPI_Contig1929.SN.1 TS_TRISPI_Contig2867.SN.1 TS_TRISPI_Contig248.SN.1 TS_TRISPI_Contig5678.SNAP.1 TS_TRISPI_Contig8733.SN.1 TS_TRISPI_Contig248.SN.4 TS_TRISPI_Contig2853.SN.1 TS_TRISPI_Contig8696.SN.1 TS_TRISPI_Contig1845.SN.1 TS_TRISPI_Contig2336.SN.1 TS_TRISPI_Contig2850.SN.1 TS_TRISPI_Contig5794.…
Cluster355: jgi|Monbr1|6212|fgenesh1_pg.scaffold_4000094 ENSGALG00000010745 AAEL011380 FBgn0011764 gene:BGIBMGA001132 ENSG00000164104 ENSMUSG00000054717 ENSGALG00000017082 ENSG00000189403 ENSMUSG00000066551 ENSMUSG00000066530 ENSMUSG00000015217 ENSG00000029993 ENSG00000124097 ENSMUSG00000070058 ENSG00000132967 ENSG00000100118 TS_TRISPI_Contig0.g.SNAP.20 TS_TRISPI_Contig36.FG.3 WBGene00001972 ENSM…
Cluster356: YJL216C AAEL000642 ENSG00000138079 FBgn0002571 gene:BGIBMGA003056 gene:BGIBMGA003057 FBgn0033297 WBGene00000224 Cbr-atgp-1 AAEL010536 ENSMUSG00000024131 FBgn0002569 FBgn0032382 WBGene00000225 ENSGALG00000009973 gene:BGIBMGA006066 FBgn0050360 AAEL014710 FBgn0033294 AAEL010532 gene:BGIBMGA003055 AAEL000667 FBgn0032381 Cbr-atgp-2 AAEL010540 AAEL009524 FBgn0002570 AAEL000678 AAEL003434 AA…
Cluster357: YHR110W AAEL000208 FBgn0029709 gene:BGIBMGA012981 ENSMUSG00000029390 ENSMUSG00000074460 ENSG00000086598 jgi|Monbr1|34870|estExt_fgenesh2_pm.C_20075 ENSGALG00000003307 Cbr-sel-9 WBGene00004766 TS_TRISPI_Contig6.a.SNAP.201 gene:BGIBMGA010959 AAEL000410 FBgn0034681 CBG24517 FBgn0069242 WBGene00013360 ENSG00000184840 jgi|Monbr1|27225|fgenesh2_pg.scaffold_18000044 ENSMUSG00000021248 TS_TRI…
Cluster358: gene:BGIBMGA008439 AAEL010630 AAEL002683 AAEL014493 FBgn0003308 gene:BGIBMGA010377 ENSMUSG00000024066 ENSG00000158125 ENSGALG00000008701 ENSGALG00000008185 CBG21624 WBGene00010083 ENSMUSG00000064294 ENSG00000138356 ENSMUSG00000079554 ENSMUSG00000063558 ENSGALG00000020876 ENSMUSG00000038242 CBG19219 WBGene00015057 WBGene00017487 CBG19218 AAEL010370 AAEL010382 AAEL010367 gene:BGIBMGA008…
Cluster359: ENSG00000179087 AAEL010599 AAEL015337 FBgn0027588 gene:BGIBMGA000132 ENSMUSG00000071650 ENSG00000089597 ENSG00000214013 ENSGALG00000009036 CBG19359 WBGene00009583 jgi|Monbr1|33007|estExt_fgenesh2_pg.C_150087 ENSMUSG00000062646 CBG08162 WBGene00018682 TS_TRISPI_Contig0.f.SNAP.281 YBR229C ENSG00000090402 ENSMUSG00000027790 ENSGALG00000009511 ENSGALG00000004181 ENSG00000171298 ENSMUSG000…
Cluster360: ENSMUSG00000079919 AAEL007715 ENSMUSG00000059912 ENSMUSG00000060125 ENSG00000186244 ENSG00000214760 ENSG00000180662 ENSMUSG00000066180 ENSG00000122026 ENSMUSG00000066443 ENSMUSG00000068397 ENSMUSG00000041453 ENSMUSG00000061684 ENSMUSG00000061115 ENSMUSG00000071077 ENSMUSG00000058640 ENSMUSG00000064315 ENSGALG00000017100 ENSMUSG00000069986 ENSMUSG00000056849 ENSMUSG00000078125 ENSMUSG0…
Cluster361: CBG23285 WBGene00020889 ENSG00000164073 ENSGALG00000010199 AAEL009195 CBG18912 CBG08551 WBGene00017861 AAEL009197 WBGene00010282 FBgn0035767 CBG16758 gene:BGIBMGA009191 TS_TRISPI_Contig14.SNAP.59 TS_TRISPI_Contig14.SNAP.34 WBGene00010182 WBGene00021814 ENSMUSG00000025759 CBG15681 TS_TRISPI_Contig14.SNAP.35 TS_TRISPI_Contig14.SNAP.60 CBG03421 AAEL009198 WBGene00012170 WBGene00016093 WB…
Cluster362: TS_TRISPI_Contig17.FG.44 ENSGALG00000003297 ENSMUSG00000079963 ENSGALG00000014991 ENSG00000116478 ENSMUSG00000019777 ENSG00000196591 ENSMUSG00000028800 ENSMUSG00000061062 FBgn0015805 AAEL004416 ENSGALG00000004825 ENSMUSG00000067567 YNL330C Cbr-hda-3 TS_TRISPI_Contig33.EN.1059 Cbr-hda-2 WBGene00001836 AAEL004586 TS_TRISPI_Contig26.FG.51 TS_TRISPI_Contig19.SNAP.107 Cbr-hda-1 jgi|Monbr1|…
Cluster363: ENSMUSG00000032925 ENSG00000198542 ENSG00000132470 ENSMUSG00000020758 ENSGALG00000002389 ENSGALG00000016867 ENSGALG00000011141 FBgn0010395 AAEL001829 AAEL010289 FBgn0004657 ENSGALG00000010875 Cbr-pat-3 ENSG00000160255 ENSMUSG00000000290 ENSMUSG00000001281 ENSG00000139626 gene:BGIBMGA006002 ENSMUSG00000026971 ENSMUSG00000022817 WBGene00015472 CBG04133 ENSGALG00000011778 ENSMUSG00000025…
Cluster364: jgi|Monbr1|33681|estExt_fgenesh2_pg.C_220149 AAEL007895 AAEL012002 TS_TRISPI_Contig3.a.FG.33 AAEL005302 gene:BGIBMGA005525 gene:BGIBMGA007485 gene:BGIBMGA010795 FBgn0039258 gene:BGIBMGA010796 ENSMUSG00000021504 ENSG00000027847 Cbr-sqv-3 WBGene00005021 ENSGALG00000024259 FBgn0027538 ENSGALG00000002022 ENSMUSG00000028413 ENSG00000086062 ENSGALG00000010094 Cbr-bre-4 ENSG00000158850 ENSMU…
Cluster365: WBGene00020326 WBGene00019135 WBGene00015015 WBGene00021772 WBGene00016719 WBGene00021193 WBGene00020358 WBGene00015606 WBGene00016718 WBGene00015827 WBGene00015840 WBGene00015837 WBGene00020359 WBGene00020079 WBGene00015836 WBGene00020080 WBGene00015832 WBGene00015828 WBGene00015834 WBGene00020360 WBGene00016554 WBGene00022691 WBGene00016556 WBGene00015833 WBGene00022689 WBGene000186…
Cluster366: AAEL000983 FBgn0039132 FBgn0043012 AAEL014375 ENSGALG00000000439 gene:BGIBMGA013598 Cbr-aps-1 WBGene00000159 ENSG00000106367 ENSMUSG00000004849 ENSG00000152056 gene:BGIBMGA000800 ENSG00000042753 ENSMUSG00000008036 jgi|Monbr1|18290|estExt_gwp_gw1.C_50285 ENSGALG00000016551 YLR170C ENSMUSG00000054702 ENSG00000182287 ENSMUSG00000031367 Cbr-aps-2 WBGene00000157 ENSMUSG00000020955 TS_TRISP…
Cluster367: TS_TRISPI_Contig29.FG.55 TS_TRISPI_Contig13.SNAP.342 TS_TRISPI_Contig13.FG.68 TS_TRISPI_Contig7620.FG.1 TS_TRISPI_Contig1637.SNAP.1 TS_TRISPI_Contig13.SNAP.155 ENSGALG00000022761 TS_TRISPI_Contig27.FG.80 TS_TRISPI_Contig2032.SNAP.1 TS_TRISPI_Contig13.FG.15 TS_TRISPI_Contig13.SNAP.162 TS_TRISPI_Contig5110.FG.1 TS_TRISPI_Contig3004.SNAP.1 TS_TRISPI_Contig1526.SN.1 TS_TRISPI_Contig298.FG…
Cluster368: gene:BGIBMGA005373 ENSGALG00000013627 AAEL012129 AAEL009358 FBgn0036984 WBGene00016806 ENSG00000099960 CBG06984 ENSMUSG00000022756 ENSMUSG00000041313 ENSG00000139514 CBG19625 CBG07007 ENSMUSG00000031596 ENSG00000165349 WBGene00015197 AAEL012131 WBGene00017747 ENSG00000003989 ENSGALG00000017085 FBgn0037203 AAEL009362 gene:BGIBMGA014265 ENSMUSG00000031297 ENSMUSG00000054753 ENSGALG00000…
Cluster369: AAEL008045 AAEL013981 AAEL013983 AAEL000765 AAEL008817 AAEL013757 AAEL013759 AAEL011169 AAEL013990 FBgn0002564 FBgn0002563 FBgn0002562 gene:BGIBMGA008859 gene:BGIBMGA011266 FBgn0002565 gene:BGIBMGA009028 gene:BGIBMGA009027 gene:BGIBMGA008860 gene:BGIBMGA009026 FBgn0033367 AAEL015113 AAEL013499 AAEL015116 AAEL014544 AAEL013498 AAEL014837 AAEL010919 AAEL011764 FBgn0000165 FBgn0000487 AA…
Cluster370: gene:BGIBMGA005113 ENSGALG00000007904 AAEL002764 gene:BGIBMGA003815 ENSG00000110435 ENSGALG00000007977 FBgn0037891 AAEL004294 CBG19001 FBgn0031912 ENSGALG00000007842 ENSGALG00000010286 ENSG00000119689 ENSMUSG00000004789 WBGene00020950 TS_TRISPI_Contig7.a.FG.9 YDR148C jgi|Monbr1|21129|fgenesh2_pm.scaffold_3000017 TS_TRISPI_Contig11.b.SNAP.64 WBGene00009082 CBG04612 jgi|Monbr1|13994|e_g…
Cluster371: jgi|Monbr1|29065|fgenesh2_pg.scaffold_31000044 AAEL005597 AAEL004039 FBgn0002906 ENSMUSG00000030528 ENSGALG00000008256 ENSG00000197299 gene:BGIBMGA012404 WBGene00001865 YMR190C Cbr-him-6 ENSG00000004700 ENSMUSG00000030243 ENSGALG00000013174 CBG24191 WBGene00019334 TS_TRISPI_Contig0.g.FG.228 gene:BGIBMGA005666 AAEL007256 ENSMUSG00000020752 ENSGALG00000002424 ENSG00000108469 WBGene00004…
Cluster372: CBG21963 AAEL013304 WBGene00009485 CBG11284 WBGene00015592 FBgn0038053 CBG04461 WBGene00010925 CBG07602 jgi|Monbr1|31582|estExt_fgenesh2_pg.C_40421 CBG16219 ENSMUSG00000020818 ENSG00000092931 ENSGALG00000001777 gene:BGIBMGA000178 WBGene00007774 WBGene00017945 CBG21964 CBG23609 WBGene00021797 WBGene00017944 TS_TRISPI_Contig8.a.SNAP.264 WBGene00015258 WBGene00021448 CBG15077 CBG01364 WB…
Cluster373: WBGene00008832 Cbr-obr-2 ENSGALG00000011007 ENSMUSG00000044252 ENSG00000141447 ENSGALG00000015086 TS_TRISPI_Contig7.b.SNAP.231 ENSG00000184792 ENSMUSG00000020435 gene:BGIBMGA013142 ENSMUSG00000024687 ENSG00000110048 Cbr-obr-1 ENSGALG00000009172 ENSG00000079156 ENSMUSG00000042359 ENSGALG00000007758 YAR042W FBgn0034951 gene:BGIBMGA013144 ENSG00000070882 TS_TRISPI_Contig0.c.FG.129 ENSMUS…
Cluster374: FBgn0028371 WBGene00016006 ENSGALG00000005678 ENSMUSG00000025278 ENSMUSG00000068699 ENSG00000128591 ENSG00000196924 ENSMUSG00000031328 ENSG00000136068 CBG10542 CBG16146 WBGene00022049 FBgn0014141 TS_TRISPI_Contig196.SNAP.1 WBGene00016007 gene:BGIBMGA007590 AAEL015057 TS_TRISPI_Contig1.a.SNAP.92 TS_TRISPI_Contig1.a.SNAP.94 TS_TRISPI_Contig835.SNAP.1 AAEL014591 AAEL010215 Cbr-flna-1 TS_…
Cluster375: YGL251C AAEL003583 CBG04253 ENSG00000112249 ENSMUSG00000038774 TS_TRISPI_Contig226.SNAP.1 FBgn0038344 TS_TRISPI_Contig2.c.FG.126 CBG07909 gene:BGIBMGA010171 jgi|Monbr1|36978|estExt_fgenesh1_pg.C_90142 YGR271W gene:BGIBMGA005402 ENSG00000162669 YER172C FBgn0036548 ENSGALG00000015465 AAEL011187 AAEL010958 ENSMUSG00000003660 ENSG00000144028 WBGene00012896 WBGene00013191 jgi|Monbr1|28075|…
Cluster376: ENSMUSG00000061306 AAEL001114 CBG22126 gene:BGIBMGA012053 ENSG00000157637 jgi|Monbr1|37064|estExt_fgenesh1_pg.C_100074 ENSGALG00000008497 FBgn0033368 ENSGALG00000006880 ENSG00000103042 ENSMUSG00000036534 ENSGALG00000002313 ENSG00000166558 ENSGALG00000003302 ENSMUSG00000034224 ENSGALG00000011893 ENSG00000139974 ENSMUSG00000044712 AAEL007200 ENSMUSG00000023169 ENSGALG00000011052 ENSMUSG…
Cluster377: ENSGALG00000003582 gene:BGIBMGA010513 Cbr-glt-6 WBGene00001624 ENSGALG00000007871 WBGene00001623 ENSMUSG00000024935 FBgn0026438 ENSMUSG00000005357 ENSG00000105143 TS_TRISPI_Contig0.j.FG.176 Cbr-glt-5 ENSG00000079215 ENSMUSG00000005360 ENSGALG00000000558 ENSGALG00000010673 ENSMUSG00000008932 ENSG00000162383 ENSGALG00000010187 ENSG00000106688 ENSGALG00000000722 ENSG00000110436 ENSMUSG00…
Cluster378: TS_TRISPI_Contig8157.SN.1 TS_TRISPI_Contig1752.FG.1 TS_TRISPI_Contig6394.SNAP.1 TS_TRISPI_Contig874.FG.1 TS_TRISPI_Contig7258.SNAP.1 TS_TRISPI_Contig22.SN.76 TS_TRISPI_Contig4774.SN.1 TS_TRISPI_Contig5238.SN.1 TS_TRISPI_Contig22.SNAP.142 TS_TRISPI_Contig2752.SNAP.1 TS_TRISPI_Contig7724.SN.1 TS_TRISPI_Contig7916.SN.1 TS_TRISPI_Contig3110.SN.1 TS_TRISPI_Contig22.FG.2 TS_TRISPI_Contig643…
Cluster379: ENSGALG00000003922 WBGene00010785 AAEL012584 ENSGALG00000011300 jgi|Monbr1|11792|fgenesh1_pg.scaffold_32000023 gene:BGIBMGA011615 FBgn0003732 ENSG00000131747 CBG02746 gene:BGIBMGA005493 ENSG00000077097 WBGene00021604 WBGene00019876 ENSMUSG00000020914 ENSMUSG00000017485 YNL088W ENSG00000108515 ENSMUSG00000060600 ENSGALG00000002377 ENSMUSG00000064193 ENSMUSG00000063524 ENSMUSG0000005904…
Cluster380: gene:BGIBMGA013151 jgi|Monbr1|28930|fgenesh2_pg.scaffold_30000015 ENSGALG00000002747 gene:BGIBMGA013281 gene:BGIBMGA008579 ENSGALG00000007461 AAEL001194 gene:BGIBMGA013047 Cbr-fasn-1 WBGene00009342 FBgn0027571 ENSMUSG00000025153 FBgn0042627 ENSG00000169710 TS_TRISPI_Contig6.b.SNAP.223 AAEL008160 AAEL002204 gene:BGIBMGA013154 FBgn0040001 gene:BGIBMGA004655 AAEL002237 AAEL002228 gene:BG…
Cluster381: gene:BGIBMGA008466 WBGene00020828 FBgn0034204 AAEL005941 gene:BGIBMGA000083 gene:BGIBMGA013899 gene:BGIBMGA002386 FBgn0028938 gene:BGIBMGA009344 gene:BGIBMGA002385 FBgn0050101 gene:BGIBMGA002384 FBgn0050457 AAEL008748 AAEL001237 FBgn0039028 ENSGALG00000022095 FBgn0032211 FBgn0039027 gene:BGIBMGA000417 gene:BGIBMGA008396 FBgn0033866 gene:BGIBMGA008397 FBgn0053299 gene:BGIBMGA013828 FBg…
Cluster382: AAEL001709 FBgn0030089 gene:BGIBMGA002914 ENSG00000166747 ENSMUSG00000031731 ENSGALG00000000848 WBGene00000158 AAEL005364 Cbr-apg-1 ENSG00000213983 ENSMUSG00000040701 jgi|Monbr1|34237|estExt_fgenesh2_pg.C_320063 YPR029C ENSMUSG00000002957 ENSG00000183020 ENSGALG00000006799 AAEL004469 ENSG00000196961 ENSMUSG00000060279 gene:BGIBMGA005466 Cbr-apa-2 WBGene00000161 ENSMUSG00000001998 jgi|…
Cluster383: ENSGALG00000005467 ENSMUSG00000031844 ENSMUSG00000025396 ENSG00000025423 ENSG00000161267 ENSG00000139547 TS_TRISPI_Contig7.b.SN.108 ENSMUSG00000040127 ENSMUSG00000074639 ENSMUSG00000046598 ENSMUSG00000031891 ENSMUSG00000069456 ENSG00000073737 ENSMUSG00000054052 ENSMUSG00000074640 ENSMUSG00000056148 FBgn0039695 ENSMUSG00000040134 ENSMUSG00000027068 ENSG00000176387 ENSG00000086696 WBGen…
Cluster384: jgi|Monbr1|33977|estExt_fgenesh2_pg.C_280042 jgi|Monbr1|38563|estExt_fgenesh1_pg.C_280003 ENSG00000149591 ENSMUSG00000032085 ENSGALG00000011902 ENSMUSG00000022658 ENSGALG00000015379 ENSMUSG00000026547 ENSG00000144834 ENSG00000158710 ENSG00000117519 ENSMUSG00000053931 ENSGALG00000005597 ENSG00000130176 ENSMUSG00000001349 ENSMUSG00000004665 ENSG00000064666 WBGene00000778 Cbr-cpn-2 Cbr-c…
Cluster385: gene:BGIBMGA012674 TS_TRISPI_Contig2395.FG.1 FBgn0040368 AAEL005796 FBgn0053100 ENSG00000135930 ENSMUSG00000026254 gene:BGIBMGA013605 WBGene00002062 Cbr-ife-4 ENSGALG00000007919 jgi|Monbr1|32697|estExt_fgenesh2_pg.C_120177 Cbr-ife-3 WBGene00002061 ENSG00000175766 FBgn0035823 TS_TRISPI_Contig6.a.EN.1266 FBgn0035709 ENSGALG00000012233 ENSG00000151247 ENSMUSG00000028156 FBgn0015218 AAEL0…
Cluster386: FBgn0000180 ENSMUSG00000044217 ENSG00000171885 ENSMUSG00000024411 ENSGALG00000015128 AAEL003512 ENSG00000161798 ENSGALG00000002720 ENSMUSG00000023013 ENSG00000167580 ENSMUSG00000043144 ENSG00000086159 ENSMUSG00000025389 ENSG00000135517 ENSG00000106125 ENSGALG00000005209 ENSMUSG00000004655 ENSGALG00000010260 FBgn0015872 AAEL003550 jgi|Monbr1|29850|fgenesh2_pg.scaffold_39000051 gene:BGI…
Cluster387: CBG00814 CBG07751 WBGene00021666 WBGene00016921 CBG24013 WBGene00010331 WBGene00009467 WBGene00010088 WBGene00008050 CBG24017 CBG24016 WBGene00010173 WBGene00016284 CBG11476 WBGene00019453 CBG17863 CBG08041 WBGene00013602 WBGene00011652 WBGene00020753 WBGene00018228 WBGene00011778 WBGene00014188 WBGene00014182 CBG00813 WBGene00015953 CBG20830 CBG22000 WBGene00008908 WBGene00044059 WBG…
Cluster388: AAEL009199 WBGene00008471 FBgn0054057 WBGene00015361 jgi|Monbr1|22031|fgenesh2_pg.scaffold_2000238 FBgn0031466 WBGene00015871 jgi|Monbr1|28451|fgenesh2_pg.scaffold_26000062 FBgn0054056 WBGene00010162 WBGene00015861 CBG01734 WBGene00020676 gene:BGIBMGA014130 CBG11315 CBG19225 ENSG00000106392 FBgn0032078 CBG01640 WBGene00021407 WBGene00021403 jgi|Monbr1|34452|estExt_fgenesh2_pg.C_370062…
Cluster389: WBGene00015639 WBGene00020665 CBG02787 WBGene00015818 CBG12418 CBG06790 WBGene00017847 WBGene00015641 WBGene00022265 CBG24211 CBG23864 CBG17015 CBG17014 CBG23865 CBG17016 WBGene00021795 CBG22422 CBG17013 CBG18518 CBG22409 WBGene00015643 WBGene00015642 CBG22426 CBG06331 WBGene00022264 CBG21953 WBGene00022262 CBG06846 CBG00059 WBGene00019672 CBG01330 CBG21956 CBG08667 CBG01331 CBG21957 …
Cluster390: gene:BGIBMGA002817 FBgn0034240 AAEL009391 AAEL011721 gene:BGIBMGA002369 ENSMUSG00000045969 TS_TRISPI_Contig16.SN.16 ENSGALG00000016849 jgi|Monbr1|25212|fgenesh2_pg.scaffold_9000146 ENSG00000153487 ENSG00000168556 ENSMUSG00000063049 ENSG00000212633 TS_TRISPI_Contig0.j.SNAP.284 FBgn0030945 ENSGALG00000010659 WBGene00013095 gene:BGIBMGA009020 YHR090C ENSMUSG00000029670 ENSGALG00000009023…
Cluster391: ENSGALG00000002954 AAEL012187 AAEL007360 ENSMUSG00000039089 FBgn0002441 FBgn0003334 AAEL005453 ENSMUSG00000035576 ENSG00000185513 ENSGALG00000000983 ENSG00000102098 gene:BGIBMGA002836 ENSG00000198945 ENSG00000154655 ENSGALG00000014009 ENSGALG00000001345 ENSGALG00000000672 ENSG00000010803 ENSMUSG00000000085 ENSGALG00000016537 gene:BGIBMGA011089 ENSGALG00000001753 ENSG00000163935 ENSMUS…
Cluster392: ENSGALG00000012102 ENSG00000188393 ENSGALG00000022328 ENSGALG00000009761 ENSGALG00000001131 ENSMUSG00000030363 ENSGALG00000002607 ENSGALG00000024426 ENSGALG00000009771 ENSG00000197992 ENSGALG00000024341 ENSGALG00000024342 ENSG00000069493 ENSGALG00000014722 ENSMUSG00000030157 ENSMUSG00000030156 ENSMUSG00000030361 ENSMUSG00000030325 ENSG00000110848 ENSMUSG00000029915 ENSMUSG00000079298 …
Cluster393: ENSMUSG00000080144 ENSMUSG00000066035 jgi|Monbr1|30627|fgenesh2_pg.scaffold_147000001 gene:BGIBMGA008169 jgi|Monbr1|26273|fgenesh2_pg.scaffold_13000181 ENSMUSG00000078929 jgi|Monbr1|25044|fgenesh2_pg.scaffold_8000278 ENSMUSG00000078930 ENSG00000215590 ENSG00000214531 YIL046W-A ENSMUSG00000079044 ENSMUSG00000080235 ENSG00000205627 ENSG00000182289 jgi|Monbr1|27369|fgenesh2_pg.scaffold_1…
Cluster394: AAEL001442 FBgn0030613 TS_TRISPI_Contig8.a.SNAP.13 TS_TRISPI_Contig2146.SNAP.1 jgi|Monbr1|31356|estExt_fgenesh2_pg.C_30555 TS_TRISPI_Contig13.FG.120 YHR020W ENSMUSG00000026615 ENSGALG00000009598 ENSG00000136628 TS_TRISPI_Contig2263.EN.1006 WBGene00004189 AAEL005801 gene:BGIBMGA005117 FBgn0005674 WBGene00000086 FBgn0027090 TS_TRISPI_Contig609.SNAP.3 AAEL011395 ENSG00000172053 ENSMUSG00…
Cluster395: AAEL002886 CBG21577 jgi|Monbr1|38992|estExt_fgenesh1_pg.C_360004 WBGene00010794 YFL018C gene:BGIBMGA000292 YPL017C ENSGALG00000007931 ENSMUSG00000020664 TS_TRISPI_Contig1.c.SN.159 ENSG00000091140 AAEL006928 FBgn0036762 ENSG00000104687 ENSMUSG00000031584 gene:BGIBMGA002818 jgi|Monbr1|22530|fgenesh2_pg.scaffold_2000737 jgi|Monbr1|18328|estExt_gwp_gw1.C_50331 YPL091W ENSMUSG00000075704 E…
Cluster396: FBgn0035813 AAEL005988 ENSG00000171478 ENSG00000171489 ENSMUSG00000037167 ENSGALG00000009963 ENSG00000141316 ENSMUSG00000053184 ENSG00000120563 ENSG00000161572 ENSG00000090382 ENSG00000151033 ENSMUSG00000020945 ENSMUSG00000069515 ENSMUSG00000069516 ENSMUSG00000024233 ENSMUSG00000020177 ENSMUSG00000032530 ENSG00000157093 AAEL015404 AAEL010100 gene:BGIBMGA010439 FBgn0004429 AAEL003723 F…
Cluster397: jgi|Monbr1|33533|estExt_fgenesh2_pg.C_200122 TS_TRISPI_Contig30.SNAP.58 YOR271C gene:BGIBMGA010701 WBGene00007080 Cbr-sfxn-1.3 jgi|Monbr1|37535|estExt_fgenesh1_pg.C_140090 ENSG00000183605 ENSMUSG00000063698 ENSGALG00000009350 ENSGALG00000016094 ENSG00000144040 ENSMUSG00000033720 WBGene00044049 CBG00735 ENSMUSG00000021474 ENSG00000164466 ENSGALG00000003263 ENSGALG00000008114 ENSGALG000…
Cluster398: YBR034C gene:BGIBMGA004776 FBgn0038306 FBgn0037834 TS_TRISPI_Contig3.a.SNAP.477 jgi|Monbr1|37585|estExt_fgenesh1_pg.C_140189 gene:BGIBMGA003053 FBgn0038189 ENSGALG00000003958 ENSG00000185238 ENSG00000142453 gene:BGIBMGA014193 ENSMUSG00000032185 jgi|Monbr1|32648|estExt_fgenesh2_pg.C_120085 ENSGALG00000013272 AAEL006782 ENSMUSG00000030505 AAEL003179 AAEL010829 FBgn0037770 FBgn0031592 AA…
Cluster399: FBgn0052026 FBgn0038922 gene:BGIBMGA007160 gene:BGIBMGA010687 jgi|Monbr1|33778|estExt_fgenesh2_pg.C_240070 CBG12504 YCL018W gene:BGIBMGA007159 jgi|Monbr1|37916|estExt_fgenesh1_pg.C_180013 AAEL000454 FBgn0027291 WBGene00009664 ENSMUSG00000032279 ENSGALG00000003303 ENSG00000166411 jgi|Monbr1|6048|fgenesh1_pg.scaffold_3000546 TS_TRISPI_Contig18.SNAP.56 YOR136W YNL037C ENSGALG00000014497 …
Cluster400: YOL086C YMR303C WBGene00019240 CBG17892 WBGene00021747 TS_TRISPI_Contig7.a.FG.93 TS_TRISPI_Contig7.a.SNAP.165 YDL168W jgi|Monbr1|20739|estExt_Genewise1.C_70327 FBgn0011768 ENSMUSG00000074206 ENSMUSG00000028138 ENSMUSG00000053054 YBR145W YMR083W AAEL006467 gene:BGIBMGA011922 WBGene00010791 AAEL006471 ENSG00000198099 WBGene00017060 AAEL006458 ENSGALG00000020160 YMR318C ENSG00000197894 E…
Cluster401: CBG18614 CBG16271 CBG18613 CBG20341 CBG04871 CBG04868 CBG17070 CBG22826 CBG22884 Cbr-fbxa-147 CBG22887 CBG24802 CBG22833 CBG25008 CBG04864 CBG24405 CBG24662 CBG24406 CBG04842 CBG04840 CBG13419 CBG18615 CBG04701 CBG04843 CBG04702 CBG24404 CBG22848 CBG24403 CBG04764 CBG22626 CBG04959 CBG13427 CBG24664 CBG22632 CBG04869 CBG04872 CBG04960 CBG04940 CBG22882 CBG22869 CBG04668
Cluster402: AAEL011978 FBgn0011740 gene:BGIBMGA005142 ENSMUSG00000024085 ENSG00000112893 ENSGALG00000000255 ENSG00000196547 ENSMUSG00000038886 Cbr-aman-2 WBGene00010284 AAEL004389 gene:BGIBMGA012267 ENSGALG00000008336 TS_TRISPI_Contig22.SNAP.109 FBgn0026616 WBGene00018594 Cbr-aman-3 AAEL005752 AAEL005763 AAEL005749 FBgn0032068 FBgn0027611 FBgn0032067 FBgn0032069 FBgn0032253 ENSGALG00000015537 ENS…
Cluster403: AAEL014602 AAEL013331 FBgn0038498 gene:BGIBMGA006342 FBgn0038494 AAEL002143 AAEL010152 FBgn0028644 FBgn0028645 gene:BGIBMGA014004 FBgn0013433 AAEL005649 gene:BGIBMGA013405 gene:BGIBMGA009952 gene:BGIBMGA005271 gene:BGIBMGA006339 AAEL002692 FBgn0039584 FBgn0032629 AAEL002690 FBgn0053179 FBgn0032627 AAEL008909 FBgn0038084 AAEL013185 gene:BGIBMGA007067 FBgn0039089 gene:BGIBMGA010346 AAEL…
Cluster404: AAEL001101 FBgn0030321 TS_TRISPI_Contig24.EN.1195 jgi|Monbr1|34730|estExt_fgenesh2_pg.C_470045 YER036C gene:BGIBMGA007869 Cbr-abcf-2 ENSMUSG00000028953 ENSG00000033050 WBGene00012097 Cbr-abcf-1 WBGene00006512 YFR009W ENSGALG00000013354 jgi|Monbr1|515|gw1.6.38.1 FBgn0036888 jgi|Monbr1|35317|estExt_fgenesh2_pm.C_380003 ENSGALG00000008480 ENSMUSG00000038762 gene:BGIBMGA006964 YNL014W gen…
Cluster405: ENSMUSG00000020473 gene:BGIBMGA012806 ENSG00000106624 jgi|Monbr1|27454|fgenesh2_pg.scaffold_19000108 gene:BGIBMGA012807 FBgn0004648 ENSGALG00000009945 ENSG00000135678 ENSMUSG00000020183 WBGene00001189 AAEL011016 ENSMUSG00000020841 CBG12487 WBGene00019074 ENSGALG00000015597 Cbr-egl-21 ENSMUSG00000036596 ENSG00000088882 ENSG00000108582 ENSG00000109625 gene:BGIBMGA005320 ENSGALG000000042…
Cluster406: ENSGALG00000002319 gene:BGIBMGA013936 CBG14325 WBGene00019828 AAEL006399 FBgn0034816 ENSMUSG00000020799 FBgn0035638 gene:BGIBMGA013800 FBgn0052820 FBgn0052819 FBgn0040028 gene:BGIBMGA014477 AAEL000743 ENSGALG00000001348 gene:BGIBMGA006290 AAEL007684 ENSG00000153060 ENSMUSG00000039179 ENSGALG00000007257 ENSMUSG00000042189 ENSG00000125409 ENSGALG00000005247 ENSG00000167858 ENSGALG000000…
Cluster407: WBGene00017443 ENSGALG00000010032 AAEL010369 FBgn0036939 AAEL005957 AAEL005969 AAEL005959 FBgn0031735 gene:BGIBMGA002541 ENSG00000163803 ENSMUSG00000029134 WBGene00022256 CBG05432 WBGene00008621 WBGene00022040 CBG05119 CBG02892 WBGene00012201 CBG16394 CBG02607 CBG08129 CBG23371 WBGene00020575 WBGene00011092 WBGene00011093 WBGene00009456 jgi|Monbr1|38296|estExt_fgenesh1_pg.C_230005 CBG…
Cluster408: TS_TRISPI_Contig19.FG.97 TS_TRISPI_Contig5.c.FG.10 TS_TRISPI_Contig1266.FG.1 TS_TRISPI_Contig101.SN.1 TS_TRISPI_Contig5.c.SNAP.72 TS_TRISPI_Contig5.b.SNAP.89 TS_TRISPI_Contig5.c.FG.88 TS_TRISPI_Contig3234.FG.1 TS_TRISPI_Contig28.FG.50 TS_TRISPI_Contig72.FG.2 TS_TRISPI_Contig21.FG.76 TS_TRISPI_Contig19.FG.113 TS_TRISPI_Contig1971.FG.1 TS_TRISPI_Contig4.c.SNAP.171 TS_TRISPI_Contig8117.F…
Cluster409: AAEL006685 FBgn0028433 Cbr-gpc-2 WBGene00001682 ENSGALG00000009515 ENSG00000127928 ENSG00000167083 ENSMUSG00000029663 ENSG00000127920 ENSMUSG00000032766 ENSG00000213611 ENSMUSG00000036402 ENSG00000172380 ENSMUSG00000048240 ENSGALG00000020596 ENSMUSG00000038811 FBgn0004921 ENSGALG00000012375 ENSG00000186469 ENSMUSG00000043004 TS_TRISPI_Contig5.c.FG.23 WBGene00001681 AAEL011320 ENSG0000…
Cluster410: ENSMUSG00000078238 ENSMUSG00000056054 ENSMUSG00000033208 ENSMUSG00000044080 ENSG00000197956 ENSMUSG00000040808 ENSG00000169906 ENSGALG00000014989 ENSMUSG00000001025 ENSG00000160678 ENSGALG00000018396 ENSG00000188643 ENSGALG00000024272 ENSMUSG00000041959 ENSG00000143546 ENSGALG00000009163 ENSMUSG00000021679 ENSMUSG00000001020 ENSG00000171643 ENSG00000160307 ENSGALG00000006217 ENSG00000…
Cluster411: gene:BGIBMGA001988 gene:BGIBMGA001987 FBgn0083959 CBG06044 ENSGALG00000005631 ENSMUSG00000052387 ENSGALG00000006521 ENSG00000130529 ENSG00000083067 ENSGALG00000015126 ENSMUSG00000009292 WBGene00001651 Cbr-gon-2 ENSG00000134160 jgi|Monbr1|29245|fgenesh2_pg.scaffold_32000106 ENSMUSG00000030523 ENSMUSG00000027365 ENSG00000092439 ENSGALG00000023451 ENSGALG00000015154 ENSMUSG00000024727 EN…
Cluster412: WBGene00002215 ENSG00000113971 Cbr-klc-2 ENSMUSG00000032558 ENSGALG00000011528 jgi|Monbr1|28191|fgenesh2_pg.scaffold_24000080 CBG09367 ENSG00000126214 WBGene00002214 ENSMUSG00000021288 FBgn0010235 ENSGALG00000011703 ENSMUSG00000003546 AAEL012472 ENSG00000137171 jgi|Monbr1|25293|fgenesh2_pg.scaffold_9000227 ENSG00000174996 ENSMUSG00000040714 jgi|Monbr1|32673|estExt_fgenesh2_pg.C_120138…
Cluster413: ENSGALG00000003194 AAEL014053 FBgn0028670 gene:BGIBMGA002432 AAEL006390 AAEL003743 FBgn0038613 FBgn0032373 FBgn0028671 ENSG00000033627 ENSMUSG00000019302 ENSGALG00000012810 ENSGALG00000003256 ENSMUSG00000038600 ENSG00000105929 WBGene00006768 Cbr-unc-32 jgi|Monbr1|18895|estExt_gwp_gw1.C_80218 gene:BGIBMGA002539 ENSMUSG00000038023 WBGene00006914 Cbr-vha-5 ENSG00000185344 TS_TRISPI_Conti…
Cluster414: AAEL011797 AAEL011798 AAEL011802 AAEL011795 FBgn0020508 AAEL009239 AAEL003057 AAEL000793 AAEL010269 AAEL002476 AAEL006297 AAEL002693 AAEL006524 AAEL002682 FBgn0052679 AAEL005531 AAEL004199 FBgn0037441 AAEL003053 FBgn0034623 FBgn0034624 FBgn0015010 FBgn0037889 FBgn0036072 AAEL013406 FBgn0037879 FBgn0037888 FBgn0030562 FBgn0035042 AAEL004407 FBgn0033776 AAEL009695 FBgn0050486 FBgn003285…
Cluster415: jgi|Monbr1|37099|estExt_fgenesh1_pg.C_100142 AAEL005027 AAEL003530 gene:BGIBMGA003412 FBgn0002593 AAEL009830 WBGene00004409 Cbr-rla-1 AAEL008946 AAEL000449 AAEL014764 ENSGALG00000016172 AAEL013587 ENSG00000137818 ENSMUSG00000007892 jgi|Monbr1|38127|estExt_fgenesh1_pg.C_200096 ENSG00000214657 ENSMUSG00000063324 YDL081C AAEL003324 ENSMUSG00000080036 TS_TRISPI_Contig0.g.SNAP.227 AAEL0094…
Cluster416: gene:BGIBMGA009838 ENSG00000133488 ENSMUSG00000080318 ENSG00000100003 ENSGALG00000007840 ENSMUSG00000003585 ENSG00000103184 YMR079W TS_TRISPI_Contig0.g.SNAP.432 ENSG00000100012 ENSMUSG00000054986 ENSGALG00000001684 CBG10148 WBGene00011962 AAEL012929 jgi|Monbr1|3060|gw1.4.445.1 ENSG00000129657 ENSGALG00000002111 ENSMUSG00000019368 ENSMUSG00000020823 FBgn0035146 jgi|Monbr1|27060|fgenesh…
Cluster417: ENSMUSG00000079563 AAEL013112 FBgn0030695 AAEL014640 FBgn0035977 gene:BGIBMGA000673 gene:BGIBMGA008038 AAEL009474 FBgn0030310 ENSMUSG00000042244 AAEL007037 AAEL007039 ENSG00000159527 ENSG00000008438 FBgn0043575 FBgn0037906 ENSMUSG00000030413 AAEL010171 FBgn0035976 FBgn0043578 FBgn0043577 ENSMUSG00000042250 ENSG00000163218 FBgn0033327 FBgn0043576 FBgn0035806 gene:BGIBMGA007987 ENSG0000…
Cluster418: ENSGALG00000000988 ENSG00000108883 ENSMUSG00000020929 AAEL004500 FBgn0000559 gene:BGIBMGA004165 TS_TRISPI_Contig1.a.EN.1431 WBGene00001167 Cbr-eft-2 ENSGALG00000001830 ENSMUSG00000034994 ENSG00000167658 CBG11440 jgi|Monbr1|11373|fgenesh1_pg.scaffold_28000091 YDR385W YOR133W FBgn0039566 TS_TRISPI_Contig0.i.SNAP.37 jgi|Monbr1|39046|estExt_fgenesh1_pg.C_370061 AAEL011382 jgi|Monbr1|32287…
Cluster419: AAEL011260 AAEL015262 AAEL011263 AAEL012666 AAEL007549 gene:BGIBMGA013261 gene:BGIBMGA013260 AAEL011268 CBG20552 FBgn0037433 WBGene00018218 gene:BGIBMGA003805 FBgn0037432 TS_TRISPI_Contig0.j.SNAP.336 AAEL011264 gene:BGIBMGA013267 FBgn0038973 FBgn0032453 AAEL012955 AAEL007154 FBgn0011294 AAEL011259 FBgn0038972 ENSMUSG00000047104 FBgn0037431 ENSMUSG00000048362 ENSG00000089220 ENSGALG000…
Cluster420: YGL001C ENSG00000099377 jgi|Monbr1|29479|fgenesh2_pg.scaffold_35000021 ENSGALG00000006964 ENSGALG00000022021 FBgn0036698 ENSGALG00000007493 ENSG00000184860 ENSMUSG00000062410 ENSG00000183921 ENSMUSG00000034308 ENSG00000203859 ENSMUSG00000027869 ENSMUSG00000080140 ENSMUSG00000063730 ENSGALG00000005456 jgi|Monbr1|13409|e_gw1.2.340.1 ENSG00000203857 ENSGALG00000014764 ENSMUSG00000042289 …
Cluster421: TS_TRISPI_Contig3282.FG.1 TS_TRISPI_Contig1052.SNAP.1 TS_TRISPI_Contig4655.FG.1 TS_TRISPI_Contig8185.FG.1 TS_TRISPI_Contig38.FG.3 TS_TRISPI_Contig85.SN.1 TS_TRISPI_Contig1610.FG.1 TS_TRISPI_Contig4845.FG.1 TS_TRISPI_Contig3082.SNAP.1 TS_TRISPI_Contig5698.FG.1 TS_TRISPI_Contig38.SNAP.13 TS_TRISPI_Contig3.c.SN.140 TS_TRISPI_Contig2975.FG.1 TS_TRISPI_Contig3257.FG.1 TS_TRISPI_Contig6489.…
Cluster422: TS_TRISPI_Contig4.a.SNAP.102 ENSG00000091039 ENSGALG00000010246 ENSMUSG00000020189 ENSG00000117859 gene:BGIBMGA004649 FBgn0033463 WBGene00016331 ENSGALG00000010555 Cbr-obr-4 FBgn0038786 TS_TRISPI_Contig22.SN.32 FBgn0035181 gene:BGIBMGA004178 WBGene00014215 Cbr-obr-3 ENSG00000021762 AAEL011953 ENSMUSG00000037606 ENSGALG00000006401 ENSG00000144645 ENSMUSG00000028559 gene:BGIBMGA001811 E…
Cluster423: ENSG00000147160 ENSG00000124003 ENSMUSG00000012187 ENSGALG00000005217 ENSG00000166391 ENSMUSG00000052396 ENSGALG00000014170 ENSG00000062282 ENSMUSG00000030747 ENSGALG00000004367 CBG19252 ENSG00000184210 WBGene00019464 gene:BGIBMGA008049 ENSG00000106384 ENSMUSG00000067597 CBG18949 ENSMUSG00000031220 TS_TRISPI_Contig14.SNAP.88 WBGene00020910 CBG22471 CBG22470 gene:BGIBMGA008048 ENSMUSG0…
Cluster424: ENSG00000102054 ENSMUSG00000031353 ENSGALG00000016546 FBgn0022288 ENSGALG00000003522 ENSG00000162521 ENSMUSG00000057236 Cbr-rba-1 WBGene00003036 WBGene00004312 AAEL010035 AAEL013685 gene:BGIBMGA012127 ENSG00000105447 ENSMUSG00000053801 CBG21312 WBGene00021899 TS_TRISPI_Contig0.f.SNAP.45 TS_TRISPI_Contig0.f.SN.33 jgi|Monbr1|29376|fgenesh2_pg.scaffold_34000016 YMR131C jgi|Monbr1|22764|f…
Cluster425: FBgn0034412 FBgn0026206 AAEL003104 FBgn0031999 ENSG00000110171 ENSMUSG00000036989 ENSG00000109654 ENSMUSG00000027993 ENSGALG00000009207 ENSGALG00000003422 WBGene00003598 TS_TRISPI_Contig0.c.FG.15 ENSMUSG00000043279 ENSG00000169871 AAEL004918 ENSGALG00000014818 Cbr-nhl-2 ENSMUSG00000033233 ENSG00000134253 gene:BGIBMGA000965 AAEL001217 gene:BGIBMGA002757 ENSG00000206557 WBGene00003597 C…
Cluster426: TS_TRISPI_Contig0.d.FG.46 CBG09500 WBGene00011801 CBG21079 WBGene00010238 WBGene00018623 WBGene00011799 WBGene00011797 CBG18622 WBGene00009877 WBGene00010426 WBGene00011798 WBGene00017635 WBGene00011800 CBG15892 CBG11515 CBG23052 CBG19266 WBGene00017097 WBGene00003673 CBG06658 CBG19264 CBG00800 WBGene00019100 WBGene00015963 WBGene00017092 WBGene00019101 CBG12379 WBGene00017094 WBGene0…
Cluster427: gene:BGIBMGA006835 FBgn0026372 Cbr-rpl-25.2 ENSMUSG00000074859 ENSMUSG00000074856 ENSMUSG00000074857 ENSMUSG00000074858 TS_TRISPI_Contig6.b.FG.121 jgi|Monbr1|38968|estExt_fgenesh1_pg.C_350032 ENSG00000186239 ENSMUSG00000058546 ENSMUSG00000063556 ENSMUSG00000078126 ENSMUSG00000071532 ENSG00000198242 ENSMUSG00000074854 ENSGALG00000003966 ENSMUSG00000078180 ENSMUSG00000057499 ENSMUSG0000…
Cluster428: FBgn0035622 ENSGALG00000016878 ENSG00000125304 TS_TRISPI_Contig1.b.FG.72 ENSGALG00000006487 ENSMUSG00000025544 ENSG00000101337 ENSMUSG00000068040 ENSGALG00000006568 AAEL007687 FBgn0028541 gene:BGIBMGA002978 CBG12453 WBGene00014119 jgi|Monbr1|33666|estExt_fgenesh2_pg.C_220119 TS_TRISPI_Contig10.a.SNAP.229 FBgn0032880 WBGene00006472 Cbr-tag-123 jgi|Monbr1|37855|estExt_fgenesh1_pg.C_1700…
Cluster429: ENSGALG00000016006 ENSMUSG00000020640 ENSGALG00000016504 ENSG00000205726 ENSMUSG00000022957 ENSG00000198399 ENSGALG00000013261 ENSMUSG00000041977 ENSG00000132694 ENSGALG00000006840 ENSG00000104880 ENSMUSG00000004568 ENSMUSG00000059495 WBGene00006468 ENSGALG00000014923 ENSGALG00000003572 ENSG00000196914 ENSGALG00000006663 Cbr-rhgf-1 ENSG00000116584 gene:BGIBMGA013771 ENSMUSG00000021662…
Cluster430: ENSGALG00000008445 ENSMUSG00000034452 ENSGALG00000007495 ENSG00000074621 gene:BGIBMGA000688 AAEL014527 FBgn0037238 gene:BGIBMGA002239 ENSMUSG00000041771 ENSG00000140090 ENSG00000185052 ENSMUSG00000063873 ENSGALG00000010793 FBgn0040030 ENSGALG00000004885 AAEL004825 ENSG00000188467 ENSG00000155886 ENSGALG00000015080 FBgn0028704 ENSMUSG00000035183 ENSMUSG00000037996 gene:BGIBMGA000538 Cb…
Cluster431: AAEL014740 AAEL002343 FBgn0003749 ENSMUSG00000021010 ENSG00000151322 ENSG00000130751 ENSMUSG00000001988 gene:BGIBMGA010185 AAEL011013 ENSGALG00000015466 ENSG00000112246 ENSMUSG00000019913 ENSMUSG00000062713 FBgn0004666 ENSG00000159263 ENSGALG00000016044 ENSMUSG00000021109 ENSGALG00000011870 ENSG00000100644 ENSGALG00000009998 ENSG00000116016 ENSMUSG00000024140 ENSGALG00000010005 AAEL00…
Cluster432: ENSGALG00000014096 ENSG00000133794 ENSMUSG00000055116 ENSG00000029153 ENSGALG00000005378 AAEL002049 FBgn0023094 ENSG00000172379 ENSGALG00000006445 ENSMUSG00000015709 gene:BGIBMGA003472 FBgn0015014 ENSG00000143437 ENSMUSG00000040187 ENSMUSG00000029238 ENSGALG00000013793 ENSG00000134852 ENSMUSG00000015522 AAEL012562 gene:BGIBMGA003870 ENSGALG00000000751 AAEL001746 ENSGALG00000009063 FBg…
Cluster433: ENSGALG00000004324 ENSMUSG00000038384 ENSG00000167548 ENSMUSG00000038056 ENSMUSG00000048154 ENSGALG00000006264 gene:BGIBMGA002502 jgi|Monbr1|27206|fgenesh2_pg.scaffold_18000025 WBGene00011729 ENSG00000055609 AAEL005378 gene:BGIBMGA010221 ENSG00000099381 ENSMUSG00000042308 ENSGALG00000012753 AAEL010807 WBGene00004782 FBgn0040022 ENSG00000139718 ENSMUSG00000002028 ENSG00000105663 AAEL00…
Cluster434: ENSG00000127249 CBG24344 TS_TRISPI_Contig6.b.SN.135 WBGene00022010 gene:BGIBMGA000366 ENSGALG00000007075 WBGene00012341 ENSMUSG00000022533 ENSGALG00000007179 YOR291W ENSG00000133657 CBG03474 gene:BGIBMGA005726 ENSMUSG00000048939 AAEL008902 YEL031W CBG16898 WBGene00019493 gene:BGIBMGA006162 ENSGALG00000013439 ENSGALG00000020827 ENSG00000105726 FBgn0052000 ENSMUSG00000038094 ENSMUSG0000…
Cluster435: gene:BGIBMGA000989 CBG12873 ENSG00000084693 gene:BGIBMGA002404 WBGene00017136 ENSMUSG00000040812 jgi|Monbr1|26686|fgenesh2_pg.scaffold_15000120 ENSG00000165923 ENSMUSG00000025754 ENSG00000135049 ENSGALG00000016520 AAEL013187 ENSMUSG00000021557 ENSMUSG00000029165 jgi|Monbr1|26527|fgenesh2_pg.scaffold_14000193 ENSGALG00000010503 FBgn0052627 ENSMUSG00000061298 ENSGALG00000024097 ENSG0000…
Cluster436: ENSMUSG00000031156 ENSG00000102100 ENSG00000164414 WBGene00005153 ENSGALG00000015808 ENSMUSG00000028293 AAEL006666 FBgn0031676 WBGene00022577 CBG09317 gene:BGIBMGA001220 ENSGALG00000000851 AAEL013608 WBGene00018414 Cbr-srf-3 jgi|Monbr1|34027|estExt_fgenesh2_pg.C_290006 Cbr-ugtp-1 TS_TRISPI_Contig5.c.SNAP.22 WBGene00015038 ENSG00000117620 ENSMUSG00000027957 ENSGALG00000005340 WBGene000…
Cluster437: AAEL004141 ENSG00000091622 gene:BGIBMGA010560 FBgn0003218 ENSGALG00000006034 ENSMUSG00000040543 ENSG00000110697 ENSGALG00000003645 ENSMUSG00000024851 ENSMUSG00000029406 ENSG00000090975 AAEL007503 ENSG00000174238 ENSMUSG00000017781 ENSMUSG00000050017 ENSG00000180957 TS_TRISPI_Contig29.EN.1096 ENSGALG00000023806 ENSGALG00000005654 CBG22145 ENSGALG00000013185 TS_TRISPI_Contig0.a.SNAP.322…
Cluster438: AAEL005512 ENSMUSG00000080012 ENSMUSG00000068879 ENSMUSG00000080010 ENSMUSG00000064290 ENSMUSG00000074429 ENSMUSG00000074424 ENSMUSG00000058005 ENSMUSG00000080011 ENSMUSG00000074425 ENSMUSG00000074427 FBgn0086364 ENSMUSG00000074428 ENSMUSG00000074426 ENSMUSG00000059676 ENSMUSG00000060256 Cbr-mel-26 ENSMUSG00000026771 ENSMUSG00000074432 ENSGALG00000009939 ENSG00000121067 ENSMUSG0000005…
Cluster439: YLL010C YLR019W TS_TRISPI_Contig16.SNAP.256 ENSG00000144579 ENSMUSG00000026176 jgi|Monbr1|34461|estExt_fgenesh2_pg.C_370076 ENSG00000144677 ENSMUSG00000047409 AAEL003412 gene:BGIBMGA006140 ENSGALG00000005710 ENSG00000175215 FBgn0036556 jgi|Monbr1|2855|gw1.6.296.1 gene:BGIBMGA009640 WBGene00007054 ENSMUSG00000078429 AAEL010078 TS_TRISPI_Contig7.a.SNAP.31 Cbr-scpl-3 WBGene00021629 ENSG0…
Cluster440: ENSMUSG00000030583 AAEL004219 AAEL005998 FBgn0085403 WBGene00018734 gene:BGIBMGA008858 CBG07097 ENSMUSG00000041351 ENSG00000076864 TS_TRISPI_Contig15.FG.33 ENSGALG00000005868 ENSG00000132359 ENSMUSG00000038807 ENSGALG00000014701 FBgn0030444 ENSMUSG00000042700 ENSG00000105738 AAEL005099 ENSG00000197555 ENSG00000116991 ENSGALG00000009381 CBG23298 ENSMUSG00000001995 WBGene00012100 ENSGAL…
Cluster441: FBgn0036172 AAEL007920 YIL106W FBgn0032203 ENSG00000114978 ENSMUSG00000043131 FBgn0038965 gene:BGIBMGA013463 ENSGALG00000011573 TS_TRISPI_Contig379.EN.1012 TS_TRISPI_Contig5.a.EN.1332 AAEL010046 ENSG00000173542 ENSG00000120162 ENSMUSG00000073910 AAEL007325 ENSGALG00000001856 ENSGALG00000010442 jgi|Monbr1|35182|estExt_fgenesh2_pm.C_120002 ENSG00000142961 ENSMUSG00000028709 ENSMUSG00000…
Cluster442: TS_TRISPI_Contig1.e.FG.108 WBGene00022646 ENSG00000172954 TS_TRISPI_Contig1.b.SN.161 ENSGALG00000009056 ENSMUSG00000054469 jgi|Monbr1|29236|fgenesh2_pg.scaffold_32000097 ENSMUSG00000031467 ENSG00000155189 ENSGALG00000016329 gene:BGIBMGA000425 ENSG00000160216 ENSMUSG00000001211 ENSGALG00000016206 ENSGALG00000011571 ENSG00000026652 ENSMUSG00000023827 ENSGALG00000013844 FBgn0036623 AAEL0…
Cluster443: AAEL006616 AAEL014449 ENSGALG00000016592 gene:BGIBMGA001570 ENSG00000147224 ENSMUSG00000025742 ENSMUSG00000031432 ENSMUSG00000079104 ENSGALG00000004908 gene:BGIBMGA001386 ENSG00000101911 AAEL004178 FBgn0036030 TS_TRISPI_Contig0.c.EN.1457 CBG16623 WBGene00020107 jgi|Monbr1|33328|estExt_fgenesh2_pg.C_180073 YBL068W YHL011C YER099C AAEL006363 ENSG00000141127 ENSMUSG00000020528 ENSGALG000…
Cluster444: AAEL000971 gene:BGIBMGA007772 gene:BGIBMGA001024 CBG23627 WBGene00017983 ENSG00000133687 ENSGALG00000012956 ENSG00000139324 FBgn0020312 ENSMUSG00000036676 ENSGALG00000011198 ENSMUSG00000030306 ENSMUSG00000036019 AAEL006967 gene:BGIBMGA001305 FBgn0038324 FBgn0028481 ENSMUSG00000041594 ENSG00000125247 ENSGALG00000016870 AAEL013316 ENSGALG00000010975 TS_TRISPI_Contig1.a.FG.25 ENSG0000017…
Cluster445: TS_TRISPI_Contig0.d.FG.216 TS_TRISPI_Contig4888.FG.1 TS_TRISPI_Contig1226.FG.1 gene:BGIBMGA003210 TS_TRISPI_Contig13.SN.95 TS_TRISPI_Contig2.d.SN.16 TS_TRISPI_Contig0.b.SN.170 TS_TRISPI_Contig18.SN.83 TS_TRISPI_Contig0.j.FG.1 gene:BGIBMGA004258 TS_TRISPI_Contig0.b.FG.29 TS_TRISPI_Contig803.FG.1 TS_TRISPI_Contig123.FG.1 TS_TRISPI_Contig249.FG.1 TS_TRISPI_Contig8.a.FG.105 gene:BGIBMGA01…
Cluster446: gene:BGIBMGA005406 TS_TRISPI_Contig6.a.SNAP.32 jgi|Monbr1|28869|fgenesh2_pg.scaffold_29000081 CBG11000 WBGene00018519 WBGene00013894 CBG04174 ENSG00000168775 ENSG00000166998 ENSMUSG00000000308 ENSGALG00000008352 ENSGALG00000015602 ENSG00000131730 ENSMUSG00000021622 ENSG00000166165 ENSMUSG00000001270 ENSMUSG00000030399 ENSG00000104879 ENSGALG00000011511 jgi|Monbr1|21418|fgenesh2_pm.sca…
Cluster447: TS_TRISPI_Contig0.d.SNAP.23 YKL203C TS_TRISPI_Contig3.a.SNAP.397 WBGene00002583 jgi|Monbr1|5087|fgenesh1_pg.scaffold_2000403 Cbr-atm-1 gene:BGIBMGA008952 ENSGALG00000002663 YBL088C gene:BGIBMGA008924 jgi|Monbr1|16665|e_gw1.8.26.1 ENSMUSG00000034218 AAEL014900 WBGene00000227 YJR066W ENSMUSG00000032409 ENSMUSG00000028991 ENSGALG00000003339 ENSG00000198793 jgi|Monbr1|14645|e_gw1.3.145.1 …
Cluster448: ENSMUSG00000078689 ENSG00000122133 ENSMUSG00000041333 ENSMUSG00000078675 ENSMUSG00000078688 ENSMUSG00000073830 ENSMUSG00000078686 ENSMUSG00000073839 ENSMUSG00000073834 ENSMUSG00000078674 ENSMUSG00000078673 ENSMUSG00000078683 ENSMUSG00000058523 ENSMUSG00000078680 ENSMUSG00000073842 ENSMUSG00000078687 ENSMUSG00000073832 ENSMUSG00000078672 ENSMUSG00000078685 ENSMUSG00000026937 ENSMUSG000…
Cluster449: ENSG00000139117 ENSMUSG00000052560 ENSGALG00000007025 ENSG00000124772 ENSMUSG00000024008 jgi|Monbr1|26531|fgenesh2_pg.scaffold_14000197 ENSG00000144550 ENSMUSG00000030270 ENSMUSG00000028228 ENSG00000085719 WBGene00012128 ENSGALG00000011613 ENSGALG00000015881 CBG00380 ENSG00000140848 ENSGALG00000001316 ENSMUSG00000022212 ENSG00000100884 ENSMUSG00000034796 ENSG00000178773 ENSMUSG0000003…
Cluster450: FBgn0036642 YLR163C TS_TRISPI_Contig23.SNAP.46 ENSG00000140740 ENSMUSG00000030884 ENSGALG00000002490 gene:BGIBMGA011710 AAEL005269 jgi|Monbr1|33628|estExt_fgenesh2_pg.C_220034 jgi|Monbr1|17882|estExt_gwp_gw1.C_40069 YHR024C AAEL005435 WBGene00013880 FBgn0038271 FBgn0033235 ENSG00000165688 ENSGALG00000001950 ENSMUSG00000026926 ENSMUSG00000029017 AAEL002068 Cbr-mppb-1 ENSG00000105819 ge…
Cluster451: AAEL013134 WBGene00000123 ENSMUSG00000049553 gene:BGIBMGA003484 ENSG00000181222 ENSMUSG00000005198 Cbr-rpb-1 FBgn0003277 YDL140C ENSGALG00000015765 TS_TRISPI_Contig4.a.FG.73 jgi|Monbr1|38135|estExt_fgenesh1_pg.C_200111 gene:BGIBMGA014134 AAEL011692 AAEL010617 FBgn0019938 Cbr-rpc-1 ENSG00000068654 CBG20734 WBGene00012999 YOR341W ENSGALG00000014538 jgi|Monbr1|16642|e_gw1.8.1.1 TS_TRISPI…
Cluster452: WBGene00021171 WBGene00017378 CBG15923 WBGene00007759 CBG23393 CBG15922 CBG00663 CBG24855 CBG21633 WBGene00044308 WBGene00009406 WBGene00044906 CBG05482 CBG24242 WBGene00007758 CBG05493 CBG24542 CBG19881 WBGene00011022 WBGene00019059 CBG15924 WBGene00017379 CBG18745 WBGene00044307 CBG05492 WBGene00008540 WBGene00013411 WBGene00008539 WBGene00044306 WBGene00043065 WBGene00044309 WBGene…
Cluster453: YBL113C YIL177C YJL225C YEL077C YPR204W YLL067C YLL066C YML133C YER190W YPL283C YGR296W YNL339C YLR466W YHR219W YLR467W YOR396W YDR545W FBgn0031178 YHL050C FBgn0029696 YER189W YPR202W YHL049C YFL066C YEL075C YHR218W-A YBL112C YFL064C YEL076C-A YLR464W YEL076C YFL065C YPR203W YHR218W YBL111C YLR462W
Cluster454: gene:BGIBMGA000681 FBgn0052574 FBgn0039441 FBgn0039469 gene:BGIBMGA006826 FBgn0039446 AAEL014994 FBgn0031957 FBgn0029170 AAEL009484 gene:BGIBMGA005259 gene:BGIBMGA000520 FBgn0033658 AAEL009478 AAEL013793 FBgn0037225 AAEL013792 FBgn0052571 FBgn0037227 FBgn0037224 FBgn0052570 FBgn0052569 FBgn0038487 FBgn0039434 FBgn0039435 FBgn0039437 FBgn0039436 FBgn0039439 FBgn0039444 FBgn0039440 FBgn…
Cluster455: ENSG00000170255 ENSMUSG00000078698 ENSMUSG00000070546 ENSMUSG00000067173 ENSMUSG00000050650 ENSGALG00000011622 ENSMUSG00000039854 ENSMUSG00000054040 ENSG00000179826 ENSG00000179817 ENSMUSG00000074111 ENSMUSG00000068037 ENSG00000130368 ENSMUSG00000070550 ENSG00000183695 ENSMUSG00000052303 ENSMUSG00000059408 ENSMUSG00000070547 ENSG00000206515 ENSG00000204687 ENSG00000206470 ENSMUSG00000…
Cluster456: Cbr-dmd-3 AAEL009114 FBgn0000504 gene:BGIBMGA005108 ENSG00000137090 ENSMUSG00000024837 WBGene00017326 Cbr-dmd-5 ENSG00000176399 ENSMUSG00000042372 ENSMUSG00000043753 ENSG00000064218 ENSGALG00000010161 ENSMUSG00000047143 Cbr-dmd-4 WBGene00007776 ENSG00000173253 ENSMUSG00000048138 TS_TRISPI_Contig20.EN.1171 ENSMUSG00000011349 ENSG00000142025 AAEL004696 WBGene00007929 gene:BGIBMGA003558 …
Cluster457: CBG16665 AAEL013571 gene:BGIBMGA000943 FBgn0003660 WBGene00004897 ENSG00000179036 ENSMUSG00000020894 Cbr-snb-1 ENSGALG00000005511 ENSGALG00000022955 FBgn0013342 ENSG00000139190 ENSMUSG00000030337 gene:BGIBMGA010170 ENSMUSG00000028955 ENSG00000049245 ENSGALG00000000579 gene:BGIBMGA010205 Cbr-snb-2 WBGene00004898 TS_TRISPI_Contig18.SNAP.81 ENSG00000117533 ENSGALG00000003262 YOR327C ENSM…
Cluster458: jgi|Monbr1|27607|fgenesh2_pg.scaffold_20000075 ENSG00000166311 Cbr-asm-3 WBGene00000213 CBG09540 AAEL003402 FBgn0034997 gene:BGIBMGA003720 ENSMUSG00000037049 WBGene00000212 AAEL013717 AAEL006381 Cbr-asm-1 WBGene00000211 AAEL006375 AAEL009111 AAEL006380 AAEL002413 FBgn0039769 FBgn0039768 Cbr-asm-2 gene:BGIBMGA012548 TS_TRISPI_Contig1.b.FG.139 ENSMUSG00000019872 ENSMUSG00000028885 ENSG0…
Cluster459: WBGene00020222 ENSG00000196371 gene:BGIBMGA010226 AAEL011784 FBgn0036485 TS_TRISPI_Contig1.a.FG.102 ENSGALG00000001806 ENSGALG00000015583 TS_TRISPI_Contig0.a.FG.37 Cbr-fut-3 WBGene00006402 ENSMUSG00000055373 ENSG00000172461 Cbr-fut-4 ENSGALG00000022718 ENSG00000156413 TS_TRISPI_Contig8.a.SN.93 ENSMUSG00000036587 Cbr-fut-1 ENSG00000130383 WBGene00001505 ENSG00000171124 WBGene00001507 T…
Cluster460: ENSMUSG00000001056 YDL208W ENSG00000145912 FBgn0015393 ENSGALG00000024261 CBG03041 jgi|Monbr1|34007|estExt_fgenesh2_pg.C_280103 WBGene00010896 ENSGALG00000011931 AAEL003469 ENSG00000100138 ENSMUSG00000063543 ENSMUSG00000063480 AAEL003352 jgi|Monbr1|33344|estExt_fgenesh2_pg.C_180108 CBG18231 YEL026W FBgn0029148 gene:BGIBMGA011920 WBGene00012964 gene:BGIBMGA000029 TS_TRISPI_Contig460.FG…
Cluster461: Cbr-srsx-19 Cbr-srsx-13 Cbr-srsx-5 WBGene00022404 CBG19163 WBGene00011931 Cbr-srsx-8 WBGene00017845 WBGene00022408 WBGene00022405 CBG21082 Cbr-srsx-14 WBGene00015737 WBGene00016543 WBGene00015738 WBGene00019032 WBGene00022406 CBG08634 CBG06415 CBG06416 WBGene00044125 WBGene00015419 Cbr-srsx-18 WBGene00044124 Cbr-srsx-16 CBG08632 Cbr-srsx-17 WBGene00018709 WBGene00044117 WBGene00009566…
Cluster462: gene:BGIBMGA004750 gene:BGIBMGA005032 FBgn0038156 AAEL008236 gene:BGIBMGA008686 FBgn0086604 AAEL000398 FBgn0085400 AAEL005560 gene:BGIBMGA004752 gene:BGIBMGA005029 AAEL001227 AAEL008010 FBgn0083950 FBgn0083949 FBgn0037736 AAEL014839 FBgn0016061 gene:BGIBMGA006873 AAEL009943 AAEL009064 FBgn0053515 gene:BGIBMGA004778 gene:BGIBMGA004887 gene:BGIBMGA003795 gene:BGIBMGA008685 gene:BGIBMGA0…
Cluster463: gene:BGIBMGA013368 ENSG00000136928 ENSMUSG00000039809 ENSGALG00000013200 CBG01698 FBgn0027575 ENSMUSG00000024462 ENSG00000204681 ENSG00000206466 ENSG00000206511 AAEL007372 AAEL001884 WBGene00021528 AAEL010408 AAEL007709 FBgn0031275 CBG02017 gene:BGIBMGA010460 WBGene00022676 CBG02016 gene:BGIBMGA007837 TS_TRISPI_Contig1.c.FG.33 FBgn0028924 WBGene00022675 TS_TRISPI_Contig10.b.SNAP.82 TS…
Cluster464: CBG20134 Cbr-dyn-1 WBGene00001130 ENSGALG00000004852 ENSMUSG00000026825 ENSG00000106976 jgi|Monbr1|28892|fgenesh2_pg.scaffold_29000104 ENSMUSG00000040265 FBgn0003392 ENSG00000079805 ENSMUSG00000033335 ENSGALG00000003164 AAEL007288 ENSG00000188144 FBgn0026479 ENSG00000188447 ENSG00000157601 ENSMUSG00000023341 ENSG00000183486 ENSMUSG00000000386 ENSGALG00000016142 ENSG00000197959 YKR001C…
Cluster465: jgi|Monbr1|38193|estExt_fgenesh1_pg.C_210094 ENSMUSG00000018326 ENSGALG00000017358 ENSG00000170027 ENSMUSG00000051391 ENSGALG00000006743 ENSG00000128245 YDR099W YER177W ENSG00000166913 ENSGALG00000004143 ENSMUSG00000022285 ENSG00000164924 ENSGALG00000010725 ENSGALG00000016433 ENSG00000134308 ENSMUSG00000076432 FBgn0004907 AAEL006885 TS_TRISPI_Contig1.a.EN.1440 Cbr-ftt-2 WBGene00001502…
Cluster466: WBGene00011725 CBG06167 CBG06209 WBGene00015645 CBG06208 CBG07082 WBGene00009303 WBGene00019208 CBG11593 CBG06488 WBGene00009727 CBG10315 CBG10314 CBG18901 WBGene00012585 CBG07609 CBG02760 WBGene00012588 WBGene00020474 CBG13009 WBGene00019939 WBGene00010267 CBG13010 CBG00637 WBGene00014009 WBGene00020473 WBGene00020472 WBGene00011321 CBG13039 WBGene00007291 WBGene00019668 CBG01267 WBG…
Cluster467: WBGene00000163 ENSMUSG00000021686 ENSGALG00000004390 jgi|Monbr1|12202|fgenesh1_pg.scaffold_36000027 Cbr-apb-1 FBgn0010380 WBGene00000160 AAEL011650 ENSGALG00000008138 ENSG00000100280 ENSG00000006125 ENSMUSG00000035152 ENSGALG00000002140 ENSMUSG00000009090 TS_TRISPI_Contig3.c.EN.1266 ENSG00000132842 TS_TRISPI_Contig13.FG.18 TS_TRISPI_Contig13.FG.7 Cbr-apb-3 ENSMUSG00000032952 ENSG00000…
Cluster468: YLR429W gene:BGIBMGA009362 ENSG00000110880 ENSMUSG00000020836 ENSMUSG00000004530 ENSG00000106789 WBGene00000768 ENSMUSG00000030707 ENSG00000102879 ENSMUSG00000024835 ENSGALG00000004901 ENSG00000172725 ENSMUSG00000039637 ENSG00000103426 ENSMUSG00000028337 ENSGALG00000008043 ENSGALG00000001933 ENSG00000167549 ENSG00000103647 ENSMUSG00000041729 ENSGALG00000007801 gene:BGIBMGA012489 Cbr-c…
Cluster469: FBgn0043904 ENSGALG00000006713 ENSGALG00000008097 ENSMUSG00000002107 ENSG00000149187 ENSMUSG00000005506 ENSG00000048740 ENSGALG00000018499 TS_TRISPI_Contig35.FG.21 ENSG00000101489 ENSMUSG00000024268 ENSGALG00000001966 ENSG00000161082 ENSMUSG00000032297 ENSG00000140488 WBGene00006807 Cbr-unc-75 ENSG00000159409 ENSMUSG00000028137 AAEL000691 jgi|Monbr1|16599|e_gw1.8.129.1 gene:BGIBMGA010…
Cluster470: AAEL007090 AAEL007098 AAEL007094 AAEL007097 AAEL012292 AAEL010099 FBgn0030347 AAEL010098 FBgn0024995 FBgn0030348 AAEL009503 gene:BGIBMGA011596 FBgn0036760 gene:BGIBMGA011595 ENSG00000184207 ENSMUSG00000068221 ENSMUSG00000043445 FBgn0052488 gene:BGIBMGA011791 jgi|Monbr1|21060|fgenesh2_pm.scaffold_2000065 YDL236W FBgn0036759 TS_TRISPI_Contig25.FG.23 FBgn0034713 FBgn0052487 WBGene0001666…
Cluster471: AAEL001273 jgi|Monbr1|38641|estExt_fgenesh1_pg.C_290033 jgi|Monbr1|34025|estExt_fgenesh2_pg.C_290003 gene:BGIBMGA013343 WBGene00004755 FBgn0031408 Cbr-sec-24.1 AAEL004977 ENSGALG00000005181 ENSMUSG00000001052 ENSGALG00000006417 ENSMUSG00000036391 ENSMUSG00000039367 ENSMUSG00000039234 WBGene00004756 ENSG00000138802 FBgn0033460 TS_TRISPI_Contig1.a.SNAP.152 ENSG00000176986 ENSG0000015096…
Cluster472: CBG19916 CBG15402 CBG21421 Cbr-atx-2 CBG15404 CBG22207 CBG19931 CBG00658 CBG13341 CBG02723 CBG16880 CBG22125 CBG05773 CBG17464 CBG22205 CBG19933 CBG22121 CBG10130 CBG22289 CBG22291 CBG19932 CBG17466 CBG22068 CBG17463 CBG10772 CBG18345 CBG10761 CBG17462 CBG12276 CBG22295 CBG15405 CBG22216 CBG13995 CBG22263 CBG18376
Cluster473: TS_TRISPI_Contig0.g.FG.78 TS_TRISPI_Contig14.SN.152 TS_TRISPI_Contig2908.SN.1 TS_TRISPI_Contig4957.FG.1 TS_TRISPI_Contig4.b.SN.150 TS_TRISPI_Contig7685.SNAP.1 TS_TRISPI_Contig3.b.SN.25 TS_TRISPI_Contig3.a.FG.157 TS_TRISPI_Contig0.d.FG.63 TS_TRISPI_Contig0.a.FG.206 TS_TRISPI_Contig1640.SN.1 TS_TRISPI_Contig27.SNAP.137 TS_TRISPI_Contig7685.FG.1 TS_TRISPI_Contig0.a.SN.119 TS_TRISPI_Conti…
Cluster474: WBGene00003904 Cbr-pabp-2 jgi|Monbr1|3176|gw1.3.593.1 ENSMUSG00000030245 ENSG00000111711 ENSGALG00000013175 CBG05418 CBG05375 CBG05376 ENSGALG00000006242 ENSG00000205022 YOL041C gene:BGIBMGA001950 TS_TRISPI_Contig4.b.EN.1314 YIR001C CBG20627 WBGene00018270 gene:BGIBMGA009559 ENSG00000100836 WBGene00017135 WBGene00017140 ENSMUSG00000022198 AAEL015143 WBGene00020354 FBgn0005648 ENSMUSG0…
Cluster475: FBgn0085370 gene:BGIBMGA010521 ENSMUSG00000030653 ENSG00000186642 AAEL001492 ENSG00000095464 ENSGALG00000006626 ENSG00000133256 Cbr-pde-2 ENSMUSG00000029491 ENSG00000132915 ENSMUSG00000024992 gene:BGIBMGA008851 ENSMUSG00000024575 WBGene00011146 ENSGALG00000015373 ENSGALG00000011982 ENSMUSG00000053965 gene:BGIBMGA002043 jgi|Monbr1|35957|estExt_fgenesh1_pg.C_30412 ENSG00000138735 AAEL00…
Cluster476: gene:BGIBMGA010938 FBgn0039817 AAEL001047 FBgn0033387 gene:BGIBMGA010936 AAEL001697 FBgn0033388 TS_TRISPI_Contig1.a.SN.187 AAEL009314 FBgn0052158 gene:BGIBMGA000671 gene:BGIBMGA006540 FBgn0030576 AAEL001699 gene:BGIBMGA010910 AAEL001687 AAEL001691 FBgn0050344 gene:BGIBMGA010933 FBgn0050345 AAEL009513 gene:BGIBMGA010935 gene:BGIBMGA010934 gene:BGIBMGA014434 gene:BGIBMGA001911 gene:BGIB…
Cluster477: AAEL006405 AAEL008114 AAEL002266 AAEL004037 AAEL010233 AAEL001023 AAEL001706 AAEL001125 AAEL011503 AAEL001714 AAEL007580 AAEL002649 AAEL005420 AAEL013497 AAEL009223 AAEL010849 AAEL004310 AAEL009144 AAEL008900 AAEL008409 AAEL008130 AAEL010424 FBgn0028411 AAEL010987 gene:BGIBMGA004933 ENSGALG00000008092 ENSMUSG00000036992 AAEL007223 ENSG00000101888 ENSG00000132661 ENSMUSG00000042271 AAE…
Cluster478: ENSMUSG00000029700 gene:BGIBMGA007283 FBgn0038770 ENSMUSG00000018459 AAEL009855 AAEL009856 ENSG00000007216 ENSMUSG00000001095 ENSGALG00000003647 ENSGALG00000005995 ENSG00000141485 ENSMUSG00000020805 ENSG00000081800 ENSGALG00000008874 ENSG00000158296 ENSGALG00000004445 ENSG00000164707 ENSGALG00000012908 ENSMUSG00000029843 TS_TRISPI_Contig12.a.FG.29 AAEL009863 Cbr-nac-1 WBGene00003517 F…
Cluster479: AAEL009968 AAEL011341 AAEL011346 AAEL009970 AAEL000575 FBgn0030264 gene:BGIBMGA010291 gene:BGIBMGA010290 gene:BGIBMGA012871 FBgn0050104 AAEL010986 FBgn0034225 FBgn0050103 FBgn0030265 TS_TRISPI_Contig5.b.FG.26 ENSG00000135318 ENSMUSG00000032420 gene:BGIBMGA014049 TS_TRISPI_Contig5.b.SN.36 TS_TRISPI_Contig2.a.EN.1284 ENSGALG00000015833 AAEL006347 gene:BGIBMGA012948 gene:BGIBMGA014198 TS…
Cluster480: ENSG00000136960 ENSG00000182156 ENSG00000112796 TS_TRISPI_Contig0.a.SN.63 YCR026C ENSGALG00000016708 ENSGALG00000013743 ENSG00000001561 YEL016C ENSMUSG00000023961 WBGene00007755 ENSMUSG00000037370 ENSG00000197594 ENSMUSG00000022425 ENSG00000154269 ENSGALG00000016428 ENSGALG00000002896 ENSGALG00000002869 ENSMUSG00000019989 CBG05390 TS_TRISPI_Contig10.b.SNAP.67 CBG23391 ENSMUSG000000239…
Cluster481: ENSMUSG00000071166 ENSMUSG00000079120 ENSMUSG00000074441 ENSMUSG00000058618 ENSMUSG00000065957 ENSMUSG00000065958 ENSG00000164821 ENSMUSG00000074443 ENSMUSG00000074447 ENSMUSG00000079116 ENSMUSG00000074439 ENSMUSG00000065956 ENSMUSG00000061845 ENSMUSG00000063206 ENSMUSG00000061958 ENSMUSG00000079113 ENSMUSG00000079114 ENSMUSG00000074437 ENSMUSG00000060070 ENSG00000185918 ENSG000002153…
Cluster482: WBGene00010191 AAEL008566 FBgn0033579 gene:BGIBMGA004085 AAEL006283 gene:BGIBMGA004034 gene:BGIBMGA006544 FBgn0035331 FBgn0035329 CBG23201 CBG09395 WBGene00007951 WBGene00016428 WBGene00016715 CBG14781 WBGene00012962 WBGene00021275 CBG03995 CBG00982 WBGene00013222 CBG06954 WBGene00017038 CBG15324 CBG09628 WBGene00019262 WBGene00020524 WBGene00020523 WBGene00022604 WBGene00022606 CBG19…
Cluster483: WBGene00020060 WBGene00015448 WBGene00022807 WBGene00016477 CBG21860 WBGene00016476 WBGene00015447 CBG18741 WBGene00011701 Cbr-srab-4 WBGene00008128 Cbr-srab-12 WBGene00019091 CBG08675 WBGene00016363 WBGene00016471 WBGene00020608 WBGene00011702 Cbr-srab-13 WBGene00016475 Cbr-srab-3 Cbr-srab-26 WBGene00020607 WBGene00043059 Cbr-srab-16 WBGene00020623 WBGene00021488 CBG08677 WBGene00016…
Cluster484: CBG15265 ENSG00000165476 AAEL009604 FBgn0039371 ENSG00000068615 ENSMUSG00000052852 ENSGALG00000015786 ENSG00000132563 ENSMUSG00000038555 ENSMUSG00000033589 ENSMUSG00000019873 ENSGALG00000002904 ENSG00000168476 ENSGALG00000017365 AAEL006632 FBgn0050193 gene:BGIBMGA011448 WBGene00020562 TS_TRISPI_Contig8.b.SNAP.242 jgi|Monbr1|26609|fgenesh2_pg.scaffold_15000043 ENSG00000129625 ENSMUSG00…
Cluster485: WBGene00010748 WBGene00010659 WBGene00010658 WBGene00007864 WBGene00010747 WBGene00014132 WBGene00011149 CBG24377 CBG15905 CBG13378 CBG13817 CBG22605 WBGene00014135 CBG06414 CBG24378 WBGene00007873 WBGene00007872 WBGene00007875 WBGene00014136 CBG24385 CBG24381 CBG19445 CBG24384 WBGene00010749 CBG15907 WBGene00011487 CBG22642 CBG22628 WBGene00010750 WBGene00014194 WBGene00007807 WBGene…
Cluster486: ENSG00000168454 ENSMUSG00000050612 WBGene00021826 CBG14979 WBGene00015062 FBgn0029752 FBgn0036442 ENSG00000136810 Cbr-trx-1 YLR043C AAEL010777 ENSMUSG00000028367 FBgn0011761 YGR209C jgi|Monbr1|34641|estExt_fgenesh2_pg.C_430032 FBgn0040070 ENSMUSG00000038709 ENSGALG00000015704 YCR083W FBgn0035631 jgi|Monbr1|18559|estExt_gwp_gw1.C_60354 WBGene00021548 AAEL008291 gene:BGIBMGA007904 CBG08…
Cluster487: Cbr-cec-1 WBGene00000414 ENSMUSG00000079184 ENSG00000196199 AAEL004467 FBgn0003607 gene:BGIBMGA006109 TS_TRISPI_Contig7.a.FG.52 CBG13888 FBgn0034255 Cbr-hpl-2 ENSGALG00000000230 ENSGALG00000011038 gene:BGIBMGA012860 ENSG00000108468 ENSMUSG00000018666 ENSMUSG00000009575 ENSG00000094916 CBG05267 AAEL006720 ENSG00000122565 ENSMUSG00000059647 ENSMUSG00000029836 WBGene00001995 gene:BGIBMGA…
Cluster488: CBG15624 ENSG00000178719 AAEL011272 TS_TRISPI_Contig11.a.SNAP.42 ENSMUSG00000022564 FBgn0013305 gene:BGIBMGA011877 ENSG00000135926 ENSMUSG00000006301 AAEL000045 AAEL011221 ENSGALG00000010254 ENSG00000135472 ENSGALG00000009879 WBGene00006470 ENSGALG00000011436 ENSMUSG00000023011 FBgn0025692 Cbr-xbx-6 WBGene00009580 ENSMUSG00000014529 Cbr-tag-120 WBGene00021537 FBgn0038209 FBgn0050379 g…
Cluster489: ENSG00000140284 ENSG00000113396 FBgn0021953 WBGene00017012 WBGene00009218 ENSGALG00000004965 ENSMUSG00000024600 ENSMUSG00000027359 CBG03326 ENSG00000083807 ENSMUSG00000059316 ENSMUSG00000030382 ENSGALG00000000184 CBG00242 TS_TRISPI_Contig5.b.SNAP.51 gene:BGIBMGA006185 FBgn0050194 AAEL000572 ENSG00000143554 ENSG00000130304 ENSMUSG00000031808 YBR041W gene:BGIBMGA006187 ENSG00000167114 E…
Cluster490: WBGene00019927 WBGene00019073 WBGene00016647 WBGene00016648 WBGene00016649 WBGene00016646 WBGene00045302 WBGene00016309 WBGene00019043 WBGene00016303 WBGene00019924 WBGene00019925 WBGene00019923 WBGene00021576 WBGene00016307 WBGene00019926 WBGene00019041 WBGene00020361 WBGene00044419 WBGene00016298 WBGene00045298 WBGene00019042 WBGene00045301 WBGene00045300 WBGene00045299 WBGene000190…
Cluster491: jgi|Monbr1|30014|fgenesh2_pg.scaffold_41000064 jgi|Monbr1|12489|fgenesh1_pg.scaffold_40000013 jgi|Monbr1|24763|fgenesh2_pg.scaffold_7000311 jgi|Monbr1|37458|estExt_fgenesh1_pg.C_130167 jgi|Monbr1|29878|fgenesh2_pg.scaffold_40000003 jgi|Monbr1|28254|fgenesh2_pg.scaffold_25000006 jgi|Monbr1|33823|estExt_fgenesh2_pg.C_250052 jgi|Monbr1|29252|fgenesh2_pg.scaffold_33000002 jgi|Monbr1|28253…
Cluster492: Cbr-npp-10 YKL068W Cbr-ssq-2 Cbr-npp-4 ENSG00000110713 ENSGALG00000013552 TS_TRISPI_Contig13.FG.164 WBGene00003790 YGL092W YMR047C YGL172W gene:BGIBMGA012606 jgi|Monbr1|34592|estExt_fgenesh2_pg.C_410045 gene:BGIBMGA011362 jgi|Monbr1|31642|estExt_fgenesh2_pg.C_50064 FBgn0032283 jgi|Monbr1|11068|fgenesh1_pg.scaffold_26000031 WBGene00006052 WBGene00006053 CBG20412 YGR119C ENSMUSG00000063…
Cluster493: FBgn0036017 ENSGALG00000015145 ENSMUSG00000024749 ENSGALG00000011949 ENSMUSG00000060332 ENSG00000103534 ENSMUSG00000030650 ENSGALG00000006911 ENSG00000141524 ENSMUSG00000025572 AAEL009530 ENSGALG00000006889 ENSMUSG00000042246 ENSG00000170537 ENSG00000167895 ENSMUSG00000050106 ENSGALG00000007194 ENSMUSG00000019734 ENSG00000167608 AAEL000967 gene:BGIBMGA000078 gene:BGIBMGA005682 WBGene0…
Cluster494: ENSG00000135899 ENSMUSG00000026222 ENSG00000067066 ENSMUSG00000052477 ENSMUSG00000079190 ENSMUSG00000070034 ENSMUSG00000079808 ENSMUSG00000079191 ENSMUSG00000079803 ENSMUSG00000078288 ENSMUSG00000079455 ENSMUSG00000070031 ENSG00000079263 ENSMUSG00000079192 ENSMUSG00000079801 ENSMUSG00000079791 ENSMUSG00000079220 ENSMUSG00000079796 ENSMUSG00000079194 ENSMUSG00000079458 ENSG00000185404 …
Cluster495: jgi|Monbr1|15149|e_gw1.4.11.1 ENSMUSG00000032624 ENSG00000165521 ENSG00000214595 ENSMUSG00000051166 ENSMUSG00000044072 ENSGALG00000008139 ENSGALG00000010639 ENSGALG00000011191 ENSG00000066629 jgi|Monbr1|13840|e_gw1.2.46.1 ENSGALG00000002535 ENSMUSG00000073434 Cbr-elp-1 AAEL012717 AAEL014202 FBgn0036456 ENSG00000161996 gene:BGIBMGA002785 ENSG00000125746 ENSMUSG00000040811 ENSMUSG000000…
Cluster496: ENSG00000177045 FBgn0027364 Cbr-ceh-32 ENSMUSG00000038805 ENSG00000138083 ENSMUSG00000040841 ENSG00000170577 ENSMUSG00000024134 Cbr-unc-39 Cbr-ceh-33 AAEL010327 ENSG00000126778 ENSMUSG00000051367 WBGene00000454 gene:BGIBMGA000091 Cbr-ceh-34 ENSMUSG00000021099 ENSG00000184302 ENSG00000100625 FBgn0025360 WBGene00000455 AAEL009170 ENSMUSG00000034460 TS_TRISPI_Contig9.a.FG.32 FBgn0003460 …
Cluster497: WBGene00015988 WBGene00018134 CBG17766 WBGene00019568 CBG05419 CBG13407 CBG09197 WBGene00011619 WBGene00019338 CBG04861 WBGene00019337 WBGene00015992 WBGene00009471 CBG16592 CBG00014 WBGene00015550 CBG13405 WBGene00018994 WBGene00013452 WBGene00015990 CBG09195 WBGene00007230 WBGene00010152 WBGene00009149 WBGene00016780 CBG16570 CBG19606 CBG15322 WBGene00015991 CBG09198 WBGene00008013 …
Cluster498: ENSMUSG00000026313 FBgn0041210 ENSGALG00000004288 ENSG00000108840 ENSMUSG00000008855 Cbr-hda-4 WBGene00001837 AAEL001069 ENSGALG00000010854 ENSG00000068024 ENSG00000094631 gene:BGIBMGA009917 AAEL002528 ENSMUSG00000031161 FBgn0026428 gene:BGIBMGA005759 CBG19959 WBGene00018319 ENSG00000100429 ENSMUSG00000062906 ENSGALG00000008641 TS_TRISPI_Contig7.a.FG.20 YNL021W ENSMUSG00000022475 ENSG…
Cluster499: YLR206W CBG24797 CBG24299 CBG22562 AAEL009088 FBgn0028582 jgi|Monbr1|38766|estExt_fgenesh1_pg.C_310046 gene:BGIBMGA010785 ENSMUSG00000001036 YJR125C WBGene00004682 ENSGALG00000003702 ENSMUSG00000035203 FBgn0042645 YDL161W ENSG00000063245 ENSMUSG00000010080 ENSG00000049283 ENSMUSG00000050439 jgi|Monbr1|33107|estExt_fgenesh2_pg.C_160049 ENSG00000113282 ENSMUSG00000006169 ENSGALG00000023…
Cluster500: WBGene00004061 FBgn0039890 Cbr-pmp-4 gene:BGIBMGA004616 Cbr-pmp-5 ENSGALG00000005647 AAEL010047 ENSG00000117528 ENSG00000101986 ENSMUSG00000028127 AAEL002913 ENSMUSG00000031378 CBG11177 Cbr-pmp-3 WBGene00004060 WBGene00004059 ENSGALG00000007142 Cbr-pmp-2 ENSMUSG00000021240 ENSGALG00000010229 gene:BGIBMGA012688 FBgn0031069 WBGene00004058 ENSG00000173208 ENSMUSG00000055782 WBGene0000406…
Cluster501: jgi|Monbr1|31799|estExt_fgenesh2_pg.C_60033 TS_TRISPI_Contig24.SNAP.38 gene:BGIBMGA009637 FBgn0046296 ENSMUSG00000001482 ENSG00000140995 ENSMUSG00000035629 ENSG00000214176 ENSGALG00000000201 ENSGALG00000008479 ENSMUSG00000051344 CBG20681 WBGene00013092 CBG13311 FBgn0030055 ENSG00000178385 ENSG00000102445 ENSMUSG00000034959 ENSGALG00000016988 ENSGALG00000007557 ENSG00000145016 AAEL0121…
Cluster502: jgi|Monbr1|4837|fgenesh1_pg.scaffold_2000153 YPL177C TS_TRISPI_Contig9.a.FG.22 TS_TRISPI_Contig9.a.SNAP.122 ENSG00000214528 jgi|Monbr1|27982|fgenesh2_pg.scaffold_23000011 WBGene00006796 YGL096W ENSG00000188013 ENSG00000105419 Cbr-unc-62 gene:BGIBMGA011254 ENSG00000153779 ENSG00000176679 ENSGALG00000008774 ENSG00000143995 ENSMUSG00000020160 ENSGALG00000009799 ENSMUSG00000027210 ENSG000…
Cluster503: YCL054W ENSG00000108592 CBG22467 TS_TRISPI_Contig0.a.EN.1505 gene:BGIBMGA014046 AAEL001037 FBgn0030720 ENSGALG00000022497 WBGene00019168 jgi|Monbr1|33452|estExt_fgenesh2_pg.C_190160 ENSMUSG00000020706 CBG25080 TS_TRISPI_Contig3754.SN.1 TS_TRISPI_Contig0.j.FG.54 ENSMUSG00000029557 ENSGALG00000004238 AAEL008120 FBgn0038471 YBR061C gene:BGIBMGA005460 CBG20162 jgi|Monbr1|26852|fgenesh2_pg…
Cluster504: TS_TRISPI_Contig9.b.FG.66 AAEL004866 FBgn0038424 gene:BGIBMGA004986 ENSMUSG00000033373 ENSG00000125954 Cbr-tag-114 jgi|Monbr1|33884|estExt_fgenesh2_pg.C_260047 WBGene00006465 TS_TRISPI_Contig11.b.SNAP.159 TS_TRISPI_Contig157.SNAP.4 YDL090C WBGene00015099 gene:BGIBMGA005544 CBG16602 ENSG00000137955 ENSMUSG00000038975 ENSGALG00000011388 FBgn0028970 jgi|Monbr1|14854|e_gw1.3.368.1 AAEL001…
Cluster505: Cbr-cof-2 WBGene00000583 ENSGALG00000002515 ENSG00000130558 ENSMUSG00000026833 ENSG00000034971 ENSMUSG00000027848 ENSMUSG00000038463 ENSG00000162745 ENSG00000102837 ENSMUSG00000022026 ENSGALG00000016943 ENSMUSG00000044265 ENSGALG00000005203 ENSG00000105088 ENSMUSG00000032172 ENSG00000118733 ENSMUSG00000027965 ENSMUSG00000026697 ENSGALG00000021074 ENSG00000185585 ENSGALG00000002667 ENS…
Cluster506: gene:BGIBMGA011828 AAEL000644 FBgn0040805 gene:BGIBMGA011645 ENSMUSG00000022679 ENSG00000156968 AAEL001601 FBgn0026872 gene:BGIBMGA010703 AAEL001625 AAEL009112 AAEL000666 FBgn0052262 FBgn0036217 ENSG00000127226 gene:BGIBMGA011829 AAEL004577 FBgn0029580 ENSMUSG00000035559 FBgn0052263 FBgn0030481 gene:BGIBMGA007722 ENSG00000176876 ENSMUSG00000029499 ENSG00000115204 FBgn0037292 TS_TRISPI…
Cluster507: CBG10623 CBG15457 CBG14035 CBG14427 CBG10615 CBG14036 CBG15456 CBG10624 CBG14426 CBG10611 CBG10612 WBGene00009634 WBGene00009638 WBGene00009637 WBGene00009640 WBGene00009639 WBGene00023493 WBGene00044339 WBGene00044338 WBGene00023477 WBGene00015392 WBGene00044337 WBGene00044357 WBGene00044340 WBGene00008356 WBGene00008360 WBGene00008357 WBGene00008359 WBGene00008358 CBG01114 CBG01112 …
Cluster508: jgi|Monbr1|32976|estExt_fgenesh2_pg.C_150032 gene:BGIBMGA002845 gene:BGIBMGA014339 AAEL007551 WBGene00020028 ENSGALG00000004291 jgi|Monbr1|10331|fgenesh1_pg.scaffold_20000115 AAEL010508 jgi|Monbr1|30927|estExt_fgenesh2_pg.C_20523 gene:BGIBMGA002843 WBGene00016117 ENSG00000197969 ENSMUSG00000046230 ENSGALG00000015170 ENSG00000129003 ENSMUSG00000035284 ENSGALG00000003705 FBgn0033194 CBG…
Cluster509: CBG23770 AAEL006788 ENSG00000111445 ENSMUSG00000029363 Cbr-rfc-2 WBGene00004338 ENSG00000163918 YNL290W CBG22959 gene:BGIBMGA009495 ENSMUSG00000023104 ENSMUSG00000022881 AAEL006223 gene:BGIBMGA005488 FBgn0015287 FBgn0030871 YOL094C gene:BGIBMGA003377 ENSG00000049541 ENSGALG00000001298 jgi|Monbr1|23144|fgenesh2_pg.scaffold_3000500 WBGene00018409 TS_TRISPI_Contig3.a.SNAP.149 ENSGALG0000…
Cluster510: ENSGALG00000022703 ENSGALG00000017345 ENSGALG00000017347 ENSMUSG00000052217 ENSGALG00000023740 ENSG00000206177 ENSGALG00000007463 ENSMUSG00000069919 ENSMUSG00000069917 ENSG00000130656 ENSMUSG00000055609 ENSG00000206172 ENSG00000188536 ENSGALG00000007468 ENSG00000206178 ENSMUSG00000080297 ENSG00000086506 ENSMUSG00000073063 ENSMUSG00000052187 ENSG00000213931 ENSMUSG00000078621 ENSMUSG00…
Cluster511: FBgn0085506 YOR039W ENSG00000204435 ENSG00000206300 ENSMUSG00000024387 FBgn0000259 ENSG00000206406 gene:BGIBMGA007942 WBGene00002196 Cbr-kin-10 TS_TRISPI_Contig3.a.FG.61 TS_TRISPI_Contig3.a.SNAP.64 FBgn0026136 FBgn0015300 YGL019W jgi|Monbr1|13118|fgenesh1_pg.scaffold_79000006 FBgn0053246 FBgn0053237 FBgn0053241 FBgn0053247 FBgn0053240 FBgn0053245 FBgn0053236 FBgn0053244 FBgn0044817 FB…
Cluster512: ENSG00000214042 ENSG00000147877 ENSG00000186803 ENSG00000214040 ENSG00000137080 ENSG00000147885 ENSG00000186809 ENSG00000147873 ENSG00000120235 ENSG00000197919 ENSG00000188379 ENSG00000120247 ENSG00000120242 ENSMUSG00000073812 ENSMUSG00000063376 ENSMUSG00000073811 ENSMUSG00000076440 ENSMUSG00000070903 ENSMUSG00000078641 ENSMUSG00000070907 ENSMUSG00000078355 ENSMUSG00000078644 ENSMUSG0…
Cluster513: ENSGALG00000002682 ENSMUSG00000026918 WBGene00010199 ENSMUSG00000024002 ENSGALG00000013295 ENSG00000141867 FBgn0004656 AAEL002090 ENSG00000169925 ENSG00000215077 ENSG00000204256 ENSG00000112526 ENSMUSG00000024335 ENSG00000137948 ENSMUSG00000029279 TS_TRISPI_Contig2.a.SNAP.187 ENSGALG00000006031 ENSGALG00000000156 AAEL002125 WBGene00022473 CBG04495 Cbr-tag-332 YLR399C YDL070W jgi|Monbr…
Cluster514: TS_TRISPI_Contig17.SNAP.139 AAEL010641 FBgn0029113 gene:BGIBMGA012116 jgi|Monbr1|33435|estExt_fgenesh2_pg.C_190132 ENSMUSG00000052997 ENSG00000126261 WBGene00006700 Cbr-uba-2 ENSG00000130985 YKL210W ENSMUSG00000069053 ENSMUSG00000071964 ENSMUSG00000001924 ENSGALG00000002521 FBgn0023143 ENSMUSG00000032596 gene:BGIBMGA009911 FBgn0029512 YPR066W YDR390C ENSG00000182179 jgi|Monbr1|33365|e…
Cluster515: AAEL003561 FBgn0039655 gene:BGIBMGA014557 TS_TRISPI_Contig16.SN.105 TS_TRISPI_Contig616.FG.1 WBGene00015406 CBG02732 WBGene00007419 ENSGALG00000007236 ENSG00000170890 ENSMUSG00000029522 ENSGALG00000020989 ENSGALG00000021314 ENSG00000117215 WBGene00044468 ENSGALG00000019233 ENSG00000069764 ENSGALG00000018977 CBG22523 ENSGALG00000014176 ENSMUSG00000028749 ENSG00000188257 ENSMUSG00000041…
Cluster516: ENSG00000006459 ENSG00000197724 ENSMUSG00000042599 ENSMUSG00000038025 ENSMUSG00000041229 WBGene00017920 ENSG00000172943 WBGene00020821 CBG19679 FBgn0037659 ENSG00000089094 ENSMUSG00000029475 jgi|Monbr1|17694|estExt_gwp_gw1.C_30430 ENSMUSG00000023350 CBG16798 ENSGALG00000005161 jgi|Monbr1|25364|fgenesh2_pg.scaffold_10000014 CBG01727 ENSMUSG00000054611 ENSG00000173120 ENSGALG00000004225…
Cluster517: ENSMUSG00000037653 ENSG00000151364 ENSG00000188997 ENSMUSG00000044952 ENSGALG00000017266 ENSMUSG00000051727 ENSGALG00000016975 ENSG00000183783 ENSGALG00000007111 ENSG00000180332 ENSG00000168301 ENSMUSG00000021752 ENSMUSG00000046523 ENSGALG00000009628 FBgn0038839 ENSMUSG00000051401 ENSG00000183775 ENSGALG00000012322 ENSGALG00000014225 ENSMUSG00000041633 ENSMUSG00000046168 ENSG000001786…
Cluster518: ENSMUSG00000001741 ENSG00000107186 ENSG00000172349 FBgn0001263 FBgn0000008 gene:BGIBMGA013979 WBGene00003404 gene:BGIBMGA000812 ENSMUSG00000028402 ENSMUSG00000061859 ENSGALG00000010934 Cbr-mpz-1 ENSG00000132849 ENSGALG00000005846 FBgn0038606 gene:BGIBMGA003488 jgi|Monbr1|38169|estExt_fgenesh1_pg.C_210040 FBgn0067864 ENSGALG00000002854 gene:BGIBMGA013978 ENSGALG00000006388 ENSMUSG00000…
Cluster519: CBG22502 gene:BGIBMGA006546 CBG13505 CBG04119 CBG08001 CBG10260 CBG05734 CBG24771 CBG17465 CBG08445 CBG04875 CBG06294 CBG24224 CBG11256 CBG08444 CBG12887 CBG21334 CBG10215 CBG13506 CBG06295 CBG08665 CBG13452 CBG18521 gene:BGIBMGA007578 CBG19348 WBGene00019252 CBG18400 CBG17582 CBG19457 CBG20238 CBG19534 CBG06875 CBG24221
Cluster520: TS_TRISPI_Contig0.a.EN.1415 ENSG00000129170 ENSMUSG00000030470 FBgn0011643 ENSGALG00000010257 ENSG00000175183 ENSG00000159176 ENSMUSG00000026421 ENSMUSG00000020186 ENSGALG00000004044 gene:BGIBMGA001202 Cbr-mlp-1 WBGene00003375 FBgn0014863 FBgn0050174 FBgn0050179 ENSGALG00000000318 AAEL006866 TS_TRISPI_Contig1.a.SNAP.151 Cbr-valv-1 WBGene00015216 ENSG00000213145 ENSMUSG00000006360 WBGe…
Cluster521: ENSG00000135905 ENSMUSG00000038608 jgi|Monbr1|32595|estExt_fgenesh2_pg.C_110228 ENSMUSG00000052085 ENSGALG00000005030 WBGene00018520 CBG11005 ENSGALG00000010156 jgi|Monbr1|28379|fgenesh2_pg.scaffold_25000131 ENSG00000147251 ENSMUSG00000028556 ENSG00000107099 ENSG00000116641 ENSMUSG00000031093 ENSGALG00000016883 ENSGALG00000006017 ENSG00000130158 ENSGALG00000010967 ENSMUSG00000025558 E…
Cluster522: FBgn0022029 CBG03314 jgi|Monbr1|17791|estExt_gwp_gw1.C_30571 WBGene00008948 ENSMUSG00000073016 TS_TRISPI_Contig0.c.SNAP.334 ENSG00000198276 ENSMUSG00000010492 ENSGALG00000006040 YNR012W TS_TRISPI_Contig7.a.SNAP.174 gene:BGIBMGA007936 FBgn0039179 ENSMUSG00000002550 AAEL009099 ENSGALG00000003732 ENSMUSG00000026558 ENSG00000143179 WBGene00007089 ENSGALG00000003510 ENSG00000130717 CBG0623…
Cluster523: TS_TRISPI_Contig6.b.SNAP.175 CBG18352 FBgn0032935 WBGene00018294 AAEL013063 AAEL010791 FBgn0037648 ENSGALG00000001563 ENSMUSG00000025173 ENSG00000141580 gene:BGIBMGA007298 TS_TRISPI_Contig148.SNAP.2 TS_TRISPI_Contig8.b.SNAP.231 ENSMUSG00000039382 jgi|Monbr1|15101|e_gw1.4.269.1 ENSG00000196998 YGR223C gene:BGIBMGA009520 FBgn0035850 jgi|Monbr1|7960|fgenesh1_pg.scaffold_9000090 ENSGALG00…
Cluster524: AAEL009387 ENSMUSG00000041798 ENSG00000106633 ENSG00000156515 ENSMUSG00000037012 ENSGALG00000004222 ENSG00000159399 ENSMUSG00000000628 ENSGALG00000021039 ENSMUSG00000020080 ENSG00000156510 ENSGALG00000009754 ENSG00000160883 ENSMUSG00000025877 FBgn0001186 gene:BGIBMGA011477 CBG19465 WBGene00008780 FBgn0042710 FBgn0001187 CBG20417 WBGene00010416 TS_TRISPI_Contig4.a.EN.1223 WBGene0002230…
Cluster525: WBGene00005199 Cbr-srg-38 WBGene00005188 CBG25072 CBG23125 WBGene00005198 CBG00208 Cbr-srg-41 Cbr-srg-33 CBG17938 CBG25071 Cbr-srg-34 WBGene00005190 CBG18414 WBGene00005201 Cbr-srg-31 WBGene00005196 CBG23681 Cbr-srg-32 WBGene00005197 WBGene00005193 CBG23120 WBGene00005202 CBG23121 WBGene00005191 WBGene00043061 CBG24690 CBG13904 CBG13903 WBGene00005195 WBGene00005189 WBGene00005194 Cbr…
Cluster526: TS_TRISPI_Contig0.b.FG.105 gene:BGIBMGA005240 FBgn0000078 FBgn0000079 AAEL006719 ENSG00000197839 gene:BGIBMGA001876 ENSG00000196318 AAEL008452 TS_TRISPI_Contig0.c.FG.211 AAEL007673 AAEL001130 AAEL013421 ENSMUSG00000074267 ENSMUSG00000074268 ENSMUSG00000079850 ENSMUSG00000074266 AAEL008451 FBgn0020506 AAEL007675 AAEL008456 ENSMUSG00000074264 ENSG00000051415 ENSG00000187733 ENSG00000174…
Cluster527: AAEL007387 FBgn0039137 ENSMUSG00000032020 ENSG00000154127 ENSGALG00000006567 ENSGALG00000016173 gene:BGIBMGA005051 ENSMUSG00000042345 ENSG00000160185 WBGene00020321 CBG14563 gene:BGIBMGA005052 TS_TRISPI_Contig2198.FG.1 TS_TRISPI_Contig0.a.SNAP.76 TS_TRISPI_Contig0.a.FG.237 TS_TRISPI_Contig8.a.EN.1157 TS_TRISPI_Contig8.b.FG.186 TS_TRISPI_Contig0.h.SNAP.44 TS_TRISPI_Contig245.SNAP.1 TS_…
Cluster528: FBgn0036144 CBG08282 CBG08283 ENSG00000149541 ENSMUSG00000071649 ENSG00000109956 ENSMUSG00000045994 AAEL009174 ENSGALG00000001611 FBgn0066114 ENSG00000112309 ENSMUSG00000026156 ENSGALG00000015952 Cbr-sqv-8 WBGene00005026 ENSGALG00000015075 TS_TRISPI_Contig9.b.EN.1241 jgi|Monbr1|16483|e_gw1.7.161.1 gene:BGIBMGA008529 AAEL006254 jgi|Monbr1|22232|fgenesh2_pg.scaffold_2000439 jgi|Monbr1|2…
Cluster529: Cbr-srx-85 WBGene00005968 Cbr-srx-80 WBGene00005967 WBGene00005981 CBG08782 Cbr-srx-86 WBGene00005973 WBGene00005969 WBGene00005975 WBGene00005965 WBGene00005979 WBGene00005984 WBGene00005970 WBGene00005978 WBGene00005964 CBG23317 WBGene00005980 CBG21469 CBG23237 Cbr-srx-82 CBG23322 WBGene00005977 WBGene00005976 CBG08784 CBG08765 WBGene00005971 Cbr-srx-77 Cbr-srx-84 CBG08789 Cbr-srx-8…
Cluster530: CBG17800 WBGene00012336 WBGene00021453 WBGene00012045 WBGene00044058 CBG02648 WBGene00008568 WBGene00009611 WBGene00012070 WBGene00020900 WBGene00015872 WBGene00017151 WBGene00008673 CBG07941 CBG04865 WBGene00015986 WBGene00021164 WBGene00015522 WBGene00001506 CBG17937 WBGene00012046 WBGene00019454 WBGene00017963 WBGene00012047 WBGene00012108 WBGene00015757 WBGene00022179 CBG21998 WBG…
Cluster531: ENSMUSG00000019429 ENSG00000185897 ENSG00000126251 ENSG00000126262 ENSGALG00000022595 ENSMUSG00000051314 ENSGALG00000022179 ENSGALG00000011647 ENSGALG00000022399 ENSGALG00000022422 ENSGALG00000022627 ENSGALG00000022568 ENSGALG00000021959 ENSGALG00000022444 ENSGALG00000022360 ENSGALG00000021958 ENSGALG00000022164 ENSGALG00000022027 ENSGALG00000022608 ENSGALG00000022152 ENSGALG000000225…
Cluster532: gene:BGIBMGA014182 ENSG00000211456 ENSMUSG00000025240 ENSGALG00000011846 AAEL007660 FBgn0035195 CBG24498 WBGene00009264 YKL212W FBgn0038890 ENSGALG00000009445 ENSG00000198825 AAEL014035 ENSMUSG00000042105 jgi|Monbr1|24693|fgenesh2_pg.scaffold_7000241 WBGene00012353 CBG19771 gene:BGIBMGA007770 TS_TRISPI_Contig35.SNAP.4 jgi|Monbr1|12950|fgenesh1_pg.scaffold_49000022 AAEL008807 jgi|Monbr…
Cluster533: AAEL008468 FBgn0031148 jgi|Monbr1|14886|e_gw1.4.91.1 CBG01953 CBG00986 WBGene00010759 ENSMUSG00000024039 ENSG00000160200 CBG01937 CBG10434 ENSGALG00000016196 WBGene00019962 WBGene00013866 AAEL008467 CBG25013 TS_TRISPI_Contig0.b.SNAP.10 WBGene00018783 gene:BGIBMGA012123 WBGene00019096 TS_TRISPI_Contig1149.EN.1005 ENSGALG00000016194 jgi|Monbr1|28906|fgenesh2_pg.scaffold_29000118 gene:BG…
Cluster534: ENSGALG00000018946 ENSMUSG00000048096 ENSMUSG00000029683 ENSG00000163431 WBGene00006582 ENSGALG00000008805 ENSG00000163380 ENSMUSG00000044086 ENSG00000163157 TS_TRISPI_Contig1.d.SNAP.285 FBgn0082582 ENSGALG00000004740 ENSMUSG00000032186 ENSG00000128872 ENSG00000138594 ENSGALG00000004710 ENSGALG00000002125 ENSMUSG00000058587 ENSGALG00000011948 ENSMUSG00000028328 ENSG00000136842 TS_TRIS…
Cluster535: ENSMUSG00000031257 ENSGALG00000002435 FBgn0031464 Cbr-bli-3 WBGene00000253 WBGene00018771 gene:BGIBMGA005478 AAEL007563 ENSG00000137857 ENSMUSG00000068452 ENSMUSG00000033268 TS_TRISPI_Contig0.d.SNAP.132 ENSG00000140279 FBgn0085428 gene:BGIBMGA013817 ENSGALG00000008063 ENSG00000137808 AAEL002039 ENSG00000086991 ENSMUSG00000030562 ENSGALG00000017235 ENSMUSG00000015340 ENSG00000165168 EN…
Cluster536: AAEL007561 AAEL013850 AAEL006626 AAEL008626 TS_TRISPI_Contig51.EN.1005 AAEL004380 AAEL001117 AAEL001226 AAEL014088 AAEL015327 AAEL004296 AAEL004560 AAEL009643 AAEL009897 AAEL015172 AAEL006657 AAEL013838 AAEL004795 AAEL005087 AAEL005051 AAEL007846 AAEL003580 AAEL003068 AAEL012432 AAEL007361 AAEL005274 AAEL010096 AAEL008423 gene:BGIBMGA010587 gene:BGIBMGA013095 gene:BGIBMGA009311 AAEL00…
Cluster537: AAEL004443 AAEL013049 YLR351C TS_TRISPI_Contig1.e.FG.28 AAEL000111 ENSG00000114021 ENSMUSG00000022751 ENSGALG00000015275 jgi|Monbr1|14153|e_gw1.2.568.1 AAEL000143 gene:BGIBMGA007187 FBgn0037687 AAEL000105 AAEL000150 AAEL000146 ENSG00000158793 ENSMUSG00000013997 WBGene00003594 FBgn0024945 Cbr-nft-1 gene:BGIBMGA011188 CBG13318 YJL126W jgi|Monbr1|16379|e_gw1.7.199.1 YDR305C ENSGALG000000…
Cluster538: CBG15363 WBGene00014063 WBGene00009393 Cbr-clec-60 WBGene00009394 WBGene00017322 CBG16647 Cbr-clec-61.1 Cbr-clec-61.2 WBGene00009395 CBG13361 Cbr-clec-66 WBGene00009397 WBGene00012661 WBGene00008853 CBG15365 WBGene00009396 WBGene00014047 CBG15368 Cbr-clec-62 WBGene00014046 CBG15364 CBG03096 WBGene00020938 Cbr-clec-63 WBGene00014045 WBGene00014043 CBG03099 CBG01306 CBG03101 CBG19659 CB…
Cluster539: ENSG00000172243 ENSMUSG00000079293 ENSG00000173391 ENSG00000134539 ENSMUSG00000030162 ENSMUSG00000071158 ENSMUSG00000030165 ENSMUSG00000033082 ENSG00000172322 ENSMUSG00000050241 ENSMUSG00000030158 ENSG00000165682 ENSMUSG00000030159 ENSMUSG00000046080 ENSG00000150048 ENSG00000150045 ENSMUSG00000079853 ENSMUSG00000079852 ENSMUSG00000030173 ENSMUSG00000014543 ENSMUSG00000072718 ENSMUSG00…
Cluster540: FBgn0030026 ENSGALG00000001791 ENSGALG00000021451 AAEL002901 WBGene00008333 CBG03429 WBGene00011424 WBGene00008334 ENSGALG00000017470 WBGene00016274 CBG20419 WBGene00000975 WBGene00008336 WBGene00008986 Cbr-dhs-12 ENSGALG00000023936 CBG11493 CBG23231 WBGene00008335 CBG20418 CBG13128 WBGene00008985 WBGene00008332 CBG23230 ENSGALG00000001824 ENSGALG00000021447 ENSGALG00000021450 WBGene0…
Cluster541: TS_TRISPI_Contig0.a.FG.180 FBgn0034169 AAEL000291 ENSGALG00000009229 TS_TRISPI_Contig8.b.EN.1411 jgi|Monbr1|17271|estExt_gwp_gw1.C_20622 ENSMUSG00000033379 ENSG00000117410 YHR026W ENSGALG00000010091 WBGene00006913 Cbr-vha-4 YPL234C FBgn0004145 ENSMUSG00000024121 FBgn0028667 jgi|Monbr1|14391|e_gw1.3.603.1 WBGene00006910 ENSG00000185883 CBG10000 Cbr-vha-3 gene:BGIBMGA000231 FBgn0038276 …
Cluster542: WBGene00016586 WBGene00015632 ENSGALG00000009807 ENSG00000162769 jgi|Monbr1|27200|fgenesh2_pg.scaffold_18000019 TS_TRISPI_Contig4.a.SNAP.3 ENSMUSG00000066595 ENSMUSG00000034258 gene:BGIBMGA013528 gene:BGIBMGA012097 CBG12481 AAEL005204 ENSGALG00000010326 CBG16171 jgi|Monbr1|9679|fgenesh1_pg.scaffold_16000148 ENSMUSG00000022848 ENSMUSG00000029490 TS_TRISPI_Contig4.a.SNAP.4 ENSGALG000000…
Cluster543: AAEL007633 AAEL007653 gene:BGIBMGA005716 ENSMUSG00000029121 WBGene00006769 YIR027C ENSG00000072832 ENSGALG00000015042 ENSGALG00000000227 ENSG00000113657 ENSGALG00000007582 ENSMUSG00000022048 ENSG00000092964 ENSMUSG00000024501 ENSMUSG00000025478 ENSG00000151640 ENSGALG00000010490 ENSG00000147647 ENSGALG00000016076 ENSMUSG00000022304 ENSG00000157851 ENSMUSG00000029168 FBgn0023023 Cbr-dh…
Cluster544: AAEL005411 FBgn0026585 gene:BGIBMGA010837 WBGene00010701 WBGene00001320 CBG15231 Cbr-ent-2 WBGene00008123 WBGene00009686 WBGene00017532 CBG03430 CBG14513 Cbr-ent-3 CBG15234 WBGene00010510 CBG22355 CBG08759 ENSG00000112759 ENSGALG00000010182 ENSG00000198246 ENSGALG00000004585 ENSMUSG00000023942 ENSG00000174669 gene:BGIBMGA005200 ENSMUSG00000020100 AAEL010123 ENSMUSG00000024891 FBgn0031…
Cluster545: AAEL006907 AAEL014725 ENSMUSG00000033882 ENSG00000151962 ENSGALG00000009278 ENSGALG00000014267 ENSG00000163694 gene:BGIBMGA010862 ENSMUSG00000070780 ENSMUSG00000052595 ENSGALG00000003765 TS_TRISPI_Contig1.a.FG.43 ENSMUSG00000044595 ENSG00000183403 ENSGALG00000005898 ENSG00000148584 ENSGALG00000015830 ENSMUSG00000032423 ENSG00000135316 ENSMUSG00000066037 ENSG00000125944 ENSGALG00000000…
Cluster546: AAEL001472 ENSMUSG00000075703 CBG04633 WBGene00013024 CBG00076 gene:BGIBMGA001073 AAEL014395 AAEL011841 ENSMUSG00000060002 FBgn0033844 ENSG00000111666 ENSG00000134255 ENSMUSG00000040774 ENSGALG00000000142 ENSGALG00000012769 WBGene00009057 TS_TRISPI_Contig3.a.SNAP.293 jgi|Monbr1|32708|estExt_fgenesh2_pg.C_120196 AAEL006667 FBgn0053116 FBgn0031948 ENSGALG00000015219 ENSG00000138018 ENSG…
Cluster547: AAEL010148 ENSMUSG00000041329 ENSG00000143153 ENSMUSG00000026576 ENSGALG00000015233 ENSG00000129244 ENSGALG00000008593 ENSGALG00000002764 ENSG00000101892 ENSMUSG00000016327 ENSG00000069849 ENSGALG00000016822 ENSMUSG00000032412 WBGene00010117 ENSG00000186009 ENSMUSG00000031449 CBG07375 WBGene00007646 FBgn0015776 CBG03745 FBgn0032946 AAEL010783 gene:BGIBMGA006062 AAEL010140 AAEL010145 g…
Cluster548: jgi|Monbr1|2652|gw1.2.677.1 jgi|Monbr1|28117|fgenesh2_pg.scaffold_24000006 ENSG00000168032 YEL042W ENSMUSG00000036813 ENSG00000188833 ENSG00000054179 ENSMUSG00000015085 ENSGALG00000009058 ENSGALG00000008932 ENSGALG00000008936 ENSMUSG00000041608 ENSGALG00000011527 ENSGALG00000021274 ENSGALG00000007078 ENSMUSG00000048120 ENSG00000138185 TS_TRISPI_Contig9.b.SNAP.48 ENSGALG00000023909 ENS…
Cluster549: YLR154W-A TS_TRISPI_Contig1355.EN.1004 TS_TRISPI_Contig1836.EN.1005 TS_TRISPI_Contig30.EN.1081 TS_TRISPI_Contig3972.EN.1005 TS_TRISPI_Contig8036.SNAP.1 ENSG00000212667 ENSMUSG00000078303 TS_TRISPI_Contig1289.EN.1008 TS_TRISPI_Contig4416.EN.1007 YLR162W-A TS_TRISPI_Contig4751.SNAP.1 TS_TRISPI_Contig7748.SNAP.1 TS_TRISPI_Contig8653.SNAP.1 TS_TRISPI_Contig684.EN.1011 TS_TRISPI_Contig2231…
Cluster550: WBGene00008497 CBG13831 FBgn0053096 WBGene00010561 AAEL002967 gene:BGIBMGA003555 ENSG00000198658 ENSG00000203835 ENSG00000129968 WBGene00044003 ENSG00000182502 ENSG00000182556 AAEL000805 ENSGALG00000006420 ENSMUSG00000003346 ENSMUSG00000038459 TS_TRISPI_Contig6.b.SN.20 ENSG00000136379 WBGene00022140 TS_TRISPI_Contig10.b.FG.21 CBG08215 ENSMUSG00000047368 CBG22222 ENSG00000107362 WBGene…
Cluster551: ENSMUSG00000021228 ENSMUSG00000042540 ENSMUSG00000021226 ENSMUSG00000072949 ENSG00000184227 ENSG00000205669 ENSMUSG00000043487 ENSG00000119673 ENSGALG00000009292 ENSG00000177465 ENSMUSG00000052392 ENSGALG00000023243 ENSMUSG00000060317 ENSMUSG00000070985 ENSGALG00000005175 ENSMUSG00000039653 ENSG00000136881 WBGene00019404 CBG10451 WBGene00007857 CBG14567 WBGene00020989 CBG10453 CBG1045…
Cluster552: YKL041W FBgn0039402 jgi|Monbr1|20615|estExt_Genewise1.C_70069 gene:BGIBMGA009468 ENSMUSG00000033916 ENSG00000130724 AAEL001336 TS_TRISPI_Contig0.a.EN.1548 WBGene00007216 WBGene00012903 CBG07905 YKL002W ENSGALG00000015496 FBgn0035589 ENSMUSG00000004843 ENSG00000083937 jgi|Monbr1|32664|estExt_fgenesh2_pg.C_120122 gene:BGIBMGA005419 jgi|Monbr1|22088|fgenesh2_pg.scaffold_2000295 CBG20395 …
Cluster553: AAEL007385 FBgn0015222 ENSG00000132446 FBgn0030449 ENSMUSG00000072249 AAEL010393 ENSMUSG00000060685 ENSMUSG00000071815 ENSMUSG00000078206 ENSMUSG00000078208 ENSG00000197518 ENSMUSG00000050708 ENSMUSG00000062382 ENSG00000087086 ENSMUSG00000080048 ENSMUSG00000024510 ENSG00000167996 ENSGALG00000007220 ENSMUSG00000024661 ENSG00000181867 ENSMUSG00000035491 ENSMUSG00000057829 WBGene00001501…
Cluster554: AAEL009704 AAEL008795 gene:BGIBMGA000512 FBgn0020620 ENSMUSG00000039046 ENSG00000148429 ENSGALG00000006706 ENSGALG00000006897 WBGene00012894 CBG07920 ENSG00000129204 ENSG00000174115 ENSG00000185128 ENSG00000213474 ENSG00000215748 ENSG00000161583 ENSG00000189309 ENSG00000215625 ENSG00000188849 ENSG00000205019 ENSG00000188755 ENSG00000204471 ENSG00000197681 ENSG00000214946 TS_TRISPI_Con…
Cluster555: FBgn0042693 YOR014W AAEL014031 FBgn0027492 AAEL008194 AAEL003015 ENSG00000112640 ENSMUSG00000059409 ENSGALG00000011260 ENSGALG00000008527 ENSMUSG00000017843 ENSG00000078304 gene:BGIBMGA005124 Cbr-pptr-2 WBGene00007554 gene:BGIBMGA004980 ENSMUSG00000021051 ENSGALG00000011840 ENSG00000154001 ENSMUSG00000026626 ENSG00000066027 ENSMUSG00000024777 ENSG00000068971 ENSGALG00000009828 TS_TRIS…
Cluster556: FBgn0030755 AAEL001005 AAEL011773 FBgn0005585 gene:BGIBMGA000475 ENSMUSG00000003814 ENSG00000179218 Cbr-crt-1 WBGene00000802 TS_TRISPI_Contig1.c.EN.1371 jgi|Monbr1|20407|estExt_Genewise1.C_60063 ENSMUSG00000028558 ENSGALG00000003914 TS_TRISPI_Contig40.SNAP.2 ENSG00000141979 ENSMUSG00000019732 ENSG00000153132 ENSMUSG00000020368 ENSG00000127022 ENSGALG00000005945 ENSMUSG00000002190 gene…
Cluster557: ENSG00000137824 WBGene00020070 WBGene00007190 WBGene00018125 ENSGALG00000010554 WBGene00011501 ENSG00000176623 ENSMUSG00000028229 ENSGALG00000022790 jgi|Monbr1|33982|estExt_fgenesh2_pg.C_280051 gene:BGIBMGA003456 AAEL003430 TS_TRISPI_Contig16.FG.6 CBG19724 WBGene00009369 AAEL003406 AAEL003428 ENSGALG00000004468 ENSMUSG00000070730 jgi|Monbr1|34478|estExt_fgenesh2_pg.C_380028 ENSMUSG000…
Cluster558: WBGene00012810 ENSG00000114771 WBGene00011642 CBG16012 CBG05633 CBG05741 CBG20044 WBGene00009186 ENSGALG00000009170 ENSG00000197953 ENSMUSG00000027761 ENSGALG00000021598 ENSGALG00000010364 ENSMUSG00000041735 ENSG00000204518 ENSGALG00000004119 ENSMUSG00000027698 ENSG00000144959 WBGene00017515 ENSG00000188984 ENSMUSG00000036951 CBG22774 ENSGALG00000023667 ENSMUSG00000078507 ENSMUSG00000…
Cluster559: jgi|Monbr1|34527|estExt_fgenesh2_pg.C_390047 FBgn0015513 AAEL011258 FBgn0051048 ENSGALG00000002335 ENSG00000088538 ENSMUSG00000039716 ENSGALG00000009480 ENSMUSG00000035954 ENSG00000128512 ENSMUSG00000020143 ENSG00000134516 ENSGALG00000002080 ENSG00000147459 ENSMUSG00000058325 ENSMUSG00000044447 ENSGALG00000000311 ENSG00000150760 ENSGALG00000009781 gene:BGIBMGA000241 gene:BGIBMGA000242…
Cluster560: ENSG00000203917 ENSG00000197199 ENSG00000203918 ENSG00000214094 ENSG00000215406 ENSG00000215435 ENSG00000214069 ENSG00000205134 ENSG00000202582 ENSG00000214571 ENSG00000215176 ENSG00000214084 ENSG00000215248 ENSMUSG00000080168 ENSMUSG00000079024 ENSG00000197735 ENSG00000215393 ENSG00000205783 ENSG00000115286 ENSG00000206202 ENSG00000205785 ENSG00000204283 ENSG00000203680 ENSMUSG000000…
Cluster561: ENSGALG00000001872 Cbr-calu-1 WBGene00019760 gene:BGIBMGA003930 AAEL007725 gene:BGIBMGA001107 FBgn0025682 ENSMUSG00000029767 ENSG00000128595 ENSG00000049449 ENSMUSG00000005973 ENSGALG00000012121 ENSMUSG00000019539 ENSG00000142552 TS_TRISPI_Contig0.b.EN.1362 ENSGALG00000002844 ENSMUSG00000032320 AAEL011076 AAEL014589 FBgn0031673 ENSG00000117906 TS_TRISPI_Contig43.FG.8 ENSG00000078808 E…
Cluster562: TS_TRISPI_Contig0.c.EN.1431 FBgn0027087 AAEL002048 ENSG00000170445 ENSGALG00000024399 ENSGALG00000000794 ENSMUSG00000001380 CBG02792 WBGene00013591 ENSG00000128829 ENSGALG00000009611 ENSMUSG00000005102 TS_TRISPI_Contig27.FG.31 ENSG00000086232 ENSMUSG00000029613 FBgn0019990 ENSGALG00000003391 TS_TRISPI_Contig1460.SNAP.1 jgi|Monbr1|37112|estExt_fgenesh1_pg.C_100166 AAEL000924 AAEL003939…
Cluster563: ENSMUSG00000034108 ENSG00000173992 gene:BGIBMGA001698 ENSGALG00000018832 AAEL000259 FBgn0039386 ENSMUSG00000022982 TS_TRISPI_Contig5.c.FG.85 gene:BGIBMGA002907 gene:BGIBMGA001307 ENSGALG00000018557 TS_TRISPI_Contig25.SNAP.106 Cbr-sod-4 AAEL014091 WBGene00004930 WBGene00007036 WBGene00004933 FBgn0033631 AAEL006271 ENSG00000142168 Cbr-sod-1 gene:BGIBMGA002798 AAEL000274 AAEL011498 ENSGA…
Cluster564: gene:BGIBMGA002530 AAEL002676 Cbr-acn-1 ENSGALG00000000498 FBgn0032535 gene:BGIBMGA003228 ENSG00000159640 ENSMUSG00000020681 TS_TRISPI_Contig1.d.FG.34 gene:BGIBMGA002526 gene:BGIBMGA002527 ENSGALG00000016554 ENSMUSG00000015405 FBgn0012037 AAEL009310 ENSG00000130234 FBgn0032536 FBgn0016122 AAEL009316 AAEL004299 TS_TRISPI_Contig0.f.SNAP.200 AAEL012873 gene:BGIBMGA009693 WBGene00000039 F…
Cluster565: TS_TRISPI_Contig2.c.SNAP.283 FBgn0020245 gene:BGIBMGA003727 ENSGALG00000016116 ENSG00000182197 ENSMUSG00000061731 Cbr-rib-1 WBGene00004360 Cbr-rib-2 AAEL000483 ENSG00000012232 ENSGALG00000016630 ENSMUSG00000027198 ENSG00000158008 ENSG00000151348 ENSMUSG00000028838 AAEL003533 ENSGALG00000008000 AAEL005626 FBgn0029175 ENSMUSG00000021978 FBgn0027535 gene:BGIBMGA010965 TS_TRISPI_Contig1.a…
Cluster566: ENSMUSG00000076929 ENSMUSG00000076931 ENSG00000211894 ENSG00000211899 ENSMUSG00000076609 ENSMUSG00000076615 ENSG00000211893 ENSMUSG00000076614 ENSG00000211896 ENSMUSG00000076612 ENSG00000211685 ENSG00000211892 ENSMUSG00000076617 ENSG00000211675 ENSG00000211897 ENSMUSG00000075370 ENSMUSG00000076937 ENSMUSG00000076613 ENSMUSG00000076611 ENSG00000211683 ENSG00000211677 ENSG00000211679 EN…
Cluster567: WBGene00007997 CBG01326 Cbr-sre-6 Cbr-sre-8 WBGene00012705 WBGene00009242 Cbr-sre-19 Cbr-sre-14 Cbr-sre-4 WBGene00011745 Cbr-sre-7 WBGene00020333 Cbr-sre-12 Cbr-sre-15 WBGene00010511 WBGene00012709 CBG06256 WBGene00015712 WBGene00016579 WBGene00015898 WBGene00009596 Cbr-sre-5 WBGene00012707 Cbr-sre-13 CBG19087 Cbr-sre-9 WBGene00015036 WBGene00015568 Cbr-sre-3 WBGene00012708 Cbr-sre-11
Cluster568: gene:BGIBMGA000551 Cbr-cdr-2 FBgn0014163 AAEL003459 gene:BGIBMGA000552 AAEL003453 CBG20932 WBGene00012987 WBGene00008297 WBGene00013266 WBGene00016116 WBGene00010472 CBG02473 WBGene00008296 CBG20802 Cbr-cdr-5 Cbr-cdr-7 CBG23481 WBGene00000412 CBG15874 CBG20931 TS_TRISPI_Contig10.b.FG.97 WBGene00010473 Cbr-cdr-1 WBGene00045049 Cbr-cdr-6.2 Cbr-cdr-6.1 WBGene00010471 WBGene00010470 TS_TR…
Cluster569: FBgn0038412 WBGene00009286 FBgn0038312 TS_TRISPI_Contig9.a.FG.99 CBG14913 CBG19738 ENSG00000165794 ENSMUSG00000072572 FBgn0033096 ENSG00000143570 ENSMUSG00000052310 AAEL005496 AAEL013756 gene:BGIBMGA005005 TS_TRISPI_Contig18.FG.68 AAEL001626 CBG17638 gene:BGIBMGA012371 WBGene00018897 ENSGALG00000020582 CBG24005 WBGene00017936 WBGene00014669 ENSMUSG00000046822 ENSG00000141873 CBG20732 …
Cluster570: gene:BGIBMGA003199 gene:BGIBMGA006804 WBGene00001839 ENSG00000132437 ENSMUSG00000020182 ENSGALG00000013094 FBgn0000422 AAEL014238 Cbr-tdc-1 WBGene00006562 AAEL003475 FBgn0050446 ENSG00000140287 ENSMUSG00000027360 ENSGALG00000023436 FBgn0005619 gene:BGIBMGA002958 AAEL003462 gene:BGIBMGA009691 AAEL010735 AAEL010734 FBgn0050445 FBgn0000075 TS_TRISPI_Contig0.c.SNAP.77 WBGene00000239 Cbr-b…
Cluster571: AAEL003960 ENSGALG00000012019 ENSMUSG00000036412 ENSG00000183876 ENSG00000180801 gene:BGIBMGA012510 ENSGALG00000004438 FBgn0033763 ENSMUSG00000046561 ENSGALG00000005616 ENSMUSG00000042082 WBGene00006310 FBgn0036765 jgi|Monbr1|28433|fgenesh2_pg.scaffold_26000044 jgi|Monbr1|11152|fgenesh1_pg.scaffold_26000115 FBgn0052191 jgi|Monbr1|891|gw1.5.124.1 FBgn0036768 ENSG00000113273 gene:BGIBMG…
Cluster572: jgi|Monbr1|33856|estExt_fgenesh2_pg.C_250111 ENSG00000150401 ENSMUSG00000038506 ENSGALG00000016825 ENSG00000043093 ENSMUSG00000027708 ENSGALG00000008807 ENSMUSG00000074910 gene:BGIBMGA003300 AAEL013396 FBgn0036510 WBGene00010428 ENSG00000188215 ENSMUSG00000048787 ENSGALG00000002267 Cbr-dcn-1 FBgn0033784 AAEL014728 AAEL013970 ENSMUSG00000051674 gene:BGIBMGA007243 ENSMUSG00000032002 ENS…
Cluster573: ENSG00000092295 ENSG00000125780 ENSMUSG00000027401 ENSGALG00000004804 ENSGALG00000021232 ENSMUSG00000027403 ENSG00000166948 ENSG00000104055 ENSMUSG00000053675 ENSG00000159495 ENSGALG00000006775 ENSMUSG00000037820 ENSG00000198959 ENSMUSG00000079103 ENSGALG00000011888 ENSMUSG00000022218 ENSGALG00000013762 ENSGALG00000012802 ENSG00000124491 ENSMUSG00000039109 ENSGALG00000021230 ENSG00000…
Cluster574: WBGene00018457 WBGene00019039 WBGene00019034 WBGene00021098 WBGene00020537 WBGene00008847 WBGene00017211 WBGene00021092 WBGene00044314 WBGene00019797 WBGene00013635 WBGene00017408 WBGene00018746 WBGene00018458 WBGene00019040 WBGene00013234 WBGene00013233 WBGene00022558 WBGene00019798 WBGene00017208 WBGene00044692 WBGene00022559 WBGene00018454 WBGene00022560 WBGene00022557 WBGene000190…
Cluster575: ENSG00000125630 ENSMUSG00000027395 ENSGALG00000008607 jgi|Monbr1|12630|fgenesh1_pg.scaffold_42000025 CBG19469 FBgn0003278 WBGene00008781 YPR010C TS_TRISPI_Contig3.a.SNAP.146 gene:BGIBMGA010804 gene:BGIBMGA014045 jgi|Monbr1|26625|fgenesh2_pg.scaffold_15000059 YOR207C WBGene00017300 ENSGALG00000012655 ENSMUSG00000034453 ENSG00000013503 FBgn0004463 CBG24045 TS_TRISPI_Contig16.SN.44 jgi|M…
Cluster576: AAEL010971 Cbr-rbr-2 FBgn0036004 ENSMUSG00000042207 ENSG00000117139 ENSGALG00000000427 YJR119C ENSG00000073614 ENSGALG00000012986 FBgn0031759 ENSMUSG00000025332 AAEL011092 ENSG00000012817 TS_TRISPI_Contig5.c.FG.59 WBGene00004319 ENSG00000126012 ENSGALG00000012702 gene:BGIBMGA004558 ENSMUSG00000030180 YMR176W gene:BGIBMGA010596 gene:BGIBMGA002097 ENSMUSG00000056673 ENSG00000008083 ENSM…
Cluster577: ENSGALG00000003685 AAEL001093 ENSGALG00000017193 ENSGALG00000014027 ENSG00000092140 ENSGALG00000006941 ENSGALG00000000269 ENSGALG00000012950 ENSGALG00000008483 ENSGALG00000015642 AAEL011124 ENSGALG00000009907 ENSGALG00000000290 ENSGALG00000015672 ENSGALG00000011265 ENSG00000010318 ENSGALG00000012949 ENSMUSG00000035293 ENSGALG00000015643 gene:BGIBMGA001789 ENSGALG00000002436 ENSGALG000…
Cluster578: ENSG00000119335 ENSGALG00000004701 ENSMUSG00000041096 ENSMUSG00000054766 ENSMUSG00000078159 AAEL010809 FBgn0014879 TS_TRISPI_Contig5.a.EN.1433 WBGene00005007 Cbr-spr-2 ENSG00000180543 ENSG00000189241 ENSMUSG00000038984 ENSMUSG00000047514 ENSG00000187189 ENSG00000178021 ENSMUSG00000039485 ENSG00000184205 ENSMUSG00000074671 ENSG00000168692 ENSG00000168757 ENSG00000188656 ENSG00000187657…
Cluster579: WBGene00008905 WBGene00011495 WBGene00007825 CBG00406 WBGene00019349 CBG02632 CBG23918 WBGene00020613 WBGene00016435 WBGene00016316 WBGene00019717 WBGene00021796 jgi|Monbr1|33185|estExt_fgenesh2_pg.C_160193 ENSG00000167693 CBG00891 WBGene00011038 CBG03662 ENSGALG00000004793 ENSMUSG00000020844 ENSG00000171773 ENSMUSG00000034829 ENSGALG00000013305 ENSMUSG00000021396 ENSG00000130045 TS_T…
Cluster580: TS_TRISPI_Contig0.j.FG.156 gene:BGIBMGA004194 ENSG00000049860 ENSMUSG00000021665 ENSGALG00000014933 jgi|Monbr1|15452|e_gw1.5.218.1 Cbr-hex-1 WBGene00020509 jgi|Monbr1|37688|estExt_fgenesh1_pg.C_150172 gene:BGIBMGA003990 ENSGALG00000001937 ENSG00000213614 ENSMUSG00000025232 AAEL004931 gene:BGIBMGA014116 gene:BGIBMGA014115 jgi|Monbr1|25125|fgenesh2_pg.scaffold_9000059 jgi|Monbr1|18960|e…
Cluster581: AAEL006830 AAEL006985 gene:BGIBMGA001149 FBgn0041713 AAEL005738 AAEL007374 AAEL005325 FBgn0039896 FBgn0032601 gene:BGIBMGA014224 FBgn0041710 AAEL000064 gene:BGIBMGA007256 FBgn0038105 gene:BGIBMGA007255 AAEL000029 AAEL014001 AAEL000024 gene:BGIBMGA000418 gene:BGIBMGA007253 AAEL004863 gene:BGIBMGA007254 FBgn0034856 FBgn0038151 FBgn0041712 AAEL011699 gene:BGIBMGA007072 FBgn0041711 FBgn00…
Cluster582: Cbr-kqt-1 FBgn0033494 ENSG00000053918 ENSGALG00000006472 ENSMUSG00000009545 WBGene00002235 Cbr-kqt-3 TS_TRISPI_Contig10.a.SNAP.24 AAEL009453 AAEL011835 AAEL014162 TS_TRISPI_Contig2.c.SNAP.124 gene:BGIBMGA003731 WBGene00002233 ENSMUSG00000016346 ENSG00000075043 ENSGALG00000005822 ENSGALG00000015932 ENSG00000185760 ENSMUSG00000028033 ENSG00000117013 ENSMUSG00000028631 ENSG00000184156 EN…
Cluster583: ENSMUSG00000040675 ENSG00000120254 TS_TRISPI_Contig0.c.FG.160 AAEL014871 AAEL010751 FBgn0010222 gene:BGIBMGA002355 ENSGALG00000013480 ENSG00000065911 ENSMUSG00000005667 ENSMUSG00000029376 ENSG00000163738 ENSGALG00000010855 YBR084W FBgn0020385 gene:BGIBMGA004950 ENSG00000100714 ENSMUSG00000021048 ENSGALG00000011797 YGR204W jgi|Monbr1|7587|fgenesh1_pg.scaffold_8000014 WBGene00000929 Cbr…
Cluster584: CBG20751 WBGene00021449 CBG11076 Cbr-mlt-10 WBGene00044074 WBGene00008964 WBGene00017479 CBG01377 CBG20752 CBG11077 CBG02776 WBGene00015646 WBGene00008965 TS_TRISPI_Contig2.c.FG.81 CBG01376 WBGene00009311 WBGene00021451 WBGene00012310 CBG14466 TS_TRISPI_Contig3.a.FG.141 CBG04986 WBGene00008277 TS_TRISPI_Contig4.c.SNAP.50 CBG21738 CBG20749 WBGene00012200 WBGene00013126 WBGene00012199 T…
Cluster585: TS_TRISPI_Contig4421.SNAP.1 TS_TRISPI_Contig4126.SNAP.1 TS_TRISPI_Contig2911.SNAP.1 TS_TRISPI_Contig2079.SNAP.1 TS_TRISPI_Contig1588.SNAP.1 TS_TRISPI_Contig2622.SNAP.1 TS_TRISPI_Contig2848.SNAP.1 TS_TRISPI_Contig3274.SNAP.1 TS_TRISPI_Contig3387.SNAP.1 TS_TRISPI_Contig3614.SNAP.1 TS_TRISPI_Contig3781.SNAP.1 TS_TRISPI_Contig3821.SNAP.1 TS_TRISPI_Contig4165.SNAP.1 TS_TRISPI_Contig5155.SN…
Cluster586: ENSG00000169856 ENSMUSG00000043013 CBG13668 CBG19497 WBGene00000459 ENSMUSG00000045518 ENSG00000205922 CBG13862 CBG07897 ENSG00000119547 ENSMUSG00000045991 AAEL002359 ENSGALG00000004551 CBG19488 TS_TRISPI_Contig2.c.SNAP.302 WBGene00015934 Cbr-ceh-48 CBG10702 Cbr-ceh-38 TS_TRISPI_Contig2.c.SN.209 CBG13865 FBgn0028996 WBGene00000444 CBG19489 CBG11796 WBGene00000460 TS_TRISPI_Contig8276.…
Cluster587: jgi|Monbr1|29624|fgenesh2_pg.scaffold_36000065 Cbr-sul-2 ENSG00000101846 ENSMUSG00000015027 ENSG00000141012 ENSGALG00000016622 jgi|Monbr1|23070|fgenesh2_pg.scaffold_3000426 ENSGALG00000022401 ENSMUSG00000020604 ENSG00000062096 ENSG00000006756 ENSG00000157399 ENSGALG00000006282 ENSGALG00000016654 ENSGALG00000016636 jgi|Monbr1|13963|e_gw1.2.223.1 ENSGALG00000004193 jgi|Monbr1|9186|fgene…
Cluster588: CBG20274 CBG20278 CBG15904 CBG15903 WBGene00019744 CBG04801 CBG04817 Cbr-dct-16 WBGene00017613 WBGene00044491 CBG19068 CBG04816 CBG04821 CBG22880 CBG22858 CBG22863 CBG22860 CBG19065 CBG22859 WBGene00012615 WBGene00016362 CBG22867 CBG22879 CBG22861 CBG22864 CBG01360 CBG04820 CBG22866 WBGene00010202 CBG22856
Cluster589: AAEL011755 FBgn0030341 gene:BGIBMGA006508 ENSMUSG00000033184 ENSMUSG00000032353 ENSG00000166557 CBG12656 WBGene00019003 TS_TRISPI_Contig32.FG.38 ENSG00000134970 ENSGALG00000008272 ENSGALG00000021410 jgi|Monbr1|29319|fgenesh2_pg.scaffold_33000069 ENSMUSG00000032180 ENSG00000099203 ENSGALG00000005904 ENSMUSG00000063406 ENSG00000117500 TS_TRISPI_Contig0.a.FG.60 FBgn0051787 YAL007C WBGene…
Cluster590: TS_TRISPI_Contig27.FG.64 AAEL012579 FBgn0001124 gene:BGIBMGA003319 ENSMUSG00000025190 CBG16248 ENSG00000120053 WBGene00020146 WBGene00015778 CBG05011 ENSGALG00000007484 WBGene00016652 ENSG00000125166 AAEL002399 ENSGALG00000002321 ENSMUSG00000031672 FBgn0001125 TS_TRISPI_Contig3.b.EN.1123 jgi|Monbr1|21358|fgenesh2_pm.scaffold_6000023 CBG22238 YLR027C jgi|Monbr1|32367|estExt_fgenesh2_pg…
Cluster591: ENSG00000154080 ENSMUSG00000047161 ENSGALG00000019489 ENSMUSG00000060402 ENSGALG00000004903 ENSG00000124302 ENSG00000171310 ENSMUSG00000034612 ENSGALG00000012698 ENSGALG00000008599 ENSG00000180767 ENSMUSG00000026080 ENSGALG00000004276 ENSG00000115526 ENSGALG00000016769 ENSG00000136213 ENSMUSG00000036599 AAEL000716 ENSMUSG00000074916 FBgn0032618 ENSG00000169105 FBgn0035287 AAEL005977 g…
Cluster592: TS_TRISPI_Contig0.i.FG.73 gene:BGIBMGA002813 ENSMUSG00000064063 gene:BGIBMGA012762 AAEL009969 jgi|Monbr1|35100|estExt_fgenesh2_pm.C_70021 ENSG00000100246 ENSGALG00000012201 TS_TRISPI_Contig0.d.SN.14 ENSMUSG00000022420 jgi|Monbr1|32058|estExt_fgenesh2_pg.C_70212 ENSG00000088986 ENSMUSG00000009013 ENSGALG00000020999 ENSGALG00000007153 FBgn0011760 ENSGALG00000005522 ENSG00000121083 ENSMU…
Cluster593: CBG20540 WBGene00012664 AAEL008754 WBGene00018731 gene:BGIBMGA010529 gene:BGIBMGA010618 gene:BGIBMGA010662 gene:BGIBMGA010661 gene:BGIBMGA010629 gene:BGIBMGA001862 CBG15401 gene:BGIBMGA010630 gene:BGIBMGA014376 FBgn0052829 gene:BGIBMGA010617 gene:BGIBMGA010660 FBgn0036419 CBG15411 gene:BGIBMGA013725 CBG15406 gene:BGIBMGA008609 AAEL014378 AAEL011563 FBgn0032462 gene:BGIBMGA008610 AAEL0…
Cluster594: ENSMUSG00000018868 FBgn0030607 ENSG00000180316 ENSMUSG00000043286 ENSGALG00000014569 ENSG00000100341 ENSG00000100344 ENSMUSG00000041653 ENSMUSG00000025509 ENSG00000177666 ENSGALG00000014190 FBgn0036449 AAEL011918 TS_TRISPI_Contig6.a.SNAP.114 gene:BGIBMGA001056 TS_TRISPI_Contig6.a.SNAP.46 WBGene00015484 CBG19666 ENSGALG00000016618 TS_TRISPI_Contig2.a.FG.47 ENSG00000006757 ENSGALG000000…
Cluster595: YBR112C AAEL013644 CBG22802 ENSMUSG00000018476 ENSG00000132510 jgi|Monbr1|31866|estExt_fgenesh2_pg.C_60173 ENSMUSG00000037369 ENSGALG00000016217 Cbr-tag-279 WBGene00017571 WBGene00007813 CBG07453 AAEL013363 ENSG00000147050 CBG23054 ENSG00000183878 ENSMUSG00000068457 CBG17151 Cbr-utx-1 TS_TRISPI_Contig1.d.SNAP.181 WBGene00017046 FBgn0032207 gene:BGIBMGA002611 WBGene00009089 CBG05328 CB…
Cluster596: Cbr-srxa-14 CBG07772 WBGene00012318 CBG05640 CBG16463 WBGene00007834 CBG11434 WBGene00044114 WBGene00012847 Cbr-srxa-1 WBGene00044116 WBGene00012846 Cbr-srxa-9 Cbr-srxa-4 WBGene00010153 WBGene00044115 WBGene00014070 WBGene00011219 Cbr-srxa-10 Cbr-srxa-7 WBGene00015637 Cbr-srxa-6 CBG07770 WBGene00017564 CBG07769 WBGene00011013 WBGene00012321 CBG16970 CBG05580
Cluster597: ENSGALG00000012992 Cbr-wnk-1 WBGene00006941 ENSMUSG00000045962 ENSG00000165238 ENSG00000060237 FBgn0037098 gene:BGIBMGA013415 ENSMUSG00000041245 ENSMUSG00000035112 ENSG00000126562 ENSMUSG00000037989 ENSGALG00000005210 AAEL013057 AAEL001848 FBgn0027497 gene:BGIBMGA006676 ENSG00000115216 ENSGALG00000016512 ENSMUSG00000029148 ENSGALG00000000076 WBGene00010427 TS_TRISPI_Contig26.FG.26 CBG…
Cluster598: ENSMUSG00000018537 FBgn0005624 FBgn0008654 AAEL011179 jgi|Monbr1|27802|fgenesh2_pg.scaffold_21000137 ENSG00000056661 WBGene00008684 FBgn0002283 gene:BGIBMGA006194 ENSMUSG00000033623 ENSG00000185619 ENSGALG00000015333 ENSMUSG00000069678 ENSG00000115289 ENSMUSG00000026739 ENSG00000168283 AAEL006839 ENSMUSG00000048592 AAEL011178 ENSGALG00000008230 ENSG00000156374 ENSMUSG00000025050 ENSMU…
Cluster599: ENSMUSG00000006498 ENSMUSG00000024095 gene:BGIBMGA008139 TS_TRISPI_Contig21.SNAP.121 ENSG00000104824 TS_TRISPI_Contig21.SNAP.122 Cbr-ptb-1 ENSGALG00000015669 ENSGALG00000001962 ENSG00000011304 FBgn0011224 AAEL013723 gene:BGIBMGA004732 ENSMUSG00000028134 ENSGALG00000005552 ENSG00000117569 ENSMUSG00000015165 ENSMUSG00000028382 ENSG00000119314 WBGene00004207 FBgn0003435 WBGene00016624 EN…
Cluster600: ENSGALG00000014074 AAEL002422 FBgn0004882 FBgn0035938 AAEL012065 ENSG00000113742 ENSMUSG00000020300 ENSGALG00000006912 ENSG00000214575 ENSMUSG00000039652 ENSG00000107864 Cbr-cpb-3 WBGene00000770 ENSG00000137449 Cbr-fog-1 WBGene00001481 ENSMUSG00000025586 ENSGALG00000002150 TS_TRISPI_Contig22.SNAP.161 CBG22257 gene:BGIBMGA001827 ENSGALG00000014516 Cbr-cpb-2 WBGene00000772 ENSMUSG000000…
Cluster601: FBgn0029779 AAEL006822 FBgn0031514 AAEL004687 AAEL004692 gene:BGIBMGA001259 AAEL006828 FBgn0029780 gene:BGIBMGA001230 gene:BGIBMGA001231 gene:BGIBMGA001261 WBGene00015035 CBG08333 CBG16260 WBGene00010403 WBGene00018478 CBG01510 WBGene00018479 CBG01511 WBGene00017449 WBGene00018480 CBG01509 CBG10933 TS_TRISPI_Contig0.d.FG.79 WBGene00017034 AAEL004693 gene:BGIBMGA001228 CBG01497 WBGene0…
Cluster602: FBgn0028859 ENSMUSG00000040118 ENSG00000157445 FBgn0033870 ENSG00000151062 ENSG00000153956 ENSGALG00000013007 TS_TRISPI_Contig24.SNAP.39 ENSMUSG00000021991 ENSGALG00000005400 ENSGALG00000008486 AAEL011040 AAEL005392 ENSMUSG00000010066 gene:BGIBMGA003640 FBgn0028863 WBGene00006772 ENSMUSG00000041460 ENSG00000007402 gene:BGIBMGA003650 Cbr-unc-36 AAEL009062 AAEL000121 gene:BGIBMGA003639 …
Cluster603: Cbr-fipr-13 CBG19333 FBgn0085310 CBG19399 CBG19402 CBG19418 WBGene00017695 WBGene00009096 CBG09551 WBGene00009097 WBGene00009090 CBG23465 CBG23467 CBG09559 CBG09555 WBGene00044175 CBG09552 WBGene00010183 CBG09557 WBGene00007543 WBGene00007541 WBGene00007544 CBG19429 WBGene00008245 WBGene00008244 WBGene00011577 WBGene00019834 WBGene00007537 WBGene00044174
Cluster604: ENSGALG00000004709 AAEL007915 ENSMUSG00000031207 ENSG00000137710 ENSGALG00000008073 AAEL006018 AAEL014907 ENSG00000147065 ENSMUSG00000032050 gene:BGIBMGA002544 ENSGALG00000017153 ENSGALG00000002367 ENSG00000186575 ENSMUSG00000009073 ENSGALG00000013742 ENSG00000092820 ENSMUSG00000052397 gene:BGIBMGA014502 FBgn0011661 TS_TRISPI_Contig21.FG.65 Cbr-erm-1 Cbr-nfm-1 TS_TRISPI_Contig0.a.SNAP…
Cluster605: jgi|Monbr1|18418|estExt_gwp_gw1.C_60066 AAEL007241 TS_TRISPI_Contig2180.EN.1008 AAEL000588 ENSGALG00000011993 FBgn0025638 ENSG00000100387 AAEL004691 FBgn0040291 gene:BGIBMGA001232 YDL008W Cbr-rbx-2 ENSGALG00000021117 ENSG00000114125 ENSMUSG00000051234 ENSMUSG00000048185 WBGene00019993 FBgn0044020 YOL133W ENSMUSG00000025135 FBgn0085469 Cbr-rbx-1 TS_TRISPI_Contig9.b.FG.86 WBGene00004320…
Cluster606: gene:BGIBMGA011677 ENSMUSG00000039063 ENSG00000134463 WBGene00001153 WBGene00007130 Cbr-ech-4 AAEL003709 CBG16141 ENSG00000172288 ENSG00000172352 ENSMUSG00000059288 ENSG00000153046 ENSGALG00000012808 ENSG00000129873 ENSG00000182415 ENSMUSG00000021417 ENSGALG00000012809 jgi|Monbr1|9867|fgenesh1_pg.scaffold_17000140 ENSMUSG00000021416 ENSGALG00000012978 ENSMUSG00000031758 ENSG0000016644…
Cluster607: ENSG00000196301 ENSG00000198502 ENSMUSG00000037548 ENSMUSG00000079547 ENSMUSG00000041538 ENSMUSG00000060586 ENSG00000206241 ENSMUSG00000073421 ENSG00000196101 ENSG00000206306 ENSG00000206240 ENSGALG00000000199 ENSG00000196126 ENSGALG00000005562 ENSG00000215048 ENSG00000206224 ENSG00000168383 ENSG00000196610 ENSGALG00000000141 ENSG00000179344 ENSG00000204275 ENSG00000215008 ENSG0000020…
Cluster608: ENSMUSG00000026098 ENSGALG00000002348 ENSG00000064933 YNL082W AAEL010033 AAEL013690 ENSG00000123965 ENSG00000127957 Cbr-pms-2 ENSG00000198632 ENSG00000174368 ENSG00000187953 WBGene00004064 FBgn0011660 ENSGALG00000003430 ENSMUSG00000079109 ENSG00000122512 gene:BGIBMGA012027 jgi|Monbr1|10263|fgenesh1_pg.scaffold_20000047 TS_TRISPI_Contig12.b.SNAP.160 jgi|Monbr1|26866|fgenesh2_pg.scaffol…
Cluster609: ENSMUSG00000029032 ENSMUSG00000036885 ENSGALG00000010352 ENSG00000114790 ENSGALG00000001505 ENSG00000130762 ENSGALG00000001058 Cbr-tag-218 ENSG00000066248 ENSMUSG00000026259 ENSGALG00000017276 ENSG00000204959 ENSG00000050327 jgi|Monbr1|34077|estExt_fgenesh2_pg.C_290095 AAEL001398 WBGene00019487 ENSMUSG00000028919 ENSMUSG00000033542 FBgn0027593 ENSG00000142632 ENSMUSG00000052921 TS_TRI…
Cluster610: AAEL012585 ENSG00000147604 ENSG00000182520 ENSG00000171549 AAEL006981 AAEL009071 AAEL009279 AAEL009312 FBgn0005593 ENSG00000214485 gene:BGIBMGA004375 ENSMUSG00000043716 ENSG00000137970 TS_TRISPI_Contig17.SNAP.203 ENSGALG00000015637 ENSMUSG00000054284 Cbr-rpl-7 WBGene00004418 jgi|Monbr1|12901|fgenesh1_pg.scaffold_48000015 ENSMUSG00000025922 YPL198W YGL076C ENSGALG00000011974 ENSG000002…
Cluster611: gene:BGIBMGA007805 ENSGALG00000007630 ENSMUSG00000004071 gene:BGIBMGA000541 AAEL007342 gene:BGIBMGA000886 gene:BGIBMGA000885 FBgn0040658 FBgn0034761 gene:BGIBMGA004983 TS_TRISPI_Contig11.b.FG.34 gene:BGIBMGA000883 WBGene00017513 CBG22771 FBgn0034758 FBgn0050269 WBGene00009484 CBG01899 FBgn0034759 FBgn0050273 AAEL007349 gene:BGIBMGA000884 AAEL007344 FBgn0034870 FBgn0052280 WBGene000136…
Cluster612: ENSGALG00000016785 ENSMUSG00000070942 ENSMUSG00000059203 ENSGALG00000016782 ENSMUSG00000026073 ENSG00000115604 ENSMUSG00000026070 ENSG00000196083 ENSGALG00000016786 ENSG00000115598 ENSGALG00000016784 ENSGALG00000016783 ENSG00000115594 ENSMUSG00000026072 ENSMUSG00000026069 ENSG00000115602 ENSG00000169306 ENSMUSG00000052372 ENSGALG00000008888 ENSG00000189108 ENSGALG00000007253 ENSGALG00…
Cluster613: AAEL010360 FBgn0032597 ENSMUSG00000022503 ENSGALG00000007241 ENSG00000103274 jgi|Monbr1|15921|e_gw1.6.160.1 gene:BGIBMGA014474 TS_TRISPI_Contig0.a.SNAP.189 YGL091C CBG03788 WBGene00008664 ENSG00000095906 ENSGALG00000002316 ENSMUSG00000039183 AAEL008143 AAEL014154 FBgn0037011 jgi|Monbr1|33756|estExt_fgenesh2_pg.C_240017 TS_TRISPI_Contig13.EN.1285 gene:BGIBMGA006973 YIL003W ENSG00000151…
Cluster614: WBGene00017518 WBGene00044429 WBGene00018535 WBGene00017527 WBGene00018389 WBGene00018378 WBGene00017524 WBGene00017526 WBGene00022685 WBGene00020515 WBGene00017522 WBGene00017523 WBGene00017528 WBGene00020077 WBGene00017516 WBGene00018388 WBGene00018534 WBGene00017517 WBGene00018536 WBGene00018379 WBGene00016882 WBGene00017525 WBGene00017519 WBGene00018382 WBGene00018381 WBGene000198…
Cluster615: TS_TRISPI_Contig3798.SNAP.1 ENSGALG00000003674 FBgn0035240 TS_TRISPI_Contig346.SNAP.3 WBGene00020679 CBG01737 ENSMUSG00000025815 ENSG00000181192 AAEL006721 CBG23406 ENSG00000105953 ENSMUSG00000021913 ENSMUSG00000020456 FBgn0039827 WBGene00014098 ENSG00000197444 ENSGALG00000014155 ENSGALG00000002266 gene:BGIBMGA009974 jgi|Monbr1|39301|estExt_fgenesh1_pg.C_470035 gene:BGIBMGA002883 TS_T…
Cluster616: TS_TRISPI_Contig0.f.SN.135 TS_TRISPI_Contig9.a.SN.66 TS_TRISPI_Contig16.SNAP.67 TS_TRISPI_Contig16.SN.76 TS_TRISPI_Contig20.SNAP.116 TS_TRISPI_Contig3.a.SN.17 TS_TRISPI_Contig20.SNAP.113 TS_TRISPI_Contig21.SNAP.33 TS_TRISPI_Contig0.d.SNAP.60 TS_TRISPI_Contig7935.SN.1 TS_TRISPI_Contig20.FG.61 TS_TRISPI_Contig20.FG.76 TS_TRISPI_Contig16.SNAP.68 TS_TRISPI_Contig16.SNAP.66 TS_TRISPI_Conti…
Cluster617: ENSG00000180176 TS_TRISPI_Contig42.SNAP.9 FBgn0035187 TS_TRISPI_Contig3.c.SNAP.298 ENSGALG00000006236 ENSG00000139287 ENSMUSG00000006764 ENSGALG00000010198 ENSG00000129167 ENSMUSG00000040046 gene:BGIBMGA000642 ENSGALG00000012754 ENSG00000171759 ENSMUSG00000020051 gene:BGIBMGA003866 Cbr-pah-1 FBgn0001208 WBGene00000240 jgi|Monbr1|31770|estExt_fgenesh2_pg.C_50313 ENSGALG00000006551 ENSM…
Cluster618: AAEL009216 FBgn0022382 AAEL015314 gene:BGIBMGA004096 ENSGALG00000007023 ENSG00000114302 ENSMUSG00000032601 ENSG00000005249 ENSMUSG00000002997 ENSGALG00000008060 jgi|Monbr1|39101|estExt_fgenesh1_pg.C_390014 TS_TRISPI_Contig0.d.FG.191 ENSG00000108946 AAEL002277 ENSG00000188191 ENSMUSG00000020612 ENSGALG00000003675 ENSMUSG00000025855 YIL033C WBGene00002190 FBgn0000275 TS_TRISPI_Contig949…
Cluster619: ENSMUSG00000046324 AAEL002432 FBgn0034436 CBG11179 WBGene00016631 YBR074W AAEL012157 FBgn0034438 gene:BGIBMGA012590 ENSGALG00000000438 WBGene00015206 FBgn0050049 AAEL012153 FBgn0034439 CBG12983 gene:BGIBMGA013873 ENSG00000099219 FBgn0034440 AAEL002408 FBgn0053012 FBgn0034441 AAEL000778 AAEL002426 FBgn0034437 FBgn0050047 FBgn0050043 FBgn0033720 FBgn0053013 gene:BGIBMGA012589
Cluster620: ENSG00000197769 Cbr-lgg-2 WBGene00002981 ENSGALG00000014723 ENSG00000139112 ENSMUSG00000030161 jgi|Monbr1|32501|estExt_fgenesh2_pg.C_110015 YBL078C gene:BGIBMGA010251 ENSG00000101460 ENSGALG00000001903 ENSMUSG00000027602 FBgn0038539 ENSG00000034713 ENSMUSG00000031950 ENSGALG00000003208 ENSG00000170296 ENSMUSG00000018567 ENSG00000171471 AAEL007162 FBgn0052672 gene:BGIBMGA011783 Cbr-lgg…
Cluster621: AAEL005461 FBgn0015587 gene:BGIBMGA005731 ENSG00000169862 ENSGALG00000013001 ENSMUSG00000022240 ENSGALG00000012561 ENSG00000144283 ENSMUSG00000026991 ENSGALG00000002040 ENSMUSG00000000325 ENSG00000099889 Cbr-jac-1 WBGene00002175 ENSMUSG00000034101 ENSG00000198561 ENSGALG00000007330 TS_TRISPI_Contig1.e.FG.79 ENSGALG00000012913 ENSGALG00000004260 ENSMUSG00000041957 ENSG00000184363 ENSMU…
Cluster622: AAEL005847 gene:BGIBMGA001560 AAEL000450 ENSGALG00000017706 FBgn0003969 ENSGALG00000004323 ENSMUSG00000070565 gene:BGIBMGA007885 ENSG00000197283 ENSG00000075391 ENSMUSG00000021549 ENSG00000145715 TS_TRISPI_Contig2.c.SNAP.142 FBgn0052560 ENSGALG00000015639 ENSMUSG00000067629 ENSMUSG00000026883 ENSGALG00000001419 jgi|Monbr1|32645|estExt_fgenesh2_pg.C_120079 jgi|Monbr1|17576|estExt_gwp_g…
Cluster623: gene:BGIBMGA010235 FBgn0038181 AAEL002971 ENSMUSG00000022519 ENSG00000185739 WBGene00004373 YIR006C gene:BGIBMGA001692 ENSG00000110047 ENSMUSG00000024772 AAEL010403 ENSG00000024422 gene:BGIBMGA009994 TS_TRISPI_Contig1.b.EN.1250 Cbr-rme-1 ENSG00000103966 ENSMUSG00000024065 ENSMUSG00000027293 FBgn0016693 ENSMUSG00000074364 ENSGALG00000009086 jgi|Monbr1|38103|estExt_fgenesh1_pg.C_200045 …
Cluster624: jgi|Monbr1|38878|estExt_fgenesh1_pg.C_330066 jgi|Monbr1|28470|fgenesh2_pg.scaffold_26000081 ENSGALG00000011900 ENSG00000198951 ENSMUSG00000022453 FBgn0032192 AAEL005460 ENSMUSG00000031266 FBgn0034117 ENSG00000102393 ENSGALG00000004948 AAEL005188 WBGene00011095 Cbr-gana-1 gene:BGIBMGA004000 gene:BGIBMGA013988 TS_TRISPI_Contig1.a.SNAP.60 jgi|Monbr1|30876|estExt_fgenesh2_pg.C_20411 jgi|M…
Cluster625: gene:BGIBMGA004906 AAEL003564 AAEL003568 FBgn0037684 WBGene00010456 CBG00666 WBGene00021787 jgi|Monbr1|16023|e_gw1.6.85.1 gene:BGIBMGA004907 ENSGALG00000002638 CBG07184 YER086W YKL218C ENSG00000167720 ENSMUSG00000001323 ENSGALG00000003155 CBG12517 CBG13739 WBGene00011353 ENSMUSG00000029596 ENSGALG00000008317 jgi|Monbr1|37517|estExt_fgenesh1_pg.C_140051 ENSMUSG00000029597 ENSG000001394…
Cluster626: gene:BGIBMGA003956 gene:BGIBMGA005827 gene:BGIBMGA005831 FBgn0000640 gene:BGIBMGA005832 gene:BGIBMGA005826 gene:BGIBMGA002942 gene:BGIBMGA014620 gene:BGIBMGA014024 gene:BGIBMGA014025 gene:BGIBMGA014030 gene:BGIBMGA014031 gene:BGIBMGA002944 gene:BGIBMGA005828 gene:BGIBMGA002941 gene:BGIBMGA003941 gene:BGIBMGA003942 gene:BGIBMGA014342 gene:BGIBMGA002940 AAEL011450 FBgn0042137 FBgn000005…
Cluster627: FBgn0052683 gene:BGIBMGA007667 ENSG00000141480 ENSG00000137486 ENSMUSG00000018909 AAEL003116 gene:BGIBMGA010897 FBgn0000121 AAEL013535 gene:BGIBMGA003601 FBgn0000120 FBgn0040206 AAEL012004 gene:BGIBMGA003755 ENSMUSG00000060216 Cbr-arr-1 WBGene00000195 TS_TRISPI_Contig2.b.SNAP.149 ENSMUSG00000056055 AAEL013704 ENSG00000130561 ENSGALG00000004251 ENSG00000120500 ENSGALG00000001696 ENSMUS…
Cluster628: ENSMUSG00000080057 ENSMUSG00000067716 ENSMUSG00000058176 ENSGALG00000006496 ENSMUSG00000049830 ENSMUSG00000057116 ENSG00000163904 ENSMUSG00000069712 ENSMUSG00000022855 ENSGALG00000008545 ENSGALG00000013572 AAEL008952 ENSMUSG00000022772 ENSG00000079387 ENSMUSG00000033075 ENSMUSG00000079885 gene:BGIBMGA003787 ENSG00000119231 Cbr-ulp-1 WBGene00006736 TS_TRISPI_Contig8.a.SNAP.182 FBgn0052…
Cluster629: AAEL002431 AAEL002897 AAEL000740 AAEL011010 AAEL014681 AAEL005620 AAEL008771 AAEL011456 AAEL014532 AAEL011110 AAEL000619 AAEL001718 AAEL012454 AAEL001880 AAEL001885 gene:BGIBMGA005648 FBgn0035032 AAEL010754 AAEL003031 AAEL004072 AAEL013988 AAEL004963 AAEL005860 AAEL004670 AAEL000877 AAEL011437 AAEL000526 AAEL008059
Cluster630: ENSGALG00000003701 CBG14086 WBGene00018735 ENSG00000156671 ENSMUSG00000021770 ENSGALG00000005004 ENSG00000198964 Cbr-sms-3 WBGene00004894 AAEL004710 Cbr-sms-1 AAEL001381 TS_TRISPI_Contig4771.SN.1 Cbr-sms-2 TS_TRISPI_Contig1.a.SNAP.262 FBgn0052380 ENSGALG00000023295 ENSGALG00000010535 ENSMUSG00000050931 ENSG00000164023 ENSMUSG00000040451 WBGene00004892 gene:BGIBMGA001075 gene:BGIBMGA00…
Cluster631: jgi|Monbr1|32398|estExt_fgenesh2_pg.C_100040 ENSGALG00000003614 ENSG00000115758 ENSMUSG00000011179 ENSGALG00000016444 ENSG00000142920 ENSMUSG00000028789 ENSG00000155096 ENSGALG00000016056 ENSMUSG00000037458 AAEL007880 ENSMUSG00000023120 WBGene00003844 jgi|Monbr1|28648|fgenesh2_pg.scaffold_28000007 gene:BGIBMGA004251 Cbr-odc-1 AAEL007878 TS_TRISPI_Contig10.b.SNAP.144 YKL184W FBgn001330…
Cluster632: ENSG00000112242 ENSMUSG00000016477 FBgn0011766 ENSGALG00000001722 ENSG00000205250 jgi|Monbr1|8506|fgenesh1_pg.scaffold_11000130 ENSGALG00000015818 ENSG00000007968 ENSMUSG00000014859 AAEL012817 gene:BGIBMGA003403 ENSMUSG00000027490 ENSG00000101412 ENSMUSG00000018983 ENSGALG00000012680 ENSMUSG00000027552 ENSG00000133740 ENSMUSG00000057469 ENSG00000169016 ENSGALG00000016454 gene:BGIBMGA0…
Cluster633: FBgn0058354 WBGene00007062 WBGene00013344 ENSGALG00000015215 FBgn0030191 Cbr-ebp-1 FBgn0051907 TS_TRISPI_Contig16.FG.17 FBgn0052371 Cbr-ebp-2 YER016W WBGene00012156 ENSG00000084764 ENSMUSG00000029166 ENSG00000101367 ENSMUSG00000027479 ENSG00000166974 ENSMUSG00000024277 ENSGALG00000006657 FBgn0027066 AAEL004176 gene:BGIBMGA004038 jgi|Monbr1|32858|estExt_fgenesh2_pg.C_140018 AAEL008678 …
Cluster634: Cbr-srb-16 Cbr-srb-13 Cbr-srb-5 Cbr-srb-3 WBGene00005068 WBGene00005067 CBG14450 WBGene00005071 WBGene00019025 WBGene00016743 WBGene00005072 WBGene00005076 Cbr-srb-11 Cbr-srb-12 WBGene00005066 CBG23710 CBG08353 Cbr-srb-1 WBGene00019027 WBGene00019028 CBG12736 WBGene00008489 CBG23713 WBGene00005073 WBGene00005074 Cbr-srb-17 WBGene00005070 CBG00892
Cluster635: ENSMUSG00000038840 ENSG00000101197 CBG08656 ENSMUSG00000017716 WBGene00019649 gene:BGIBMGA007715 FBgn0003691 AAEL009074 ENSG00000023445 ENSG00000110330 ENSMUSG00000057367 ENSMUSG00000025860 ENSGALG00000005762 ENSGALG00000008491 ENSG00000101966 ENSMUSG00000032000 ENSGALG00000017186 AAEL006633 FBgn0015247 gene:BGIBMGA011524 gene:BGIBMGA011523 ENSG00000180152 ENSGALG00000008713 ENSGALG00…
Cluster636: gene:BGIBMGA013625 YOL124C AAEL008103 FBgn0039713 gene:BGIBMGA003397 ENSG00000142937 ENSMUSG00000047675 ENSMUSG00000060198 ENSMUSG00000071303 TS_TRISPI_Contig5.c.SNAP.167 ENSMUSG00000066626 WBGene00004477 Cbr-rps-8 ENSMUSG00000074547 jgi|Monbr1|32388|estExt_fgenesh2_pg.C_100021 ENSGALG00000010124 YER102W YBL072C AAEL003922 FBgn0037250 ENSGALG00000014831 ENSG00000066651 ENSMUSG00000019…
Cluster637: AAEL006011 ENSGALG00000011415 ENSMUSG00000024503 FBgn0051704 ENSG00000145879 ENSG00000164266 ENSG00000128040 ENSMUSG00000028415 ENSMUSG00000060201 ENSGALG00000024429 gene:BGIBMGA014016 FBgn0051758 ENSGALG00000003512 ENSMUSG00000044176 ENSGALG00000021842 ENSMUSG00000053030 ENSG00000178172 ENSG00000196800 ENSG00000204909 ENSGALG00000021432 ENSGALG00000003506 ENSG00000133710 ENSMUSG00000…
Cluster638: AAEL004853 FBgn0025592 ENSGALG00000016285 ENSMUSG00000025059 ENSG00000198814 ENSMUSG00000053624 ENSG00000196475 ENSMUSG00000050553 AAEL006239 gene:BGIBMGA000572 FBgn0035266 WBGene00020007 CBG18455 gene:BGIBMGA013299 jgi|Monbr1|34332|estExt_fgenesh2_pg.C_340052 AAEL011697 FBgn0033673 YHL032C gene:BGIBMGA006858 ENSMUSG00000041440 ENSG00000175066 ENSGALG00000002729 AAEL008472 gene:BGIBMG…
Cluster639: ENSMUSG00000019756 ENSMUSG00000017922 ENSMUSG00000069259 ENSMUSG00000079092 ENSMUSG00000038891 ENSMUSG00000062201 ENSMUSG00000057170 ENSG00000172179 ENSMUSG00000062737 ENSMUSG00000038883 ENSMUSG00000021342 ENSMUSG00000017064 ENSMUSG00000062551 ENSMUSG00000056457 ENSGALG00000009603 ENSMUSG00000055360 ENSMUSG00000022886 ENSMUSG00000005891 ENSMUSG00000021347 ENSMUSG00000046899 ENSMUSG000…
Cluster640: FBgn0005695 AAEL000856 ENSMUSG00000001157 ENSG00000087338 WBGene00013382 ENSMUSG00000080061 ENSMUSG00000078218 ENSMUSG00000078213 Cbr-gcl-1 ENSMUSG00000078209 ENSMUSG00000078216 ENSMUSG00000078333 ENSMUSG00000078323 ENSMUSG00000078221 ENSMUSG00000078326 ENSMUSG00000078222 ENSMUSG00000078220 ENSMUSG00000078332 ENSMUSG00000078330 ENSMUSG00000078217 ENSMUSG00000078219 ENSMUSG00000078325 …
Cluster641: ENSGALG00000010338 ENSMUSG00000029380 ENSG00000081041 ENSG00000169429 ENSGALG00000024484 ENSG00000124875 ENSGALG00000011670 ENSMUSG00000029372 ENSGALG00000010336 ENSG00000156234 ENSG00000163734 ENSMUSG00000029375 ENSG00000163735 ENSMUSG00000058427 ENSGALG00000011668 ENSG00000163737 ENSGALG00000010339 ENSG00000163739 ENSMUSG00000023078 ENSG00000163736 ENSG00000109272 ENSG00000169245 EN…
Cluster642: ENSG00000077984 ENSMUSG00000068129 ENSGALG00000008664 ENSG00000173335 ENSGALG00000008660 ENSG00000125831 ENSG00000204658 ENSG00000101435 ENSMUSG00000027445 ENSMUSG00000033156 ENSMUSG00000027447 ENSG00000170367 ENSG00000170369 ENSG00000101441 ENSG00000170373 ENSG00000101439 ENSMUSG00000036924 ENSMUSG00000027442 ENSMUSG00000055177 ENSMUSG00000036958 ENSG00000175315 ENSG00000204662 ENSG0…
Cluster643: ENSG00000090238 ENSMUSG00000042675 ENSGALG00000005110 ENSG00000175155 ENSMUSG00000018427 ENSGALG00000021547 ENSG00000100027 ENSMUSG00000034059 ENSG00000166793 ENSGALG00000007374 TS_TRISPI_Contig0.g.EN.1616 gene:BGIBMGA014100 AAEL001532 WBGene00009503 FBgn0030183 ENSMUSG00000022773 jgi|Monbr1|15658|e_gw1.5.435.1 CBG03644 AAEL002503 ENSGALG00000009047 ENSG00000119801 ENSMUSG00000039770 …
Cluster644: TS_TRISPI_Contig16.SNAP.35 TS_TRISPI_Contig16.FG.69 TS_TRISPI_Contig16.SNAP.92 TS_TRISPI_Contig3470.FG.1 TS_TRISPI_Contig16.FG.61 TS_TRISPI_Contig16.FG.87 TS_TRISPI_Contig2216.SN.1 TS_TRISPI_Contig4189.FG.1 TS_TRISPI_Contig0.e.FG.62 TS_TRISPI_Contig0.j.FG.120 TS_TRISPI_Contig323.FG.2 TS_TRISPI_Contig71.FG.6 TS_TRISPI_Contig2300.FG.1 TS_TRISPI_Contig181.FG.1 TS_TRISPI_Contig3240.FG.1 T…
Cluster645: CBG16655 CBG05276 CBG24596 AAEL005867 CBG23765 CBG09973 CBG23988 CBG05790 CBG20708 CBG10426 CBG19855 CBG19856 CBG04933 CBG03968 CBG21634 CBG18877 CBG24837 CBG24593 WBGene00012511 WBGene00021498 CBG23662 CBG02913 FBgn0036093 CBG15090 CBG24107 CBG23834 CBG21152
Cluster646: FBgn0026758 ENSG00000112592 ENSMUSG00000014767 ENSGALG00000011171 Cbr-tbp-1 FBgn0003687 ENSGALG00000012145 AAEL013653 WBGene00006577 AAEL012330 gene:BGIBMGA010619 ENSG00000182521 TS_TRISPI_Contig30.EN.1093 WBGene00006542 ENSMUSG00000061809 YER148W jgi|Monbr1|31304|estExt_fgenesh2_pg.C_30443 AAEL002079 FBgn0010287 jgi|Monbr1|36953|estExt_fgenesh1_pg.C_90094 gene:BGIBMGA010667 gene:BGIB…
Cluster647: gene:BGIBMGA007924 AAEL004480 FBgn0034937 jgi|Monbr1|10098|fgenesh1_pg.scaffold_19000059 WBGene00001510 FBgn0003200 Cbr-fzr-1 FBgn0001086 YGL116W ENSMUSG00000020235 ENSGALG00000002085 TS_TRISPI_Contig1.c.FG.141 ENSG00000105325 ENSG00000117399 YGL003C ENSGALG00000009971 ENSMUSG00000006398 jgi|Monbr1|30055|fgenesh2_pg.scaffold_42000039 gene:BGIBMGA011028 TS_TRISPI_Contig47.FG.1 ENSMUSG0…
Cluster648: ENSMUSG00000020863 ENSGALG00000011857 ENSG00000108848 ENSGALG00000007386 ENSMUSG00000029823 ENSG00000146963 ENSGALG00000007534 ENSG00000007392 jgi|Monbr1|12315|fgenesh1_pg.scaffold_37000069 CBG12982 WBGene00015207 FBgn0036734 AAEL011687 AAEL010612 CBG06988 WBGene00016811 FBgn0029887 CBG15147 AAEL009145 ENSMUSG00000024188 gene:BGIBMGA007090 gene:BGIBMGA007248 TS_TRISPI_Contig0.c.FG.78 …
Cluster649: AAEL010948 jgi|Monbr1|34234|estExt_fgenesh2_pg.C_320056 gene:BGIBMGA012220 FBgn0015544 AAEL009703 ENSGALG00000001429 FBgn0038428 ENSG00000140553 ENSG00000113312 ENSG00000141161 TS_TRISPI_Contig5.a.SNAP.46 ENSMUSG00000041278 ENSMUSG00000030533 ENSMUSG00000018845 Cbr-unc-45 WBGene00006781 CBG12801 ENSGALG00000002186 TS_TRISPI_Contig2.b.SNAP.218 ENSGALG00000008315 gene:BGIBMGA013146 jgi|…
Cluster650: WBGene00016961 Cbr-vps-32.1 ENSGALG00000002095 gene:BGIBMGA013801 ENSG00000101421 ENSMUSG00000038467 TS_TRISPI_Contig4.c.SNAP.8 AAEL001698 ENSMUSG00000027536 gene:BGIBMGA007010 YLR025W WBGene00020025 ENSG00000164695 FBgn0086656 AAEL010371 CBG05144 WBGene00016497 ENSGALG00000006920 FBgn0034744 ENSG00000176108 WBGene00022027 YMR077C ENSMUSG00000025371 ENSGALG00000015788 TS_TRISPI_Contig…
Cluster651: TS_TRISPI_Contig6.b.FG.115 gene:BGIBMGA005625 ENSGALG00000023084 ENSGALG00000003781 ENSMUSG00000042524 ENSG00000164828 ENSMUSG00000036817 Cbr-unc-84 ENSG00000100242 ENSGALG00000022797 ENSGALG00000022795 ENSG00000061656 ENSMUSG00000038180 ENSG00000167098 ENSMUSG00000027480 ENSMUSG00000040985 ENSGALG00000000443 ENSG00000164744 ENSGALG00000017691 ENSGALG00000022799 ENSGALG00000013110 ENS…
Cluster652: ENSG00000186923 ENSMUSG00000051802 ENSG00000186964 ENSG00000186924 ENSG00000186925 ENSMUSG00000068071 ENSMUSG00000043982 ENSG00000186967 ENSMUSG00000058368 ENSG00000187005 ENSG00000183640 ENSG00000206102 ENSMUSG00000057855 ENSMUSG00000059632 ENSG00000186977 ENSG00000184032 ENSMUSG00000059113 ENSMUSG00000057650 ENSMUSG00000044227 ENSMUSG00000068068 ENSG00000184351 ENSG00000187026 ENSG0…
Cluster653: AAEL014394 AAEL013786 Cbr-sem-5 CBG23363 TS_TRISPI_Contig10.a.EN.1174 FBgn0004638 FBgn0010583 WBGene00004774 ENSG00000158092 ENSMUSG00000032475 AAEL013539 ENSMUSG00000059923 ENSG00000071051 ENSMUSG00000066877 ENSG00000177885 ENSGALG00000016799 ENSGALG00000012056 gene:BGIBMGA003789 ENSGALG00000008016 WBGene00006410 ENSMUSG00000004837 ENSG00000154016 Cbr-nck-1 ENSGALG00000005094 ENSMUSG…
Cluster654: AAEL010834 YER122C WBGene00010500 CBG12524 ENSMUSG00000027255 jgi|Monbr1|9256|fgenesh1_pg.scaffold_14000162 gene:BGIBMGA002030 WBGene00017217 AAEL001277 CBG02397 ENSGALG00000008247 ENSG00000149182 ENSGALG00000005781 FBgn0037182 jgi|Monbr1|37355|estExt_fgenesh1_pg.C_120172 ENSG00000100262 ENSGALG00000014140 ENSG00000101199 ENSMUSG00000054277 YDL226C FBgn0020655 gene:BGIBMGA009496 ENSMU…
Cluster655: ENSG00000172534 ENSMUSG00000031386 AAEL008905 FBgn0039904 ENSMUSG00000020246 ENSGALG00000012718 ENSG00000111727 Cbr-hcf-1 gene:BGIBMGA007719 ENSGALG00000008536 YHR158C YGR238C gene:BGIBMGA009463 TS_TRISPI_Contig9.a.SNAP.181 CBG04780 WBGene00009978 ENSMUSG00000063576 ENSG00000124702 gene:BGIBMGA010565 FBgn0030053 AAEL006525 gene:BGIBMGA009824 ENSG00000136933 TS_TRISPI_Contig5.c.SNAP.14…
Cluster656: ENSG00000106829 ENSGALG00000003240 WBGene00021276 WBGene00006773 AAEL010433 FBgn0001139 Cbr-unc-37 AAEL005009 ENSGALG00000008120 gene:BGIBMGA012449 ENSG00000140332 ENSMUSG00000032280 TS_TRISPI_Contig18.SNAP.42 ENSMUSG00000008305 ENSGALG00000015184 ENSGALG00000012575 ENSG00000196781 ENSMUSG00000024642 ENSG00000065717 ENSMUSG00000034771 TS_TRISPI_Contig18.FG.33 ENSG00000104953 ENSMUSG00…
Cluster657: ENSG00000182759 ENSGALG00000003670 jgi|Monbr1|6968|fgenesh1_pg.scaffold_6000040 ENSMUSG00000047591 FBgn0000964 ENSMUSG00000055435 gene:BGIBMGA000157 FBgn0034534 AAEL011739 ENSMUSG00000074622 ENSG00000204103 ENSMUSG00000051510 ENSG00000178573 ENSG00000197063 AAEL007686 ENSGALG00000007296 ENSG00000198517 ENSMUSG00000018143 ENSGALG00000012277 ENSGALG00000004189 gene:BGIBMGA013554 ENSMUSG…
Cluster658: WBGene00017167 ENSMUSG00000063626 ENSMUSG00000025876 ENSMUSG00000020099 ENSG00000107731 ENSG00000156687 ENSGALG00000001608 ENSGALG00000012219 ENSMUSG00000059921 TS_TRISPI_Contig1.a.FG.22 ENSG00000182168 WBGene00006745 ENSGALG00000004569 AAEL010881 Cbr-unc-5 ENSGALG00000018998 ENSG00000113763 gene:BGIBMGA012735 FBgn0034013 CBG09059 WBGene00017376 AAEL007195 gene:BGIBMGA010901 jgi|Monbr…
Cluster659: WBGene00021053 WBGene00010240 CBG22695 WBGene00010585 WBGene00009823 CBG22555 WBGene00018561 WBGene00045058 WBGene00009689 WBGene00008177 WBGene00016835 WBGene00021463 WBGene00009690 CBG24348 WBGene00007887 WBGene00012655 CBG07183 WBGene00021180 WBGene00010365 WBGene00018766 WBGene00010580 WBGene00008723 WBGene00044459 WBGene00013509 WBGene00019239 WBGene00013511 CBG22696
Cluster660: AAEL001211 ENSG00000164091 ENSMUSG00000020257 FBgn0032030 ENSGALG00000003977 gene:BGIBMGA005930 CBG17669 FBgn0031431 WBGene00016374 TS_TRISPI_Contig19.EN.1187 TS_TRISPI_Contig10.a.SN.106 CBG17670 gene:BGIBMGA004729 FBgn0038206 jgi|Monbr1|31730|estExt_fgenesh2_pg.C_50233 AAEL005419 ENSMUSG00000022451 ENSG00000151239 ENSGALG00000009595 TS_TRISPI_Contig109.SNAP.4 YKL018W TS_TRISPI_Contig…
Cluster661: TS_TRISPI_Contig2.b.FG.40 AAEL013367 AAEL003419 FBgn0052209 gene:BGIBMGA006213 FBgn0036901 AAEL003425 gene:BGIBMGA006214 AAEL013059 AAEL005685 FBgn0032598 gene:BGIBMGA008988 AAEL005530 FBgn0052499 FBgn0051973 gene:BGIBMGA010573 gene:BGIBMGA002696 CBG14800 gene:BGIBMGA013756 CBG16715 gene:BGIBMGA013757 FBgn0034197 WBGene00018607 gene:BGIBMGA013758 WBGene00002983 jgi|Monbr1|9540|fgenesh…
Cluster662: CBG16397 WBGene00014213 ENSGALG00000000874 ENSG00000103034 ENSMUSG00000036564 ENSG00000165795 ENSMUSG00000004558 ENSGALG00000016216 TS_TRISPI_Contig26.FG.34 ENSG00000104419 ENSMUSG00000005125 ENSGALG00000001492 ENSG00000101079 ENSMUSG00000027634 FBgn0043070 AAEL004307 gene:BGIBMGA004945 CBG08019 WBGene00013020 gene:BGIBMGA000597 AAEL006171 FBgn0027608 gene:BGIBMGA004682 TS_TRISPI_Cont…
Cluster663: AAEL005722 gene:BGIBMGA007661 FBgn0014026 ENSGALG00000003197 ENSG00000148303 ENSMUSG00000062647 ENSMUSG00000066452 ENSMUSG00000062758 ENSMUSG00000062358 ENSMUSG00000068579 ENSMUSG00000070289 ENSMUSG00000071052 ENSMUSG00000079908 ENSMUSG00000070778 ENSMUSG00000079925 ENSMUSG00000062874 TS_TRISPI_Contig0.c.EN.1441 ENSMUSG00000078177 WBGene00004419 Cbr-rpl-7A jgi|Monbr1|39052|estExt_fgen…
Cluster664: ENSGALG00000007690 TS_TRISPI_Contig15.EN.1384 FBgn0023417 ENSMUSG00000025927 ENSG00000008196 AAEL006932 ENSGALG00000012775 ENSMUSG00000042477 ENSG00000116819 ENSMUSG00000028640 CBG24015 ENSGALG00000002393 ENSG00000137203 ENSMUSG00000021359 TS_TRISPI_Contig33.FG.1 ENSG00000008197 ENSMUSG00000042596 ENSGALG00000019842 ENSGALG00000016680 ENSG00000087510 TS_TRISPI_Contig15.SNAP.230 WBGene…
Cluster665: WBGene00005736 WBGene00005743 WBGene00005738 CBG05476 WBGene00005744 Cbr-srv-24 WBGene00005739 CBG05473 WBGene00005735 WBGene00005740 WBGene00005732 CBG19837 WBGene00005728 CBG05489 WBGene00005730 CBG05478 WBGene00005737 WBGene00005741 CBG05486 CBG19834 WBGene00005742 CBG05475 CBG00816 WBGene00005733 WBGene00005745 CBG19835 CBG05485
Cluster666: jgi|Monbr1|39257|estExt_fgenesh1_pg.C_450039 ENSGALG00000004593 ENSG00000196562 gene:BGIBMGA012952 ENSMUSG00000034707 FBgn0050059 FBgn0033836 ENSG00000135677 ENSG00000137573 ENSGALG00000009856 ENSMUSG00000016918 FBgn0040271 AAEL004460 ENSGALG00000011264 ENSMUSG00000006800 gene:BGIBMGA007569 jgi|Monbr1|24514|fgenesh2_pg.scaffold_7000062 WBGene00006308 AAEL008362 jgi|Monbr1|849|gw1.5.11…
Cluster667: ENSGALG00000005610 AAEL002280 AAEL001935 gene:BGIBMGA009965 AAEL003891 ENSG00000137968 ENSMUSG00000028360 ENSGALG00000011379 ENSG00000129353 ENSMUSG00000057193 ENSG00000206269 ENSG00000206378 ENSG00000204385 ENSMUSG00000007034 Cbr-chtl-1 WBGene00018037 gene:BGIBMGA007876 FBgn0039637 FBgn0035523 ENSG00000070214 ENSMUSG00000028412 ENSG00000143036 ENSGALG00000015439 ENSMUSG00000039865 jg…
Cluster668: ENSG00000115155 ENSMUSG00000062372 ENSG00000214814 AAEL014853 ENSGALG00000016577 ENSGALG00000016349 ENSMUSG00000037106 ENSGALG00000001694 ENSMUSG00000013338 gene:BGIBMGA012258 ENSG00000088340 ENSG00000135636 ENSMUSG00000033788 ENSGALG00000006705 ENSG00000138119 ENSGALG00000016105 ENSMUSG00000048612 ENSMUSG00000037432 ENSG00000214272 ENSGALG00000000080 FBgn0035935 Cbr-fer-1 WBGene00001…
Cluster669: YLL043W TS_TRISPI_Contig5.b.FG.59 ENSGALG00000002452 ENSG00000103569 ENSGALG00000004261 YFL054C ENSG00000165272 ENSMUSG00000028435 WBGene00000170 Cbr-aqp-2 ENSMUSG00000032204 ENSMUSG00000028427 ENSG00000165269 ENSG00000181997 Cbr-aqp-7 ENSG00000186466 WBGene00000175 WBGene00000176 Cbr-aqp-3 ENSG00000176115 WBGene00000171 Cbr-aqp-8 ENSG00000143595 ENSGALG00000018534 WBGene00000169 Cbr-…
Cluster670: TS_TRISPI_Contig6999.EN.1007 TS_TRISPI_Contig1706.EN.1004 TS_TRISPI_Contig1864.EN.1004 TS_TRISPI_Contig2961.EN.1008 TS_TRISPI_Contig4759.EN.1008 TS_TRISPI_Contig6169.EN.1008 TS_TRISPI_Contig6293.EN.1004 TS_TRISPI_Contig6364.EN.1004 TS_TRISPI_Contig6582.EN.1004 TS_TRISPI_Contig6948.EN.1008 TS_TRISPI_Contig7301.SNAP.1 TS_TRISPI_Contig2150.SNAP.1 TS_TRISPI_Contig3887.SN.1 TS_TRISPI_Conti…
Cluster671: ENSMUSG00000058057 ENSMUSG00000025347 ENSMUSG00000054619 ENSG00000185432 ENSMUSG00000056487 ENSG00000170439 ENSG00000175202 ENSG00000146066 ENSMUSG00000025868 ENSGALG00000003348 FBgn0030743 gene:BGIBMGA011473 AAEL004404 ENSMUSG00000038412 ENSGALG00000019702 ENSMUSG00000044330 ENSG00000181061 ENSMUSG00000020928 ENSG00000212646 ENSG00000131097 ENSG00000214511 gene:BGIBMGA003358 AAEL0087…
Cluster672: jgi|Monbr1|1642|gw1.2.388.1 gene:BGIBMGA006422 YOL002C YLR023C ENSGALG00000013000 AAEL014717 TS_TRISPI_Contig5.b.SNAP.72 gene:BGIBMGA009418 ENSMUSG00000030168 ENSG00000006831 FBgn0038984 ENSG00000159346 ENSMUSG00000026457 CBG05167 ENSGALG00000000094 WBGene00021313 YDR492W ENSMUSG00000055725 ENSGALG00000010886 CBG05420 WBGene00016610 FBgn0038256 ENSG00000163291 gene:BGIBMGA010416 CBG21…
Cluster673: ENSG00000170525 ENSGALG00000002099 ENSGALG00000006324 ENSMUSG00000026773 ENSGALG00000022191 ENSGALG00000001117 ENSG00000158571 WBGene00022456 CBG10830 ENSG00000123836 ENSMUSG00000026409 ENSMUSG00000025271 ENSG00000114268 ENSMUSG00000025648 AAEL013132 FBgn0027621 TS_TRISPI_Contig7.a.EN.1363 gene:BGIBMGA009895 CBG09461 WBGene00019295 YJL155C jgi|Monbr1|27797|fgenesh2_pg.scaffold_2100013…
Cluster674: ENSG00000205508 ENSG00000205580 ENSG00000205509 ENSG00000205505 ENSG00000205506 ENSG00000186645 ENSG00000198305 ENSG00000184616 ENSG00000214300 ENSG00000179994 ENSG00000154732 ENSG00000136206 ENSG00000170092 ENSG00000166667 ENSG00000205238 ENSG00000173678 ENSG00000205482 ENSG00000185040 ENSG00000183318 ENSG00000215092 ENSMUSG00000029586 ENSMUSG00000039296 ENSMUSG00000074812 ENSG000002…
Cluster675: ENSGALG00000009589 FBgn0000153 AAEL007542 Cbr-unc-25 ENSGALG00000007588 ENSMUSG00000026787 ENSG00000128683 ENSG00000136750 WBGene00006762 ENSGALG00000011447 ENSMUSG00000056880 AAEL011981 gene:BGIBMGA012088 ENSMUSG00000070880 FBgn0004516 AAEL010951 ENSG00000144644 jgi|Monbr1|19231|estExt_Genewise1.C_20539 TS_TRISPI_Contig0.a.FG.9 ENSG00000139631 ENSMUSG00000023044 gene:BGIBMGA010122 AA…
Cluster676: gene:BGIBMGA006175 ENSG00000168397 ENSG00000215697 ENSMUSG00000026280 ENSGALG00000006298 ENSGALG00000008282 ENSMUSG00000079418 TS_TRISPI_Contig12.a.EN.1196 ENSG00000101844 FBgn0031298 AAEL007228 Cbr-atg-4.1 WBGene00013595 FBgn0038325 AAEL010516 gene:BGIBMGA004926 ENSMUSG00000002820 ENSG00000130734 TS_TRISPI_Contig31.FG.5 jgi|Monbr1|37862|estExt_fgenesh1_pg.C_170083 ENSGALG00000010985 …
Cluster677: ENSMUSG00000059994 ENSG00000163534 ENSG00000143297 ENSG00000132704 ENSG00000160856 ENSMUSG00000048031 ENSMUSG00000059498 ENSG00000181036 ENSMUSG00000026656 ENSMUSG00000038421 ENSG00000163518 ENSG00000132185 ENSMUSG00000070524 ENSG00000162746 ENSG00000143226 ENSMUSG00000015947 ENSG00000162747 ENSG00000203747 ENSMUSG00000059089 ENSG00000072694 ENSG00000150337 ENSGALG00000010507 ENSG0000…
Cluster678: AAEL011255 gene:BGIBMGA011822 TS_TRISPI_Contig32.FG.21 ENSMUSG00000042354 FBgn0034243 TS_TRISPI_Contig1.a.EN.1423 TS_TRISPI_Contig802.SNAP.1 jgi|Monbr1|27175|fgenesh2_pg.scaffold_17000163 WBGene00003821 Cbr-nst-1 ENSG00000130119 gene:BGIBMGA000474 ENSMUSG00000025266 FBgn0038473 ENSMUSG00000028869 YNR053C jgi|Monbr1|19938|estExt_Genewise1.C_40155 AAEL003293 ENSG00000134697 ENSG00000215…
Cluster679: ENSMUSG00000045103 FBgn0024242 TS_TRISPI_Contig10.a.FG.37 ENSMUSG00000024302 ENSG00000152818 ENSGALG00000012256 ENSMUSG00000019820 WBGene00001131 ENSG00000198947 ENSMUSG00000069085 ENSMUSG00000071454 jgi|Monbr1|22129|fgenesh2_pg.scaffold_2000336 ENSGALG00000015211 AAEL006651 ENSG00000134769 ENSGALG00000016528 ENSG00000138101 WBGene00001115 TS_TRISPI_Contig12.b.EN.1192 Cbr-dyb-1 ENSMUS…
Cluster680: ENSG00000177508 ENSMUSG00000031734 ENSG00000176842 FBgn0015919 ENSMUSG00000060969 FBgn0015904 WBGene00007984 AAEL007505 gene:BGIBMGA000638 TS_TRISPI_Contig28.SN.37 AAEL007502 Cbr-irx-1 ENSG00000170549 ENSMUSG00000031737 FBgn0014343 ENSG00000170561 ENSMUSG00000021604 ENSG00000159387 ENSGALG00000013194 gene:BGIBMGA000639 ENSMUSG00000001504 ENSGALG00000023738 ENSGALG00000013193 ENSMUSG00…
Cluster681: ENSMUSG00000053510 ENSG00000078618 ENSGALG00000010565 FBgn0030344 YLR389C jgi|Monbr1|34450|estExt_fgenesh2_pg.C_370057 WBGene00013492 CBG09322 FBgn0037037 AAEL010073 ENSMUSG00000056999 ENSGALG00000006865 ENSG00000119912 gene:BGIBMGA009590 TS_TRISPI_Contig0.b.EN.1264 CBG17023 WBGene00018426 WBGene00016185 AAEL014897 AAEL011731 WBGene00015359 FBgn0001247 WBGene00015360 gene:BGIBMGA01296…
Cluster682: WBGene00006935 Cbr-vrs-1 ENSMUSG00000007029 AAEL004327 Cbr-vrs-2 gene:BGIBMGA000131 WBGene00006936 YGR094W ENSG00000096171 ENSG00000204394 FBgn0035942 TS_TRISPI_Contig7.a.EN.1378 FBgn0027079 AAEL014099 TS_TRISPI_Contig14.SNAP.229 AAEL013469 ENSMUSG00000038838 ENSG00000206375 ENSG00000137411 jgi|Monbr1|21619|fgenesh2_pm.scaffold_19000008 gene:BGIBMGA009851 ENSG00000206476 jgi|Monbr1|22…
Cluster683: FBgn0026145 ENSGALG00000003712 TS_TRISPI_Contig0.g.SNAP.10 AAEL013817 AAEL010328 ENSG00000091428 ENSMUSG00000049044 ENSG00000079337 ENSMUSG00000022469 ENSGALG00000006348 FBgn0085421 ENSGALG00000009357 WBGene00004255 Cbr-epac-1 CBG14649 ENSG00000107263 YAL024C ENSMUSG00000039844 WBGene00021320 jgi|Monbr1|14778|e_gw1.3.498.1 ENSGALG00000010910 ENSMUSG00000041992 ENSG00000108352 ENSMUSG0…
Cluster684: TS_TRISPI_Contig1499.EN.1003 TS_TRISPI_Contig1960.EN.1003 TS_TRISPI_Contig7223.EN.1006 TS_TRISPI_Contig4329.EN.1003 TS_TRISPI_Contig5817.EN.1003 FBgn0013679 TS_TRISPI_Contig5506.EN.1003 TS_TRISPI_Contig1077.EN.1005 TS_TRISPI_Contig2094.EN.1003 TS_TRISPI_Contig2435.EN.1003 TS_TRISPI_Contig305.EN.1005 TS_TRISPI_Contig3814.EN.1005 TS_TRISPI_Contig5220.EN.1004 TS_TRISPI_Contig6420.EN.1004…
Cluster685: YJR150C YBR067C YBL108C-A YAR020C YFL020C YKL224C YIR041W YMR325W YLR037C YLL025W YCR104W YOR394W YPL282C YIL176C YHL046C YGL261C YAL068C YLR461W YJL223C YLL064C YNR076W YDR542W YOL161C YGR294W YBR301W YEL049W
Cluster686: AAEL009932 gene:BGIBMGA011341 AAEL006948 WBGene00006594 FBgn0030412 gene:BGIBMGA011339 ENSG00000073350 ENSG00000164506 ENSMUSG00000019790 ENSGALG00000012336 ENSG00000145087 ENSMUSG00000022829 ENSGALG00000014941 Cbr-tom-1 TS_TRISPI_Contig21.SNAP.99 gene:BGIBMGA011340 ENSMUSG00000020782 ENSG00000131899 ENSMUSG00000020536 ENSGALG00000008057 FBgn0002121 jgi|Monbr1|22689|fgenesh2_pg.scaffo…
Cluster687: ENSMUSG00000027912 ENSG00000169469 ENSG00000187225 ENSG00000196805 ENSG00000186226 ENSG00000186207 ENSG00000187170 ENSG00000196734 ENSG00000187173 ENSG00000184148 ENSG00000159455 ENSG00000185962 ENSG00000187238 ENSG00000163202 ENSMUSG00000045475 ENSMUSG00000054325 ENSMUSG00000068885 ENSMUSG00000042031 ENSG00000187223 ENSG00000187180 ENSG00000197084 ENSG00000186269 ENSG00000172155 ENSM…
Cluster688: FBgn0013269 gene:BGIBMGA001490 TS_TRISPI_Contig5.c.FG.107 ENSGALG00000014331 FBgn0029174 ENSG00000004478 ENSMUSG00000030357 jgi|Monbr1|21434|fgenesh2_pm.scaffold_7000046 ENSGALG00000000947 ENSG00000096060 AAEL010491 Cbr-fkb-6 ENSMUSG00000024222 WBGene00001431 gene:BGIBMGA013635 gene:BGIBMGA004331 gene:BGIBMGA013634 FBgn0013954 ENSMUSG00000032966 ENSG00000119782 ENSGALG00000016500 ENSM…
Cluster689: ENSMUSG00000055733 YKR048C ENSGALG00000010238 AAEL005567 ENSMUSG00000058799 ENSG00000187109 FBgn0015268 ENSGALG00000006446 TS_TRISPI_Contig0.d.SNAP.187 ENSMUSG00000059119 ENSG00000205531 gene:BGIBMGA009249 WBGene00017075 AAEL012289 AAEL013951 FBgn0039553 TS_TRISPI_Contig3.c.FG.104 CBG21270 AAEL000432 ENSG00000186462 ENSG00000186310 TS_TRISPI_Contig3.c.SNAP.261 FBgn0040345 ENSMUSG00000…
Cluster690: WBGene00006324 AAEL003910 jgi|Monbr1|22277|fgenesh2_pg.scaffold_2000484 FBgn0039688 FBgn0015954 FBgn0039734 gene:BGIBMGA001428 ENSG00000151694 ENSGALG00000016427 ENSMUSG00000052593 TS_TRISPI_Contig1.a.SNAP.183 WBGene00000075 Cbr-adm-4 ENSGALG00000004212 ENSG00000137845 ENSMUSG00000054693 gene:BGIBMGA002499 AAEL004881 jgi|Monbr1|31368|estExt_fgenesh2_pg.C_30574 Cbr-sup-17 AAEL002663 jg…
Cluster691: jgi|Monbr1|30420|fgenesh2_pg.scaffold_50000025 ENSMUSG00000038648 gene:BGIBMGA000874 ENSGALG00000012877 gene:BGIBMGA001460 WBGene00016162 WBGene00019000 jgi|Monbr1|32766|estExt_fgenesh2_pg.C_130090 CBG12652 ENSGALG00000001252 ENSG00000182158 AAEL003646 ENSMUSG00000035041 CBG02345 ENSMUSG00000027230 AAEL000402 ENSG00000107175 ENSGALG00000008393 ENSG00000157613 FBgn0004396 ENSMUSG000000…
Cluster692: ENSG00000163746 FBgn0052056 ENSMUSG00000032369 AAEL010661 gene:BGIBMGA003742 ENSG00000114698 ENSG00000188313 ENSGALG00000006805 ENSMUSG00000032372 ENSMUSG00000074139 ENSMUSG00000019461 ENSG00000187838 ENSMUSG00000032377 FBgn0035390 WBGene00011935 WBGene00014200 Cbr-scrm-1 WBGene00015437 gene:BGIBMGA004631 ENSGALG00000006807 WBGene00008681 AAEL007424 AAEL010525 gene:BGIBMGA013546 FBgn0…
Cluster693: ENSGALG00000000307 ENSMUSG00000030510 ENSG00000154227 ENSG00000143418 ENSMUSG00000015714 ENSG00000090661 ENSMUSG00000023021 ENSMUSG00000008206 ENSMUSG00000027035 ENSG00000172292 ENSGALG00000006184 ENSGALG00000000406 ENSG00000139624 ENSGALG00000010902 AAEL009092 Cbr-hyl-1 FBgn0040918 WBGene00002043 WBGene00002044 Cbr-hyl-2 TS_TRISPI_Contig0.i.SNAP.82 ENSGALG00000014624 ENSGALG000000031…
Cluster694: AAEL001397 YDR293C gene:BGIBMGA014310 FBgn0039183 WBGene00001001 ENSG00000166938 ENSMUSG00000032396 ENSMUSG00000033166 Cbr-dis-3 TS_TRISPI_Contig17.SN.107 ENSG00000083520 ENSMUSG00000053333 ENSGALG00000016930 jgi|Monbr1|35038|estExt_fgenesh2_pm.C_50034 ENSGALG00000007767 ENSG00000144535 FBgn0035111 jgi|Monbr1|15826|e_gw1.5.29.1 ENSGALG00000007643 YOL021C WBGene00018612 TS_TRISPI_Conti…
Cluster695: WBGene00013246 WBGene00015023 WBGene00022225 WBGene00012112 WBGene00013249 WBGene00012845 WBGene00015037 WBGene00013250 WBGene00013252 WBGene00012110 WBGene00012109 WBGene00019777 WBGene00007198 WBGene00012877 WBGene00022223 WBGene00015017 WBGene00013247 WBGene00022728 WBGene00022731 WBGene00011027 WBGene00012111 WBGene00013253 WBGene00022730 WBGene00016993 WBGene00013248 WBGene000227…
Cluster696: AAEL000993 FBgn0011577 ENSGALG00000016902 ENSG00000179399 ENSMUSG00000022112 ENSGALG00000006724 ENSGALG00000006087 ENSG00000076716 ENSMUSG00000031119 ENSGALG00000016900 ENSG00000183098 ENSGALG00000006080 ENSMUSG00000058571 ENSGALG00000002342 AAEL000433 ENSMUSG00000055653 TS_TRISPI_Contig2.a.FG.138 ENSG00000063660 ENSMUSG00000034220 FBgn0041604 ENSG00000147257 ENSMUSG00000029510 ENSG00…
Cluster697: ENSMUSG00000063522 ENSGALG00000016150 ENSMUSG00000053168 ENSMUSG00000022587 ENSMUSG00000022583 ENSMUSG00000022584 ENSMUSG00000079018 ENSMUSG00000022596 ENSMUSG00000034634 ENSG00000167656 ENSMUSG00000022595 ENSG00000197353 ENSMUSG00000022598 ENSG00000126233 ENSGALG00000019430 ENSG00000167653 ENSMUSG00000075602 ENSGALG00000016153 ENSMUSG00000022586 ENSMUSG00000068348 ENSGALG00000021826 …
Cluster698: WBGene00015055 CBG19205 ENSMUSG00000037656 ENSGALG00000010159 ENSG00000168575 jgi|Monbr1|5896|fgenesh1_pg.scaffold_3000394 TS_TRISPI_Contig4.c.SNAP.164 ENSGALG00000013740 WBGene00017312 YBR296C AAEL007019 ENSMUSG00000027397 ENSG00000144136 CBG05853 WBGene00012285 TS_TRISPI_Contig10.a.SNAP.49 FBgn0036137 gene:BGIBMGA007724 TS_TRISPI_Contig39.SNAP.7 WBGene00016739 CBG19098 WBGene0001505…
Cluster699: ENSG00000183230 gene:BGIBMGA011890 FBgn0010215 AAEL003754 ENSG00000119326 ENSGALG00000002447 ENSMUSG00000037815 ENSG00000044115 ENSGALG00000015966 ENSMUSG00000060843 ENSGALG00000002845 ENSG00000066032 ENSMUSG00000063063 WBGene00001978 Cbr-hmp-1 TS_TRISPI_Contig18.SNAP.155 WBGene00000832 Cbr-ctn-1 TS_TRISPI_Contig10.b.SNAP.116 ENSMUSG00000038816 gene:BGIBMGA011888 ENSGALG00000013207 AA…
Cluster700: ENSMUSG00000031627 ENSG00000128604 ENSGALG00000010642 ENSGALG00000012830 ENSG00000126456 ENSGALG00000013216 ENSG00000213928 ENSG00000168310 ENSMUSG00000018899 ENSG00000125347 ENSGALG00000006785 ENSG00000117595 ENSG00000137265 ENSMUSG00000029771 ENSMUSG00000021356 ENSMUSG00000041515 ENSG00000140968 ENSGALG00000005757 ENSMUSG00000026638 ENSGALG00000001405 ENSMUSG00000002325 ENSMUSG00000…
Cluster701: TS_TRISPI_Contig1.b.SNAP.103 WBGene00022051 ENSG00000188419 ENSGALG00000006906 ENSMUSG00000078185 ENSG00000203668 ENSMUSG00000025531 FBgn0026378 gene:BGIBMGA001126 ENSG00000057608 ENSMUSG00000021218 ENSGALG00000008169 ENSMUSG00000015291 ENSG00000203879 FBgn0004868 gene:BGIBMGA001119 Cbr-gdi-1 AAEL012904 WBGene00001558 jgi|Monbr1|17747|estExt_gwp_gw1.C_30502 YER136W TS_TRISPI_Contig1.b…
Cluster702: gene:BGIBMGA006106 ENSG00000133243 gene:BGIBMGA005139 ENSG00000064726 TS_TRISPI_Contig9.b.EN.1286 ENSMUSG00000025103 FBgn0038501 AAEL014192 Cbr-tag-30 AAEL002428 WBGene00006415 ENSMUSG00000002803 gene:BGIBMGA007155 ENSG00000132640 ENSMUSG00000062098 AAEL009769 ENSGALG00000009028 ENSG00000184887 gene:BGIBMGA002966 ENSGALG00000001019 AAEL009767 ENSGALG00000011710 ENSMUSG00000003344 ENSG…
Cluster703: ENSG00000102921 AAEL001562 ENSG00000178199 ENSG00000100441 ENSMUSG00000047153 ENSMUSG00000031652 ENSGALG00000003907 ENSGALG00000004715 CBG03935 ENSMUSG00000039981 FBgn0035038 ENSGALG00000012359 ENSMUSG00000042677 ENSG00000163874 ENSMUSG00000035045 ENSG00000149289 ENSGALG00000002021 ENSGALG00000017154 ENSG00000102053 AAEL011652 ENSMUSG00000035164 gene:BGIBMGA008967 WBGene00016260 FBgn0…
Cluster704: CBG10061 CBG18080 Cbr-ckb-2 WBGene00000511 WBGene00000512 ENSMUSG00000022617 WBGene00000514 Cbr-ckb-4 ENSGALG00000006917 WBGene00000513 AAEL008853 TS_TRISPI_Contig0.j.FG.113 TS_TRISPI_Contig0.j.FG.102 ENSG00000110721 ENSMUSG00000024843 ENSG00000100288 Cbr-cka-2 WBGene00000510 gene:BGIBMGA011364 FBgn0032955 WBGene00000509 Cbr-cka-1 YDR147W YLR133W CBG00479 CBG18081
Cluster705: ENSG00000173546 gene:BGIBMGA012236 ENSGALG00000002678 AAEL001803 FBgn0032683 ENSMUSG00000032911 CBG12570 WBGene00016751 ENSG00000214647 ENSGALG00000020561 gene:BGIBMGA012237 TS_TRISPI_Contig10.a.FG.106 ENSG00000184246 ENSG00000205273 ENSG00000205272 ENSG00000212877 ENSG00000188792 ENSG00000212892 ENSG00000187711 ENSMUSG00000021763 ENSG00000215538 ENSG00000215509 ENSG00000214585 ENSG00…
Cluster706: YCR097W FBgn0000611 ENSGALG00000000972 ENSG00000167081 ENSMUSG00000038718 WBGene00000461 CBG05292 ENSG00000105717 Cbr-ceh-60 WBGene00017690 ENSMUSG00000072678 AAEL012877 ENSGALG00000003429 ENSG00000206247 ENSG00000206315 ENSG00000204304 ENSMUSG00000034673 ENSG00000185630 ENSMUSG00000052534 ENSGALG00000013419 gene:BGIBMGA007946 TS_TRISPI_Contig0.b.EN.1359 ENSMUSG00000031860 Cbr-ceh-20 …
Cluster707: TS_TRISPI_Contig1380.FG.1 TS_TRISPI_Contig30.FG.45 ENSG00000183302 ENSMUSG00000072489 TS_TRISPI_Contig976.EN.1003 FBgn0029897 jgi|Monbr1|19062|estExt_Genewise1.C_20172 ENSMUSG00000080014 ENSG00000175333 ENSMUSG00000066714 ENSMUSG00000069392 ENSGALG00000022174 ENSGALG00000002696 ENSG00000212664 ENSMUSG00000066475 ENSMUSG00000062328 ENSMUSG00000063986 AAEL011471 Cbr-rpl-17 WBGene0000442…
Cluster708: gene:BGIBMGA008293 jgi|Monbr1|30984|estExt_fgenesh2_pg.C_20639 WBGene00008992 jgi|Monbr1|32746|estExt_fgenesh2_pg.C_130037 CBG00342 jgi|Monbr1|33725|estExt_fgenesh2_pg.C_230097 WBGene00044044 WBGene00010411 jgi|Monbr1|17752|estExt_gwp_gw1.C_30510 WBGene00013654 jgi|Monbr1|26397|fgenesh2_pg.scaffold_14000063 WBGene00013646 CBG18591 CBG00344 ENSMUSG00000037469 jgi|Monbr1|25809|fgenesh2_…
Cluster709: gene:BGIBMGA006703 ENSMUSG00000026473 ENSG00000135821 gene:BGIBMGA004280 WBGene00001607 FBgn0001142 ENSGALG00000003678 ENSGALG00000008518 FBgn0001145 AAEL013458 TS_TRISPI_Contig2.c.EN.1401 Cbr-gln-3 WBGene00001604 gene:BGIBMGA000680 WBGene00001606 AAEL001887 CBG19879 Cbr-gln-2 CBG20640 WBGene00001603 Cbr-gln-1 WBGene00001602 YPR035W jgi|Monbr1|32625|estExt_fgenesh2_pg.C_120039 gene:BG…
Cluster710: AAEL011129 AAEL011130 AAEL011112 FBgn0022359 FBgn0024289 AAEL011126 gene:BGIBMGA012400 ENSMUSG00000027227 ENSG00000140263 ENSGALG00000002317 CBG08607 CBG08605 WBGene00011003 WBGene00011004 gene:BGIBMGA012399 YJR159W YDL246C YLR070C jgi|Monbr1|9871|fgenesh1_pg.scaffold_17000144 YAL061W FBgn0038762 YAL060W gene:BGIBMGA011209 jgi|Monbr1|32598|estExt_fgenesh2_pg.C_110232 gene:BGIBMGA01239…
Cluster711: ENSG00000152782 YDR531W jgi|Monbr1|11801|fgenesh1_pg.scaffold_32000032 jgi|Monbr1|32584|estExt_fgenesh2_pg.C_110202 ENSG00000125779 ENSMUSG00000037514 ENSGALG00000001895 ENSGALG00000006431 ENSG00000120137 ENSMUSG00000033610 ENSMUSG00000018846 FBgn0011205 AAEL012409 ENSGALG00000015978 TS_TRISPI_Contig0.g.SNAP.64 gene:BGIBMGA012219 WBGene00004068 Cbr-pnk-1 ENSGALG00000001165 ENSMUSG0000…
Cluster712: TS_TRISPI_Contig8.a.SNAP.18 jgi|Monbr1|34617|estExt_fgenesh2_pg.C_420043 ENSG00000141391 ENSGALG00000013830 ENSGALG00000007439 ENSMUSG00000024530 ENSG00000101166 ENSMUSG00000016257 ENSGALG00000019505 AAEL013880 gene:BGIBMGA013566 AAEL012323 FBgn0029161 TS_TRISPI_Contig10.b.SN.139 WBGene00008856 ENSMUSG00000021486 CBG15800 ENSG00000169230 YDR185C gene:BGIBMGA004745 YLR168C FBgn0033413 …
Cluster713: ENSGALG00000023670 YJR126C ENSG00000086205 ENSG00000134612 ENSMUSG00000001773 ENSGALG00000017234 ENSGALG00000019054 ENSG00000077616 ENSMUSG00000043943 ENSMUSG00000054999 ENSG00000168060 CBG08178 WBGene00020082 CBG00524 WBGene00007954 CBG17304 WBGene00044121 ENSG00000106327 ENSMUSG00000029716 ENSG00000072274 ENSMUSG00000022797 ENSGALG00000007485 ENSG00000177694 ENSMUSG00000074666 ENSG0…
Cluster714: gene:BGIBMGA011902 Cbr-cdc-25.3 ENSGALG00000004934 YMR036C ENSMUSG00000027330 FBgn0003525 WBGene00000388 AAEL014408 ENSG00000101224 ENSG00000158402 ENSMUSG00000044201 TS_TRISPI_Contig36.SNAP.25 TS_TRISPI_Contig525.SNAP.2 jgi|Monbr1|31958|estExt_fgenesh2_pg.C_70008 jgi|Monbr1|31992|estExt_fgenesh2_pg.C_70082 ENSG00000164045 ENSMUSG00000032477 FBgn0002673 TS_TRISPI_Contig20.SNAP.36 TS_T…
Cluster715: WBGene00016071 WBGene00018628 WBGene00009894 WBGene00019706 WBGene00020212 WBGene00020204 WBGene00016080 WBGene00021278 WBGene00012654 WBGene00021130 WBGene00016076 WBGene00016891 WBGene00011388 WBGene00022272 WBGene00016864 WBGene00020835 WBGene00020175 WBGene00021099 WBGene00012874 WBGene00017593 WBGene00016079 WBGene00009015 WBGene00012958 WBGene00044567 WBGene00020834 WBGene000160…
Cluster716: AAEL004582 ENSG00000166105 ENSMUSG00000031966 ENSG00000149328 ENSMUSG00000036395 ENSGALG00000001604 ENSMUSG00000079644 gene:BGIBMGA006815 AAEL004580 ENSG00000163521 FBgn0037977 FBgn0001089 TS_TRISPI_Contig3.b.SN.63 WBGene00011832 ENSG00000170266 ENSGALG00000011968 ENSMUSG00000026200 ENSMUSG00000045594 AAEL004575 CBG23139 WBGene00019225 CBG10890 ENSGALG00000011328 jgi|Monbr1|26329|fgen…
Cluster717: YKL029C ENSG00000065833 ENSMUSG00000032418 ENSGALG00000015849 ENSMUSG00000030621 ENSG00000151376 ENSGALG00000017246 AAEL005790 TS_TRISPI_Contig1.b.SNAP.219 gene:BGIBMGA006419 AAEL001091 ENSG00000082212 ENSMUSG00000024556 TS_TRISPI_Contig0.h.SNAP.47 FBgn0002719 AAEL001073 gene:BGIBMGA006246 FBgn0029155 WBGene00012983 gene:BGIBMGA006247 FBgn0029154 jgi|Monbr1|33221|estExt_fgenesh2_pg.C_…
Cluster718: ENSMUSG00000068267 ENSG00000125817 gene:BGIBMGA013624 gene:BGIBMGA012158 gene:BGIBMGA007903 ENSGALG00000019432 ENSG00000179886 ENSG00000180850 ENSG00000180346 ENSMUSG00000049232 ENSG00000183340 ENSMUSG00000046380 ENSG00000164296 ENSG00000171567 gene:BGIBMGA008012 ENSG00000140993 TS_TRISPI_Contig3.b.SN.103 TS_TRISPI_Contig3.b.SN.124 ENSG00000169989 ENSMUSG00000047819 gene:BGIBMGA013031…
Cluster719: FBgn0086707 AAEL010165 Cbr-let-858 ENSG00000163510 FBgn0030648 WBGene00002957 AAEL000707 ENSGALG00000009001 FBgn0037707 ENSGALG00000022794 ENSMUSG00000027014 TS_TRISPI_Contig7678.SNAP.1 gene:BGIBMGA006044 jgi|Monbr1|32571|estExt_fgenesh2_pg.C_110170 jgi|Monbr1|29387|fgenesh2_pg.scaffold_34000027 TS_TRISPI_Contig4.c.SNAP.146 ENSMUSG00000075238 ENSMUSG00000079247 ENSMUSG00000075239 ENSM…
Cluster720: Cbr-hlh-3 AAEL008350 ENSMUSG00000020052 WBGene00001950 ENSG00000139352 FBgn0000022 ENSMUSG00000009248 ENSG00000187855 gene:BGIBMGA001148 gene:BGIBMGA001000 TS_TRISPI_Contig33.EN.1065 Cbr-hlh-4 FBgn0004170 gene:BGIBMGA001001 ENSGALG00000023607 WBGene00001958 ENSG00000183734 AAEL008346 ENSMUSG00000035951 ENSG00000176009 Cbr-hlh-14 WBGene00001951 AAEL006831 FBgn0002561 gene:BGIBMGA001002
Cluster721: WBGene00008502 TS_TRISPI_Contig15.FG.118 ENSMUSG00000016018 ENSG00000039123 AAEL009067 gene:BGIBMGA005168 gene:BGIBMGA003539 ENSGALG00000014709 Cbr-mtr-4 FBgn0001986 WBGene00012342 AAEL013825 jgi|Monbr1|35219|estExt_fgenesh2_pm.C_180002 FBgn0039117 jgi|Monbr1|13948|e_gw1.2.7.1 CBG06018 YLR398C YJL050W ENSG00000206267 ENSG00000206353 ENSG00000204351 ENSMUSG00000040356 TS_TRISPI_Contig0…
Cluster722: jgi|Monbr1|38924|estExt_fgenesh1_pg.C_340044 jgi|Monbr1|32671|estExt_fgenesh2_pg.C_120134 ENSG00000143156 jgi|Monbr1|15435|e_gw1.5.373.1 ENSMUSG00000035984 ENSG00000112981 AAEL003030 ENSGALG00000014196 gene:BGIBMGA010540 ENSGALG00000015230 ENSMUSG00000026575 ENSG00000172113 ENSMUSG00000032478 AAEL004107 gene:BGIBMGA007367 FBgn0030573 ENSGALG00000009772 gene:BGIBMGA003675 gene:BGIBMGA0…
Cluster723: AAEL013238 AAEL000384 TS_TRISPI_Contig1.d.FG.135 ENSGALG00000021269 ENSG00000165646 gene:BGIBMGA013466 ENSMUSG00000025094 AAEL010462 ENSGALG00000001693 CBG08307 ENSGALG00000009289 FBgn0053528 FBgn0015323 WBGene00006756 ENSMUSG00000036330 ENSG00000187714 WBGene00000295 FBgn0043005 ENSG00000036565 gene:BGIBMGA012148 AAEL008816 Cbr-cat-1 TS_TRISPI_Contig6.a.SN.42 gene:BGIBMGA013807 gene:…
Cluster724: gene:BGIBMGA006144 AAEL010742 ENSGALG00000009634 ENSG00000168827 ENSMUSG00000027774 FBgn0031898 jgi|Monbr1|22191|fgenesh2_pg.scaffold_2000398 YLR069C WBGene00009246 CBG02783 AAEL013636 AAEL014796 gene:BGIBMGA000765 YJL102W ENSMUSG00000021666 TS_TRISPI_Contig3.c.SN.107 WBGene00022491 ENSGALG00000014939 ENSG00000164347 CBG15144 jgi|Monbr1|32987|estExt_fgenesh2_pg.C_150054 FBgn0051159 TS…
Cluster725: CBG06009 WBGene00008753 WBGene00014006 CBG05953 WBGene00020014 WBGene00004144 WBGene00016180 CBG18492 CBG08422 CBG05950 CBG05948 CBG05949 WBGene00011484 WBGene00011961 CBG06008 WBGene00016179 WBGene00004176 WBGene00010886 WBGene00008757 WBGene00004177 CBG06007 CBG22524 WBGene00010885 WBGene00022553 CBG18497
Cluster726: AAEL014690 AAEL003353 AAEL014688 gene:BGIBMGA012493 AAEL003350 AAEL003329 AAEL014687 AAEL003335 AAEL000413 AAEL015150 AAEL014685 AAEL000462 AAEL003340 AAEL014691 FBgn0029966 AAEL015227 AAEL015149 FBgn0029967 AAEL014686 AAEL003328 AAEL014115 AAEL003341 FBgn0029965 FBgn0029961 FBgn0030385
Cluster727: TS_TRISPI_Contig1.b.FG.108 TS_TRISPI_Contig1.b.SN.73 TS_TRISPI_Contig793.FG.1 TS_TRISPI_Contig333.FG.2 TS_TRISPI_Contig5968.FG.1 TS_TRISPI_Contig1.b.FG.59 TS_TRISPI_Contig1.c.FG.13 TS_TRISPI_Contig1.a.FG.18 TS_TRISPI_Contig5023.FG.1 TS_TRISPI_Contig1.b.FG.76 TS_TRISPI_Contig1.b.SNAP.48 TS_TRISPI_Contig635.SNAP.1 TS_TRISPI_Contig1636.FG.1 TS_TRISPI_Contig3860.FG.1 TS_TRISPI_Contig1.c.S…
Cluster728: YDR105C WBGene00011250 gene:BGIBMGA007500 ENSG00000132824 ENSMUSG00000017707 ENSGALG00000004220 ENSGALG00000014868 ENSG00000111897 ENSMUSG00000019877 ENSG00000168528 ENSMUSG00000023232 AAEL005699 FBgn0028399 WBGene00021956 TS_TRISPI_Contig1.d.SNAP.244 CBG19072 CBG04578 jgi|Monbr1|18904|estExt_gwp_gw1.C_80231 ENSGALG00000014798 ENSGALG00000021685 ENSMUSG00000021703 ENSG00000164300 ENSG…
Cluster729: ENSGALG00000006702 ENSMUSG00000034488 ENSG00000164176 ENSGALG00000015630 ENSMUSG00000030605 ENSGALG00000004638 ENSMUSG00000031196 ENSMUSG00000026579 ENSMUSG00000031209 ENSG00000198734 ENSG00000047457 ENSG00000089472 ENSG00000181333 ENSGALG00000017214 ENSGALG00000010434 ENSMUSG00000003617 ENSMUSG00000031936 ENSGALG00000005077 ENSG00000185010 ENSGALG00000015207 jgi|Monbr1|29422|fgenesh2…
Cluster730: FBgn0058084 YOL060C ENSMUSG00000001138 ENSMUSG00000037408 ENSG00000119946 ENSMUSG00000025189 ENSGALG00000007489 ENSGALG00000008160 ENSG00000148842 ENSMUSG00000064105 ENSG00000158158 ENSG00000168763 AAEL014059 gene:BGIBMGA008776 gene:BGIBMGA009563 jgi|Monbr1|34223|estExt_fgenesh2_pg.C_320029 TS_TRISPI_Contig7.b.FG.77 WBGene00016879 CBG00360 WBGene00016343 CBG15463 WBGene00019869 jgi|Mo…
Cluster731: AAEL004715 FBgn0028397 ENSMUSG00000037573 ENSG00000154640 ENSG00000183864 ENSMUSG00000048546 ENSGALG00000011957 ENSGALG00000007364 ENSG00000141232 gene:BGIBMGA006901 ENSG00000133639 ENSMUSG00000036478 ENSGALG00000011276 ENSMUSG00000068173 ENSMUSG00000068046 ENSG00000159388 ENSGALG00000003535 ENSMUSG00000020423 TS_TRISPI_Contig9.b.FG.44 ENSGALG00000004676 ENSMUSG00000022863 ENSMUSG0000…
Cluster732: gene:BGIBMGA000802 gene:BGIBMGA003573 ENSG00000184743 ENSMUSG00000024759 ENSG00000119787 ENSMUSG00000059811 ENSGALG00000008515 ENSG00000198513 ENSGALG00000012339 ENSMUSG00000021066 AAEL003109 FBgn0039213 gene:BGIBMGA000767 WBGene00021868 TS_TRISPI_Contig2.c.SNAP.184 TS_TRISPI_Contig2.c.SNAP.190 CBG13900 gene:BGIBMGA003598 jgi|Monbr1|20202|estExt_Genewise1.C_50094 WBGene00012763 CBG137…
Cluster733: gene:BGIBMGA014607 Cbr-tin-13 TS_TRISPI_Contig13.FG.80 WBGene00006574 CBG15187 YJR135W-A YGR181W gene:BGIBMGA003070 AAEL008128 FBgn0036204 FBgn0083968 ENSGALG00000004963 FBgn0027359 ENSG00000150779 ENSMUSG00000039016 WBGene00000941 ENSG00000126953 ENSMUSG00000048007 ENSMUSG00000045455 ENSG00000099800 ENSMUSG00000020219 AAEL000941 ENSMUSG00000071229 Cbr-ddp-1 jgi|Monbr1|15640|e_gw1.5.4…
Cluster734: FBgn0052743 AAEL010928 ENSGALG00000006829 gene:BGIBMGA011978 ENSMUSG00000030655 ENSG00000157106 jgi|Monbr1|33611|estExt_fgenesh2_pg.C_220004 WBGene00004879 Cbr-smg-1 ENSG00000205536 ENSG00000180747 ENSG00000205691 ENSG00000205152 ENSG00000185710 ENSG00000157341 TS_TRISPI_Contig1182.SNAP.1 ENSG00000205685 ENSG00000185984 ENSG00000205535 gene:BGIBMGA011979 ENSG00000183604 ENSG0000020553…
Cluster735: YGL087C FBgn0035601 ENSMUSG00000022674 ENSMUSG00000078923 Cbr-uev-1 ENSMUSG00000060811 ENSG00000169139 AAEL015648 ENSGALG00000015236 WBGene00006730 gene:BGIBMGA011803 ENSG00000124208 ENSGALG00000008015 AAEL011873 ENSG00000214192 ENSMUSG00000027694 jgi|Monbr1|19977|estExt_Genewise1.C_40218 TS_TRISPI_Contig10.a.SNAP.119 AAEL001208 FBgn0032850 ENSMUSG00000072978 CBG13650 ENSMUSG000000197…
Cluster736: WBGene00044535 CBG14258 WBGene00015355 CBG06772 CBG08650 WBGene00021731 WBGene00015056 CBG19214 CBG19213 WBGene00019646 CBG08652 WBGene00019647 CBG08651 CBG08653 CBG06766 CBG08649 CBG06774 WBGene00015682 WBGene00019650 CBG08654 WBGene00015681 CBG23325 WBGene00010792 WBGene00007373 CBG22434
Cluster737: jgi|Monbr1|26129|fgenesh2_pg.scaffold_13000037 gene:BGIBMGA011601 FBgn0036381 ENSG00000164089 ENSMUSG00000019232 ENSGALG00000008992 ENSGALG00000023920 ENSG00000175309 ENSMUSG00000020359 ENSGALG00000010523 ENSGALG00000014382 gene:BGIBMGA012526 AAEL012464 CBG18478 WBGene00020139 AAEL000640 FBgn0037186 jgi|Monbr1|30473|fgenesh2_pg.scaffold_52000027 gene:BGIBMGA011600 ENSGALG00000003432 C…
Cluster738: FBgn0037339 YJL100W ENSG00000043822 ENSMUSG00000025178 ENSGALG00000006143 ENSGALG00000014383 ENSG00000038210 ENSMUSG00000029186 AAEL004379 TS_TRISPI_Contig0.j.SNAP.294 WBGene00022501 jgi|Monbr1|1112|gw1.6.86.1 CBG14577 TS_TRISPI_Contig4.b.FG.126 TS_TRISPI_Contig242.FG.1 TS_TRISPI_Contig308.FG.1 TS_TRISPI_Contig4.c.FG.39 TS_TRISPI_Contig1512.FG.1 CBG06673 WBGene00008346 gene:BGIBMGA008…
Cluster739: AAEL012686 FBgn0033912 gene:BGIBMGA007645 TS_TRISPI_Contig5.a.FG.190 ENSG00000186468 ENSMUSG00000049517 ENSGALG00000015617 Cbr-rps-23 WBGene00004492 ENSMUSG00000073559 jgi|Monbr1|33714|estExt_fgenesh2_pg.C_230077 YGR118W YPR132W ENSMUSG00000080005 ENSMUSG00000079999 gene:BGIBMGA008248 ENSGALG00000022193 AAEL008169 FBgn0003714 ENSMUSG00000045948 TS_TRISPI_Contig9.a.FG.118 ENSG000001286…
Cluster740: ENSGALG00000004268 ENSG00000001461 ENSMUSG00000028803 ENSGALG00000016738 ENSMUSG00000038879 jgi|Monbr1|34446|estExt_fgenesh2_pg.C_370053 CBG20308 WBGene00021820 ENSGALG00000003761 ENSGALG00000016737 ENSG00000170113 ENSG00000140157 ENSMUSG00000030452 ENSG00000163293 ENSMUSG00000067219 ENSGALG00000014134 ENSG00000172548 ENSMUSG00000020411 AAEL001190 FBgn0032451 ENSGALG00000004975 TS_TRI…
Cluster741: FBgn0030318 FBgn0020248 ENSGALG00000003426 ENSG00000141314 AAEL009681 ENSMUSG00000017692 Cbr-rom-2 WBGene00004401 gene:BGIBMGA007075 jgi|Monbr1|33311|estExt_fgenesh2_pg.C_180040 FBgn0032415 ENSG00000103269 ENSMUSG00000025735 ENSG00000158315 ENSMUSG00000043333 AAEL001749 gene:BGIBMGA013057 Cbr-rom-1 TS_TRISPI_Contig6.a.FG.119 FBgn0004635 WBGene00004400 FBgn0003295 TS_TRISPI_Contig0.i.S…
Cluster742: WBGene00007814 WBGene00015325 WBGene00010262 CBG22736 CBG22735 CBG22734 CBG05324 CBG22683 CBG22676 CBG00226 WBGene00009087 CBG22690 WBGene00018258 CBG11410 CBG15544 CBG22681 CBG15431 CBG22682 WBGene00015322 CBG22684 CBG07536 WBGene00010404 CBG17141 CBG17144 CBG11035
Cluster743: ENSGALG00000011343 ENSMUSG00000029847 ENSG00000213901 ENSMUSG00000026205 gene:BGIBMGA003950 CBG09535 ENSMUSG00000027340 WBGene00008252 ENSG00000089057 CBG20102 CBG08367 ENSGALG00000000195 ENSMUSG00000024354 WBGene00011593 ENSGALG00000011717 CBG08364 CBG01749 WBGene00020004 ENSG00000170482 WBGene00011596 ENSGALG00000002513 FBgn0037807 WBGene00021994 WBGene00011595 CBG08341
Cluster744: ENSG00000103507 ENSMUSG00000030802 jgi|Monbr1|15226|e_gw1.4.253.1 jgi|Monbr1|31036|estExt_fgenesh2_pg.C_20736 jgi|Monbr1|5845|fgenesh1_pg.scaffold_3000343 ENSMUSG00000006494 ENSMUSG00000038967 ENSG00000005882 AAEL007375 ENSGALG00000013235 ENSG00000004799 ENSMUSG00000019577 ENSGALG00000009700 ENSG00000152256 ENSMUSG00000035232 ENSG00000067992 Cbr-pdhk-2 WBGene00022719 ENSGALG0000001632…
Cluster745: AAEL006897 AAEL005430 FBgn0053208 ENSG00000135596 ENSMUSG00000019823 ENSGALG00000019751 ENSMUSG00000033039 AAEL007011 ENSG00000100139 FBgn0036333 ENSMUSG00000036718 ENSGALG00000012265 AAEL005439 ENSGALG00000005540 ENSG00000133816 TS_TRISPI_Contig12.a.SN.125 ENSG00000093100 ENSGALG00000013042 ENSMUSG00000003178 ENSGALG00000004070 ENSMUSG00000038244 jgi|Monbr1|26045|fgenesh2_pg.scaffold…
Cluster746: AAEL015316 AAEL003800 gene:BGIBMGA000808 FBgn0031868 ENSMUSG00000027433 ENSGALG00000008372 ENSG00000088930 TS_TRISPI_Contig10.b.SNAP.26 WBGene00006964 Cbr-xrn-2 jgi|Monbr1|16584|e_gw1.7.214.1 YOR048C ENSGALG00000002706 ENSG00000114127 ENSMUSG00000032410 AAEL008814 jgi|Monbr1|13375|e_gw1.2.608.1 Cbr-xrn-1 YGL173C WBGene00012730 FBgn0020261 TS_TRISPI_Contig5.a.SNAP.252 gene:BGIBMGA00047…
Cluster747: ENSGALG00000008520 FBgn0039122 ENSMUSG00000028760 FBgn0010488 ENSGALG00000010084 WBGene00002066 Cbr-ifg-1 AAEL007928 gene:BGIBMGA000528 TS_TRISPI_Contig26.FG.49 AAEL007923 FBgn0023213 ENSG00000075151 AAEL013249 YGR162W CBG23141 ENSG00000114867 ENSMUSG00000045983 YGL049C gene:BGIBMGA001081 ENSG00000110321 ENSMUSG00000005610 ENSGALG00000005587 CBG00712
Cluster748: jgi|Monbr1|32569|estExt_fgenesh2_pg.C_110168 jgi|Monbr1|23193|fgenesh2_pg.scaffold_3000549 jgi|Monbr1|28239|fgenesh2_pg.scaffold_24000128 jgi|Monbr1|24550|fgenesh2_pg.scaffold_7000098 jgi|Monbr1|38713|estExt_fgenesh1_pg.C_300039 jgi|Monbr1|15930|e_gw1.6.97.1 jgi|Monbr1|38380|estExt_fgenesh1_pg.C_240036 jgi|Monbr1|28039|fgenesh2_pg.scaffold_23000068 jgi|Monbr1|32951|estExt_fgenesh2_pg.…
Cluster749: CBG12371 TS_TRISPI_Contig31.FG.31 jgi|Monbr1|22612|fgenesh2_pg.scaffold_2000819 jgi|Monbr1|37858|estExt_fgenesh1_pg.C_170074 WBGene00009452 ENSG00000105865 ENSMUSG00000020648 ENSGALG00000023661 WBGene00016674 AAEL005898 CBG23028 jgi|Monbr1|31519|estExt_fgenesh2_pg.C_40281 FBgn0032750 YLR405W gene:BGIBMGA000375 TS_TRISPI_Contig17.SNAP.117 gene:BGIBMGA006797 FBgn0031238 AAEL002182 ENSG0…
Cluster750: AAEL006249 Cbr-gld-2 WBGene00001596 gene:BGIBMGA008572 FBgn0030353 ENSG00000134744 ENSMUSG00000034610 ENSGALG00000010629 FBgn0038934 gene:BGIBMGA012377 ENSMUSG00000042167 ENSG00000164329 ENSGALG00000014810 CBG19735 TS_TRISPI_Contig9.a.SN.129 WBGene00019628 Cbr-pup-3 ENSG00000083223 Cbr-pup-2 ENSGALG00000012607 ENSMUSG00000035248 WBGene00019082 jgi|Monbr1|28850|fgenesh2_pg.scaffold_290…
Cluster751: ENSMUSG00000003949 ENSG00000108924 FBgn0016694 ENSMUSG00000059824 ENSG00000105516 WBGene00016754 ENSGALG00000011958 WBGene00000469 CBG12575 AAEL005255 gene:BGIBMGA003874 ENSGALG00000003059 ENSG00000167074 ENSMUSG00000022389 TS_TRISPI_Contig11.b.EN.1183 CBG09250 WBGene00017535 TS_TRISPI_Contig1271.EN.1003 Cbr-ces-2 FBgn0034096 WBGene00013100 FBgn0029920 CBG13661 FBgn0036126
Cluster752: ENSG00000154832 gene:BGIBMGA005064 FBgn0030120 jgi|Monbr1|3799|gw1.4.564.1 FBgn0030121 AAEL011688 ENSMUSG00000024560 TS_TRISPI_Contig0.j.SNAP.238 WBGene00001791 jgi|Monbr1|21180|fgenesh2_pm.scaffold_3000068 WBGene00001790 ENSMUSG00000021033 ENSG00000100577 Cbr-gst-42 CBG20309 FBgn0037697 ENSGALG00000010432 FBgn0037696 gene:BGIBMGA007858 WBGene00021817 AAEL011934 AAEL010603 AAEL011932 …
Cluster753: AAEL014874 AAEL009433 AAEL014876 AAEL001174 AAEL001189 AAEL001153 AAEL004516 AAEL001179 AAEL013720 AAEL000318 AAEL000344 AAEL000377 AAEL000350 AAEL008640 AAEL006396 AAEL006385 AAEL006398 AAEL006393 AAEL006387 AAEL000319 AAEL013719 AAEL014431 AAEL001487 AAEL009597
Cluster754: CBG17952 WBGene00011483 CBG10823 WBGene00013879 WBGene00018528 WBGene00018529 CBG19773 CBG12311 CBG19707 WBGene00007986 CBG03783 WBGene00017853 WBGene00011132 WBGene00007274 WBGene00009646 WBGene00010612 WBGene00007300 CBG03730 CBG24488 CBG03732 CBG14943 WBGene00021175 WBGene00008153 CBG03729
Cluster755: WBGene00008250 Cbr-srsx-29 Cbr-srsx-31 Cbr-srsx-36 WBGene00008251 Cbr-srsx-30 CBG04744 WBGene00022655 WBGene00010802 WBGene00011837 WBGene00009999 WBGene00010800 Cbr-srsx-33 Cbr-srsx-27 WBGene00008248 WBGene00008249 Cbr-srsx-32 WBGene00017615 WBGene00012055 Cbr-srsx-28 WBGene00008247 WBGene00012054 WBGene00008552 CBG19167
Cluster756: jgi|Monbr1|32467|estExt_fgenesh2_pg.C_100177 gene:BGIBMGA000768 CBG09854 ENSMUSG00000029598 TS_TRISPI_Contig2509.FG.1 AAEL007092 ENSG00000121316 ENSMUSG00000030214 ENSGALG00000011826 jgi|Monbr1|20946|estExt_Genewise1.C_80336 WBGene00012544 CBG15744 ENSG00000151176 WBGene00008607 CBG07632 WBGene00021852 TS_TRISPI_Contig0.j.SN.124 jgi|Monbr1|37117|estExt_fgenesh1_pg.C_100174 jgi|Monbr1|…
Cluster757: AAEL006743 FBgn0036064 gene:BGIBMGA011824 ENSMUSG00000031388 ENSMUSG00000024571 ENSG00000156269 ENSMUSG00000046000 WBGene00019505 CBG01585 TS_TRISPI_Contig11.a.EN.1259 jgi|Monbr1|33780|estExt_fgenesh2_pg.C_240083 ENSG00000102030 YHR013C jgi|Monbr1|16627|e_gw1.8.328.1 FBgn0031043 ENSGALG00000012587 ENSG00000173418 AAEL009373 CBG08613 WBGene00022394 ENSMUSG00000002728 YPR131C FBgn005173…
Cluster758: AAEL005355 Cbr-lsm-4 WBGene00003078 jgi|Monbr1|4811|fgenesh1_pg.scaffold_2000127 Cbr-snr-1 WBGene00004914 ENSMUSG00000031848 gene:BGIBMGA013100 gene:BGIBMGA001825 AAEL011433 FBgn0023167 FBgn0032240 ENSG00000130520 ENSGALG00000003385 jgi|Monbr1|32618|estExt_fgenesh2_pg.C_120027 ENSGALG00000006596 ENSG00000100028 ENSMUSG00000020180 TS_TRISPI_Contig33.SNAP.59 TS_TRISPI_Contig33.SNAP.62 T…
Cluster759: WBGene00000472 Cbr-cey-1 AAEL001375 gene:BGIBMGA000526 FBgn0022959 ENSMUSG00000030189 ENSG00000060138 ENSG00000006047 ENSMUSG00000018554 ENSMUSG00000028639 ENSG00000065978 WBGene00000473 CBG02238 Cbr-cey-2 WBGene00000474 CBG11894 AAEL002060 Cbr-cey-4 ENSGALG00000004848 TS_TRISPI_Contig4.b.SNAP.202 ENSMUSG00000044141 ENSGALG00000018512 WBGene00000475 ENSGALG00000014763
Cluster760: AAEL008418 FBgn0015781 ENSGALG00000016130 CBG16221 WBGene00010924 ENSG00000183010 ENSMUSG00000025140 ENSMUSG00000026520 FBgn0038516 AAEL007033 ENSMUSG00000022571 gene:BGIBMGA005727 AAEL009831 ENSG00000104524 TS_TRISPI_Contig2.a.SNAP.227 gene:BGIBMGA006364 ENSG00000143811 ENSGALG00000007300 AAEL014101 WBGene00018904 jgi|Monbr1|27275|fgenesh2_pg.scaffold_18000094 CBG05881 jgi|Monbr1|106…
Cluster761: AAEL006374 FBgn0037244 gene:BGIBMGA002294 ENSGALG00000000275 ENSG00000104756 ENSMUSG00000034327 ENSG00000187988 jgi|Monbr1|29811|fgenesh2_pg.scaffold_39000012 ENSG00000214264 Cbr-tag-303 WBGene00016871 ENSMUSG00000016940 ENSG00000180901 FBgn0025394 ENSG00000181819 ENSGALG00000006423 ENSGALG00000007934 ENSMUSG00000016946 ENSG00000167977 ENSGALG00000012486 ENSG00000100379 ENSMUSG0000003…
Cluster762: jgi|Monbr1|34529|estExt_fgenesh2_pg.C_390059 jgi|Monbr1|25671|fgenesh2_pg.scaffold_11000071 jgi|Monbr1|33937|estExt_fgenesh2_pg.C_270061 jgi|Monbr1|32157|estExt_fgenesh2_pg.C_80107 jgi|Monbr1|31182|estExt_fgenesh2_pg.C_30192 jgi|Monbr1|5711|fgenesh1_pg.scaffold_3000209 jgi|Monbr1|38530|estExt_fgenesh1_pg.C_270031 jgi|Monbr1|25810|fgenesh2_pg.scaffold_11000210 jgi|Monbr1|33551|estExt_f…
Cluster763: ENSGALG00000007481 ENSGALG00000011704 AAEL005229 AAEL005059 AAEL005223 AAEL005065 FBgn0032394 gene:BGIBMGA007732 CBG19031 ENSMUSG00000035376 ENSG00000165996 ENSG00000206527 WBGene00020517 ENSMUSG00000063275 gene:BGIBMGA001396 FBgn0032524 jgi|Monbr1|34801|estExt_fgenesh2_pg.C_550009 ENSG00000074696 ENSMUSG00000033629 ENSGALG00000015063 YJL097W ENSG00000188921 ENSMUSG00000028497 ENSGALG…
Cluster764: ENSG00000132005 ENSMUSG00000031706 ENSG00000111783 ENSMUSG00000020037 jgi|Monbr1|22947|fgenesh2_pg.scaffold_3000303 FBgn0020379 AAEL002795 ENSGALG00000012647 YLR176C jgi|Monbr1|23665|fgenesh2_pg.scaffold_4000408 gene:BGIBMGA012712 ENSMUSG00000019900 jgi|Monbr1|34511|estExt_fgenesh2_pg.C_390014 ENSG00000087903 ENSMUSG00000024206 ENSGALG00000001773 ENSMUSG00000040929 ENSG00000080298 ENS…
Cluster765: TS_TRISPI_Contig9.b.SNAP.37 jgi|Monbr1|8324|fgenesh1_pg.scaffold_10000185 ENSG00000140988 ENSMUSG00000044533 ENSMUSG00000057244 ENSMUSG00000080035 ENSMUSG00000074034 ENSMUSG00000075515 ENSGALG00000005490 ENSG00000196183 ENSG00000197149 ENSG00000215840 ENSMUSG00000068604 ENSMUSG00000062365 AAEL010168 FBgn0004867 gene:BGIBMGA000867 Cbr-rps-2 WBGene00004471 ENSMUSG00000079915 ENSMUSG0000…
Cluster766: AAEL002604 AAEL010897 AAEL008187 AAEL007263 AAEL012331 AAEL009172 AAEL001712 AAEL000473 AAEL014133 WBGene00016326 ENSG00000024048 ENSGALG00000009249 ENSMUSG00000023977 ENSG00000159459 ENSMUSG00000027272 ENSGALG00000009906 CBG12009 FBgn0030809 jgi|Monbr1|26292|fgenesh2_pg.scaffold_13000200 gene:BGIBMGA009223 YLR024C YGR184C TS_TRISPI_Contig2.a.FG.133 gene:BGIBMGA009222
Cluster767: ENSG00000198720 ENSMUSG00000037907 ENSMUSG00000041870 ENSG00000076513 FBgn0034418 AAEL006663 ENSGALG00000005189 AAEL010441 AAEL010460 ENSG00000172932 ENSMUSG00000005986 WBGene00015978 CBG17467 gene:BGIBMGA014573 jgi|Monbr1|25849|fgenesh2_pg.scaffold_11000249 FBgn0034304 ENSGALG00000011311 ENSG00000118454 ENSMUSG00000039988 gene:BGIBMGA007536 AAEL014558 CBG03659 WBGene00015301 jgi|Monb…
Cluster768: WBGene00005221 WBGene00005213 WBGene00005222 WBGene00005219 Cbr-srg-62 WBGene00005215 WBGene00005214 WBGene00005217 WBGene00005208 WBGene00005225 Cbr-srg-58 CBG24761 WBGene00005204 WBGene00005216 WBGene00005207 WBGene00005223 WBGene00005212 WBGene00005218 WBGene00005224 WBGene00005210 CBG12115 WBGene00005211 Cbr-srg-54 Cbr-srg-61
Cluster769: AAEL003608 AAEL014637 WBGene00002173 Cbr-itr-1 ENSG00000123104 ENSMUSG00000030287 ENSMUSG00000042644 ENSG00000096433 ENSMUSG00000030102 ENSGALG00000008294 jgi|Monbr1|26146|fgenesh2_pg.scaffold_13000054 jgi|Monbr1|29689|fgenesh2_pg.scaffold_37000059 TS_TRISPI_Contig740.SNAP.1 ENSG00000150995 ENSGALG00000014071 ENSGALG00000003149 FBgn0010051 gene:BGIBMGA013392 TS_TRISPI_Contig23.SNAP.30…
Cluster770: WBGene00010509 CBG12163 CBG17867 WBGene00050932 CBG14850 CBG14848 WBGene00020487 WBGene00009761 WBGene00020484 WBGene00009760 WBGene00077592 WBGene00015453 CBG02322 CBG04898 WBGene00010016 WBGene00020483 WBGene00018289 WBGene00020785 CBG17869 WBGene00021162 WBGene00010801 CBG14849 WBGene00077489 CBG14847
Cluster771: ENSG00000113719 ENSMUSG00000001576 ENSMUSG00000030304 ENSG00000087502 jgi|Monbr1|34133|estExt_fgenesh2_pg.C_300073 jgi|Monbr1|32503|estExt_fgenesh2_pg.C_110020 TS_TRISPI_Contig6.a.SNAP.88 ENSGALG00000002863 WBGene00022416 CBG02175 ENSG00000125991 AAEL008391 ENSGALG00000001754 WBGene00010725 Cbr-erv-46 gene:BGIBMGA006215 ENSGALG00000007183 ENSMUSG00000005881 FBgn0036489 gene:BGIBMGA009…
Cluster772: ENSGALG00000003267 ENSG00000168610 ENSMUSG00000004040 jgi|Monbr1|38850|estExt_fgenesh1_pg.C_320097 ENSG00000170581 ENSMUSG00000040033 ENSMUSG00000026104 ENSG00000115415 ENSG00000138378 ENSMUSG00000062939 ENSGALG00000007651 ENSGALG00000003282 ENSG00000173757 ENSMUSG00000020919 ENSMUSG00000004043 ENSG00000126561 AAEL009692 ENSG00000166888 ENSMUSG00000002147 FBgn0016917 WBGene00013111 Cb…
Cluster773: AAEL015034 AAEL003617 AAEL011356 AAEL012457 AAEL012455 gene:BGIBMGA005506 ENSGALG00000015702 gene:BGIBMGA007098 ENSG00000106853 ENSMUSG00000028378 gene:BGIBMGA007100 gene:BGIBMGA005505 gene:BGIBMGA007099 ENSGALG00000009269 ENSMUSG00000072946 ENSG00000140043 TS_TRISPI_Contig0.d.SNAP.321 jgi|Monbr1|38857|estExt_fgenesh1_pg.C_330009 WBGene00010911 CBG03002 YML131W ENSGALG00000022882 ENSM…
Cluster774: ENSMUSG00000042377 ENSG00000188522 ENSG00000168143 ENSMUSG00000032358 ENSGALG00000003097 ENSGALG00000005087 ENSMUSG00000046761 ENSGALG00000024014 ENSG00000180921 ENSGALG00000016299 ENSGALG00000013875 ENSG00000147689 ENSMUSG00000051225 ENSGALG00000016381 ENSG00000125998 ENSMUSG00000074647 ENSGALG00000012053 ENSG00000133477 ENSMUSG00000022408 ENSG00000101447 ENSMUSG00000027654 ENSG00000…
Cluster775: ENSMUSG00000026922 TS_TRISPI_Contig2.b.FG.163 AAEL011901 AAEL011898 FBgn0026718 FBgn0030421 AAEL011902 ENSGALG00000000984 AAEL001000 ENSGALG00000000287 ENSMUSG00000034254 ENSG00000206324 ENSG00000206255 ENSG00000204310 gene:BGIBMGA007838 ENSG00000169692 ENSGALG00000023517 WBGene00011543 gene:BGIBMGA007839 Cbr-acl-2 gene:BGIBMGA007880 YDL052C WBGene00010339 Cbr-acl-1
Cluster776: Cbr-ins-2 WBGene00002092 WBGene00000920 Cbr-ins-3 WBGene00002089 WBGene00002090 WBGene00002112 WBGene00002121 WBGene00002108 WBGene00002086 WBGene00002115 Cbr-ins-32 CBG07865 CBG02555 Cbr-ins-6 WBGene00002087 CBG07853 WBGene00002085 CBG07861 CBG07858 CBG07862 WBGene00002091 CBG07849 CBG07866
Cluster777: TS_TRISPI_Contig6556.FG.1 TS_TRISPI_Contig3217.FG.1 TS_TRISPI_Contig4.b.SNAP.158 TS_TRISPI_Contig2614.SN.1 TS_TRISPI_Contig17.SNAP.10 TS_TRISPI_Contig1426.FG.1 TS_TRISPI_Contig2452.FG.1 TS_TRISPI_Contig47.FG.10 TS_TRISPI_Contig47.FG.12 TS_TRISPI_Contig7720.FG.1 TS_TRISPI_Contig47.FG.7 TS_TRISPI_Contig47.SNAP.2 TS_TRISPI_Contig20.SNAP.4 TS_TRISPI_Contig33.SNAP.5 TS_TRISPI_Contig4.b.SN.…
Cluster778: YMR058W FBgn0052838 AAEL001632 AAEL001640 AAEL001672 AAEL001667 AAEL007415 gene:BGIBMGA006745 FBgn0050437 AAEL007802 FBgn0032116 FBgn0039387 FBgn0052557 gene:BGIBMGA014009 gene:BGIBMGA006740 gene:BGIBMGA006599 gene:BGIBMGA006746 CBG16448 gene:BGIBMGA014011 WBGene00009008 AAEL006583 jgi|Monbr1|26986|fgenesh2_pg.scaffold_16000174 YFL041W YDR506C
Cluster779: Cbr-fsn-1 ENSMUSG00000038451 CBG20654 ENSGALG00000002506 AAEL011069 WBGene00021597 WBGene00001499 ENSGALG00000006398 ENSG00000111671 ENSG00000171621 ENSMUSG00000039911 AAEL008758 ENSMUSG00000046997 WBGene00021596 ENSG00000175093 ENSMUSG00000035764 ENSG00000174013 FBgn0026238 FBgn0043010 ENSGALG00000017371 gene:BGIBMGA008896 TS_TRISPI_Contig2.a.SNAP.38 TS_TRISPI_Contig26.SNAP.9 gene:BG…
Cluster780: WBGene00020586 CBG19036 WBGene00017661 CBG02360 WBGene00016909 CBG19191 CBG17721 CBG02563 CBG20584 WBGene00020023 WBGene00016149 TS_TRISPI_Contig102.FG.3 WBGene00019445 WBGene00019444 CBG19128 WBGene00018728 WBGene00019019 TS_TRISPI_Contig14.FG.121 CBG15419 CBG10172 CBG19190 WBGene00017658 CBG01897 WBGene00009483
Cluster781: AAEL012440 ENSG00000125255 ENSMUSG00000023073 ENSG00000100652 ENSG00000145248 ENSMUSG00000029321 ENSG00000126903 ENSMUSG00000032806 ENSG00000205184 ENSMUSG00000058921 FBgn0030638 CBG13872 ENSG00000145283 ENSMUSG00000021135 ENSMUSG00000029219 ENSGALG00000016858 gene:BGIBMGA010699 ENSGALG00000014108 TS_TRISPI_Contig15.FG.161 FBgn0030756 WBGene00044650 ENSMUSG00000060204 ENSGALG000000094…
Cluster782: WBGene00003567 Cbr-ncx-3 WBGene00003568 TS_TRISPI_Contig7.b.FG.13 jgi|Monbr1|29670|fgenesh2_pg.scaffold_37000040 CBG12917 WBGene00003566 ENSGALG00000009400 ENSG00000183023 ENSGALG00000008544 ENSMUSG00000079055 ENSMUSG00000054640 TS_TRISPI_Contig1.b.FG.3 FBgn0013995 ENSG00000100678 ENSMUSG00000030376 ENSG00000118160 Cbr-ncx-2 TS_TRISPI_Contig3191.EN.1005 jgi|Monbr1|38586|estExt_fgenesh…
Cluster783: ENSG00000170409 ENSG00000118007 ENSMUSG00000037286 ENSGALG00000001277 ENSGALG00000008482 ENSG00000101972 ENSMUSG00000025862 ENSG00000066923 ENSGALG00000016716 ENSMUSG00000036928 AAEL004289 gene:BGIBMGA004658 FBgn0020616 TS_TRISPI_Contig5.c.SNAP.181 AAEL008506 WBGene00004738 Cbr-scc-3 FBgn0043865 ENSG00000174353 ENSG00000160828 ENSG00000106610 ENSG00000205583 jgi|Monbr1|31739|estExt_fg…
Cluster784: AAEL004487 AAEL004486 AAEL004507 AAEL004504 FBgn0037070 FBgn0037071 FBgn0026593 FBgn0035312 FBgn0035309 FBgn0026570 gene:BGIBMGA006875 AAEL013093 AAEL013581 FBgn0020545 ENSGALG00000011867 gene:BGIBMGA005263 ENSMUSG00000058586 ENSG00000172250 gene:BGIBMGA003808 jgi|Monbr1|29181|fgenesh2_pg.scaffold_32000042 gene:BGIBMGA003839 gene:BGIBMGA003838 gene:BGIBMGA003809 ENSG00000183569
Cluster785: AAEL004135 AAEL004126 AAEL007741 AAEL012425 AAEL012422 AAEL000135 FBgn0030485 AAEL012297 AAEL012298 ENSGALG00000003972 ENSG00000170271 AAEL000131 CBG00644 WBGene00009902 FBgn0030509 ENSMUSG00000080183 CBG00643 WBGene00009903 ENSG00000052802 ENSGALG00000009560 ENSMUSG00000031604 jgi|Monbr1|27469|fgenesh2_pg.scaffold_19000123 YGR060W jgi|Monbr1|26349|fgenesh2_pg.scaffold_14000015
Cluster786: FBgn0039029 TS_TRISPI_Contig715.SNAP.1 gene:BGIBMGA009975 FBgn0038735 CBG06677 AAEL010116 jgi|Monbr1|32612|estExt_fgenesh2_pg.C_120014 ENSGALG00000013661 TS_TRISPI_Contig6.b.SNAP.105 WBGene00008345 AAEL002916 WBGene00013462 CBG01795 ENSG00000107745 ENSGALG00000004372 ENSG00000155970 ENSMUSG00000020111 ENSMUSG00000039478 ENSGALG00000017125 FBgn0031893 AAEL011306 TS_TRISPI_Contig8.a.SNA…
Cluster787: YJR094W-A YPR043W FBgn0028696 Cbr-rpl-43 WBGene00004456 AAEL013272 ENSG00000176343 gene:BGIBMGA008903 gene:BGIBMGA010318 jgi|Monbr1|33204|estExt_fgenesh2_pg.C_170029 FBgn0010520 AAEL007697 ENSG00000119616 ENSMUSG00000021243 ENSGALG00000010275 WBGene00009266 TS_TRISPI_Contig0.b.FG.80 YDR339C CBG24495 jgi|Monbr1|37079|estExt_fgenesh1_pg.C_100100 ENSG00000197756 ENSMUSG00000046330 ENSGAL…
Cluster788: FBgn0033906 WBGene00022127 TS_TRISPI_Contig50.FG.9 TS_TRISPI_Contig30.FG.42 TS_TRISPI_Contig29.FG.28 TS_TRISPI_Contig7277.FG.1 TS_TRISPI_Contig36.FG.8 TS_TRISPI_Contig6905.FG.1 TS_TRISPI_Contig1673.FG.1 TS_TRISPI_Contig6484.FG.1 TS_TRISPI_Contig8.b.FG.63 TS_TRISPI_Contig29.SN.43 TS_TRISPI_Contig25.SN.26 TS_TRISPI_Contig25.SN.33 TS_TRISPI_Contig8.a.FG.106 TS_TRISPI_Contig8.a.FG.35 TS_T…
Cluster789: TS_TRISPI_Contig1192.EN.1008 TS_TRISPI_Contig2237.EN.1006 TS_TRISPI_Contig3934.EN.1008 TS_TRISPI_Contig3969.EN.1005 TS_TRISPI_Contig4374.EN.1004 TS_TRISPI_Contig4743.EN.1009 TS_TRISPI_Contig4756.EN.1005 TS_TRISPI_Contig5280.EN.1009 TS_TRISPI_Contig5620.EN.1006 TS_TRISPI_Contig5630.EN.1004 TS_TRISPI_Contig6228.EN.1008 TS_TRISPI_Contig6376.EN.1009 TS_TRISPI_Contig6670.EN.1007 TS_TRISPI_…
Cluster790: YGR231C YGR132C jgi|Monbr1|34354|estExt_fgenesh2_pg.C_340087 ENSGALG00000001162 ENSG00000167085 ENSMUSG00000038845 gene:BGIBMGA006158 AAEL009345 jgi|Monbr1|34563|estExt_fgenesh2_pg.C_400064 FBgn0002031 WBGene00004014 TS_TRISPI_Contig12.a.SNAP.35 ENSMUSG00000067547 FBgn0010551 ENSG00000215021 ENSMUSG00000004264 AAEL012282 AAEL013952 gene:BGIBMGA008312 ENSGALG00000014567 WBGene00004015 …
Cluster791: ENSMUSG00000063931 ENSGALG00000004899 ENSG00000124299 ENSGALG00000012003 CBG15103 CBG22302 AAEL008893 WBGene00019673 FBgn0000455 gene:BGIBMGA008521 YFR006W jgi|Monbr1|32403|estExt_fgenesh2_pg.C_100053 AAEL003591 AAEL010960 ENSG00000196236 FBgn0031093 jgi|Monbr1|37508|estExt_fgenesh1_pg.C_140031 TS_TRISPI_Contig0.i.FG.114 YER078C gene:BGIBMGA007934 ENSMUSG00000022401 WBGene00020088 CBG…
Cluster792: ENSGALG00000014122 ENSMUSG00000018042 YML125C gene:BGIBMGA001152 YKL150W TS_TRISPI_Contig0.h.SNAP.50 TS_TRISPI_Contig0.h.SNAP.53 WBGene00020268 CBG18935 YML087C YIL043C WBGene00020267 ENSMUSG00000026456 ENSGALG00000005301 AAEL013225 ENSG00000159348 CBG18938 ENSG00000100243 ENSMUSG00000048065 ENSG00000166394 FBgn0036211 jgi|Monbr1|33466|estExt_fgenesh2_pg.C_190179 TS_TRISPI_Contig7818.…
Cluster793: ENSGALG00000001583 Cbr-trf-1 WBGene00006612 ENSMUSG00000021277 ENSG00000131323 ENSG00000175104 ENSMUSG00000027164 ENSGALG00000007932 FBgn0026318 ENSG00000076604 ENSMUSG00000017386 ENSG00000082512 ENSMUSG00000026637 ENSGALG00000009864 ENSGALG00000011389 ENSMUSG00000026942 ENSGALG00000003987 ENSG00000127191 AAEL006649 FBgn0026319 ENSGALG00000009014 ENSMUSG00000026875 ENSG00000056558
Cluster794: TS_TRISPI_Contig0.b.SN.136 WBGene00017340 ENSG00000118990 ENSG00000173221 TS_TRISPI_Contig8363.SNAP.1 ENSMUSG00000021591 WBGene00021331 Cbr-glrx-10 gene:BGIBMGA008887 ENSGALG00000002481 AAEL013980 ENSGALG00000014676 FBgn0034658 ENSG00000023572 ENSMUSG00000018196 YBR014C TS_TRISPI_Contig0.b.FG.90 YDR513W FBgn0036820 YCL035C TS_TRISPI_Contig0.b.FG.53 CBG15935 YDL010W
Cluster795: AAEL009764 FBgn0026150 ENSMUSG00000025027 ENSG00000108039 ENSGALG00000008523 AAEL007892 gene:BGIBMGA001638 jgi|Monbr1|34091|estExt_fgenesh2_pg.C_290117 TS_TRISPI_Contig0.d.SNAP.366 WBGene00000155 Cbr-app-1 ENSG00000122121 ENSMUSG00000037005 YLL029W AAEL003194 AAEL015629 WBGene00021555 FBgn0038072 gene:BGIBMGA002488 CBG01440 gene:BGIBMGA001640 gene:BGIBMGA001639 ENSGALG00000003949
Cluster796: ENSGALG00000006725 ENSMUSG00000030607 ENSG00000132692 ENSG00000157766 ENSMUSG00000004892 ENSG00000038427 ENSMUSG00000021614 ENSG00000130287 ENSMUSG00000002341 ENSGALG00000003008 ENSGALG00000015624 ENSGALG00000013237 ENSGALG00000021135 ENSMUSG00000007594 ENSMUSG00000030606 ENSG00000187664 ENSMUSG00000004894 ENSGALG00000015627 ENSMUSG00000021613 ENSG00000145681 ENSG00000140511 ENSG00000…
Cluster797: ENSG00000172197 ENSMUSG00000020646 ENSG00000143797 ENSGALG00000012681 ENSMUSG00000038732 ENSGALG00000016412 gene:BGIBMGA007242 FBgn0033476 AAEL011051 CBG14799 WBGene00016934 CBG00365 YOR175C WBGene00007446 ENSMUSG00000004270 AAEL005583 ENSG00000111684 FBgn0026630 ENSGALG00000014570 WBGene00020115 WBGene00013995 gene:BGIBMGA000825 CBG11740
Cluster798: ENSG00000171914 ENSMUSG00000052698 FBgn0020254 jgi|Monbr1|6317|fgenesh1_pg.scaffold_4000199 AAEL006222 WBGene00022151 ENSGALG00000003628 ENSG00000137076 ENSGALG00000002548 gene:BGIBMGA001372 gene:BGIBMGA001371 TS_TRISPI_Contig28.FG.27 CBG22153 gene:BGIBMGA001370 jgi|Monbr1|23461|fgenesh2_pg.scaffold_4000204 TS_TRISPI_Contig28.SNAP.99 TS_TRISPI_Contig377.SNAP.1 gene:BGIBMGA013370 gene:…
Cluster799: CBG11497 WBGene00010034 WBGene00008634 WBGene00009434 CBG11487 CBG11494 WBGene00008988 WBGene00009431 WBGene00009426 WBGene00009432 CBG11488 CBG11490 WBGene00009971 WBGene00009429 CBG07418 WBGene00009428 CBG11499 WBGene00009430 CBG11495 CBG11498 WBGene00009433 CBG16964 CBG11496
Cluster800: WBGene00008717 WBGene00008716 CBG04710 CBG10503 CBG24989 CBG04696 CBG23602 WBGene00044399 WBGene00045207 CBG04698 WBGene00019065 CBG23606 CBG23605 WBGene00008715 CBG24987 CBG24988 CBG10502 CBG10505 CBG10504 CBG04695 CBG04709 CBG04697 CBG23245
Cluster801: gene:BGIBMGA010281 FBgn0035844 AAEL004279 AAEL008513 gene:BGIBMGA003273 AAEL014445 AAEL011586 FBgn0035845 gene:BGIBMGA006381 gene:BGIBMGA001052 AAEL005622 FBgn0038629 AAEL004903 FBgn0038632 gene:BGIBMGA010029 FBgn0052036 AAEL013117 FBgn0037487 gene:BGIBMGA003272 FBgn0037488 FBgn0035427 gene:BGIBMGA006382 gene:BGIBMGA001857
Cluster802: ENSGALG00000013683 ENSMUSG00000007880 ENSG00000117713 ENSG00000049618 ENSMUSG00000069729 gene:BGIBMGA010273 ENSGALG00000000319 FBgn0004795 TS_TRISPI_Contig15.SNAP.202 ENSGALG00000000360 gene:BGIBMGA004104 ENSG00000116017 ENSGALG00000001376 ENSG00000205143 ENSMUSG00000019564 ENSMUSG00000066224 ENSG00000179361 ENSMUSG00000004661 ENSGALG00000005839 ENSG00000215714 TS_TRISPI_Contig4.c.FG.…
Cluster803: FBgn0036839 AAEL003788 gene:BGIBMGA008839 AAEL001936 gene:BGIBMGA008939 FBgn0033061 FBgn0033917 AAEL003295 AAEL009751 AAEL009757 FBgn0034182 FBgn0030257 AAEL001857 gene:BGIBMGA008923 FBgn0032310 AAEL008032 AAEL001920 FBgn0034183 gene:BGIBMGA003139 FBgn0030102 gene:BGIBMGA008838 FBgn0053548 gene:BGIBMGA008934
Cluster804: YOR239W ENSMUSG00000041975 ENSG00000123600 ENSGALG00000011542 ENSG00000206562 AAEL007084 gene:BGIBMGA005453 FBgn0035247 ENSMUSG00000020691 ENSG00000087995 ENSG00000165055 ENSGALG00000000396 ENSGALG00000009564 TS_TRISPI_Contig0.a.EN.1507 WBGene00044720 CBG20899 AAEL012932 FBgn0085224 ENSMUSG00000021891 gene:BGIBMGA007630 jgi|Monbr1|23351|fgenesh2_pg.scaffold_4000094 WBGene00014205 CBG0…
Cluster805: ENSG00000101842 ENSG00000019102 ENSMUSG00000001943 ENSGALG00000015084 ENSMUSG00000022790 ENSGALG00000015455 ENSMUSG00000031430 ENSMUSG00000000544 ENSG00000143167 ENSG00000144847 ENSGALG00000000957 ENSMUSG00000044860 ENSGALG00000008290 ENSGALG00000015701 ENSMUSG00000001946 ENSMUSG00000049598 ENSMUSG00000032024 ENSG00000149564 ENSG00000166250 ENSG00000154639 ENSMUSG00000022865 ENSGALG00…
Cluster806: ENSGALG00000015435 ENSGALG00000000943 ENSG00000142784 ENSMUSG00000037622 ENSG00000143164 ENSG00000132716 CBG22160 CBG22161 FBgn0000057 WBGene00044440 AAEL000008 ENSG00000189186 gene:BGIBMGA010463 ENSMUSG00000035395 AAEL012362 AAEL009447 Cbr-adpr-1 FBgn0035268 ENSMUSG00000026554 ENSMUSG00000026571 AAEL012965 AAEL015077 gene:BGIBMGA011278
Cluster807: ENSGALG00000009681 AAEL007066 jgi|Monbr1|33326|estExt_fgenesh2_pg.C_180067 AAEL007469 WBGene00003803 ENSMUSG00000027509 ENSG00000101146 FBgn0034646 CBG20697 WBGene00013209 Cbr-bub-3 gene:BGIBMGA004646 ENSGALG00000007653 ENSMUSG00000066979 ENSG00000154473 YER107C FBgn0025457 TS_TRISPI_Contig7.a.SNAP.102 jgi|Monbr1|24711|fgenesh2_pg.scaffold_7000259 Cbr-npp-17 gene:BGIBMGA009170 YOR026W…
Cluster808: TS_TRISPI_Contig26.SNAP.53 ENSG00000104067 ENSGALG00000003970 ENSMUSG00000030516 ENSG00000119139 ENSGALG00000015109 AAEL000446 gene:BGIBMGA010280 ENSGALG00000004973 FBgn0032363 ENSMUSG00000021782 ENSG00000151208 FBgn0003177 WBGene00013683 Cbr-tag-301 gene:BGIBMGA009085 ENSGALG00000000748 ENSMUSG00000034917 ENSG00000105289 ENSMUSG00000024812 gene:BGIBMGA010279 TS_TRISPI_Contig5.a.SNAP.…
Cluster809: CBG03232 FBgn0032408 WBGene00009711 CBG13507 WBGene00014083 AAEL004997 ENSGALG00000008796 gene:BGIBMGA010745 TS_TRISPI_Contig1425.EN.1003 YHR088W TS_TRISPI_Contig0.j.SNAP.209 ENSG00000117133 ENSMUSG00000028187 jgi|Monbr1|38546|estExt_fgenesh1_pg.C_270069 gene:BGIBMGA007955 TS_TRISPI_Contig0.j.SNAP.211 jgi|Monbr1|19050|estExt_Genewise1.C_20120 FBgn0039274 YNL075W AAEL006063 ENSG0000013…
Cluster810: TS_TRISPI_Contig8.b.FG.53 TS_TRISPI_Contig1.d.FG.114 TS_TRISPI_Contig0.j.FG.200 TS_TRISPI_Contig0.f.FG.201 TS_TRISPI_Contig24.SN.89 TS_TRISPI_Contig8532.SNAP.1 TS_TRISPI_Contig3.a.SNAP.119 TS_TRISPI_Contig3749.SN.1 ENSG00000184619 TS_TRISPI_Contig8.b.FG.90 TS_TRISPI_Contig6757.SN.1 TS_TRISPI_Contig30.SNAP.18 TS_TRISPI_Contig8040.SN.1 TS_TRISPI_Contig8.a.FG.46 TS_TRISPI_Contig71.FG.3 T…
Cluster811: ENSMUSG00000033949 AAEL002637 ENSMUSG00000035299 FBgn0051721 CBG01082 ENSG00000186628 ENSGALG00000012367 gene:BGIBMGA010615 ENSG00000100505 ENSMUSG00000021071 WBGene00016539 ENSMUSG00000036913 ENSG00000119283 ENSGALG00000011157 ENSMUSG00000042766 ENSG00000163462 ENSGALG00000008188 ENSMUSG00000000266 ENSG00000080561 ENSGALG00000003860 ENSGALG00000016603 ENSG00000101871 AAEL002642
Cluster812: WBGene00006750 FBgn0053547 Cbr-unc-10 ENSGALG00000015944 ENSMUSG00000037386 ENSG00000176406 TS_TRISPI_Contig2.a.FG.9 AAEL000479 ENSGALG00000016074 ENSMUSG00000041670 ENSG00000079841 gene:BGIBMGA007812 AAEL000524 gene:BGIBMGA011740 ENSMUSG00000035226 ENSG00000101098 ENSGALG00000004146 ENSMUSG00000032890 ENSG00000117016 ENSGALG00000003174 ENSG00000214409 ENSMUSG00000080293 AAEL000481
Cluster813: TS_TRISPI_Contig1.b.SNAP.90 WBGene00004077 Cbr-pop-1 CBG10973 CBG10974 CBG23879 gene:BGIBMGA005719 CBG11789 ENSG00000152284 ENSMUSG00000055799 ENSGALG00000006480 ENSGALG00000008883 ENSMUSG00000024985 ENSG00000148737 ENSMUSG00000000782 ENSG00000081059 ENSGALG00000010529 ENSMUSG00000027985 ENSG00000138795 AAEL000656 FBgn0085432 AAEL000661 gene:BGIBMGA013428
Cluster814: TS_TRISPI_Contig13.FG.158 TS_TRISPI_Contig8660.EN.1003 TS_TRISPI_Contig3.a.FG.59 TS_TRISPI_Contig3.a.FG.28 TS_TRISPI_Contig7379.EN.1003 TS_TRISPI_Contig8700.EN.1003 TS_TRISPI_Contig3880.FG.1 TS_TRISPI_Contig7628.EN.1003 TS_TRISPI_Contig3.a.SN.258 TS_TRISPI_Contig3.a.FG.131 TS_TRISPI_Contig3.a.FG.162 TS_TRISPI_Contig3.a.FG.53 TS_TRISPI_Contig3.a.FG.101 TS_TRISPI_Contig3.c.SNAP.282 TS_T…
Cluster815: FBgn0037419 gene:BGIBMGA000009 FBgn0037414 gene:BGIBMGA000044 AAEL004275 FBgn0037415 AAEL002962 gene:BGIBMGA000010 FBgn0037416 AAEL004280 gene:BGIBMGA000045 FBgn0040279 FBgn0037418 gene:BGIBMGA000012 AAEL004298 gene:BGIBMGA000013 gene:BGIBMGA000008 gene:BGIBMGA000011 gene:BGIBMGA000047 gene:BGIBMGA000052 gene:BGIBMGA000051 AAEL002961 FBgn0051561
Cluster816: ENSGALG00000012027 ENSMUSG00000038156 ENSG00000152268 FBgn0026721 AAEL003413 gene:BGIBMGA001091 WBGene00006893 Cbr-spon-1 AAEL007889 gene:BGIBMGA011057 TS_TRISPI_Contig22.SNAP.30 TS_TRISPI_Contig22.SNAP.37 FBgn0033710 FBgn0050046 FBgn0050203 FBgn0020269 gene:BGIBMGA001245 gene:BGIBMGA011047 gene:BGIBMGA010265 ENSG00000159674 ENSGALG00000015719 ENSMUSG00000037379 gene:BGIBMGA010436
Cluster817: FBgn0036257 Cbr-rga-1 ENSGALG00000008338 ENSG00000175220 ENSMUSG00000027247 ENSMUSG00000078954 ENSGALG00000019261 gene:BGIBMGA001990 AAEL004194 AAEL004158 FBgn0035488 gene:BGIBMGA001350 ENSG00000106772 ENSMUSG00000039126 ENSGALG00000015167 ENSMUSG00000011958 ENSGALG00000001812 ENSG00000167654 ENSMUSG00000034958 ENSGALG00000003788 ENSG00000140299 ENSMUSG00000028115 ENSG00000163141
Cluster818: jgi|Monbr1|28358|fgenesh2_pg.scaffold_25000110 ENSMUSG00000020021 ENSG00000146192 ENSMUSG00000022788 ENSGALG00000012932 ENSMUSG00000037946 ENSG00000180263 ENSMUSG00000025265 ENSG00000102302 ENSG00000127084 ENSG00000139132 ENSGALG00000011342 ENSGALG00000005237 FBgn0035761 ENSG00000154783 ENSMUSG00000024013 ENSGALG00000008546 ENSMUSG00000034037 WBGene00001366 AAEL010517 AAEL005297 Cbr-e…
Cluster819: CBG06623 WBGene00009614 WBGene00014235 WBGene00015858 WBGene00011783 WBGene00009228 WBGene00021298 CBG11316 WBGene00010395 WBGene00021565 CBG04378 WBGene00014196 CBG11318 CBG10391 WBGene00018501 WBGene00009312 WBGene00011024 WBGene00015859 CBG06353 WBGene00017703 CBG11319 WBGene00007368 WBGene00015860
Cluster820: ENSG00000196395 ENSG00000169164 ENSG00000068985 ENSG00000215269 ENSG00000215266 ENSG00000068990 ENSG00000215274 ENSG00000205775 ENSG00000215253 ENSG00000198716 ENSG00000215275 ENSG00000189064 ENSG00000205777 ENSG00000215276 ENSG00000187761 ENSG00000186678 ENSG00000171402 ENSG00000155622 ENSG00000185751 ENSG00000171405 ENSG00000204279 ENSG00000101951 ENSG00000158639
Cluster821: FBgn0015565 AAEL008396 AAEL003318 Cbr-opt-2 WBGene00003877 ENSG00000163406 ENSMUSG00000022899 ENSGALG00000011671 ENSGALG00000016884 ENSG00000088386 ENSMUSG00000025557 FBgn0028491 gene:BGIBMGA000496 Cbr-opt-1 Cbr-opt-3 AAEL008381 WBGene00003878 WBGene00003876 FBgn0037730 jgi|Monbr1|27711|fgenesh2_pg.scaffold_21000046 gene:BGIBMGA000748 gene:BGIBMGA012111 YKR093W
Cluster822: AAEL007327 AAEL007332 FBgn0000339 ENSGALG00000012213 ENSG00000100528 ENSMUSG00000015759 TS_TRISPI_Contig9.a.EN.1299 ENSGALG00000009308 ENSG00000143786 WBGene00011648 ENSG00000174871 ENSMUSG00000024873 CBG09425 ENSMUSG00000026514 jgi|Monbr1|32837|estExt_fgenesh2_pg.C_130219 YGL054C YBR210W ENSGALG00000020076 ENSG00000143771 ENSMUSG00000062169 AAEL010119 FBgn0031499 WBGene00022023
Cluster823: AAEL006455 ENSMUSG00000054477 ENSG00000080709 ENSG00000143603 FBgn0029761 WBGene00007176 TS_TRISPI_Contig15.SN.105 WBGene00015387 ENSGALG00000002539 ENSG00000105642 ENSMUSG00000002908 ENSMUSG00000054342 ENSG00000104783 CBG04584 WBGene00008265 ENSMUSG00000000794 CBG14678 gene:BGIBMGA001530 WBGene00008570 CBG05673 CBG04158 CBG05672 TS_TRISPI_Contig9.b.FG.50
Cluster824: ENSMUSG00000078651 ENSG00000131480 gene:BGIBMGA005392 ENSMUSG00000022216 ENSG00000092010 ENSG00000100911 ENSMUSG00000079197 ENSMUSG00000078153 ENSMUSG00000078652 ENSG00000131467 AAEL001623 WBGene00013435 CBG13260 FBgn0029133 ENSGALG00000002937 TS_TRISPI_Contig23.EN.1203 ENSG00000131471 ENSMUSG00000019326 ENSMUSG00000029811 ENSG00000002726 ENSMUSG00000068536 ENSMUSG00000029813 ENSMUSG0…
Cluster825: TS_TRISPI_Contig5.b.EN.1109 FBgn0029118 ENSGALG00000007652 ENSMUSG00000061838 gene:BGIBMGA007824 WBGene00016844 ENSG00000172340 CBG00458 AAEL005552 FBgn0037643 jgi|Monbr1|20070|estExt_Genewise1.C_40381 jgi|Monbr1|21309|fgenesh2_pm.scaffold_5000029 WBGene00009812 gene:BGIBMGA007783 ENSGALG00000016993 CBG17559 AAEL011746 ENSMUSG00000022110 ENSG00000136143 YGR244C TS_TRISPI_Contig2.a.EN.…
Cluster826: gene:BGIBMGA000481 ENSGALG00000001758 CBG02142 FBgn0033814 WBGene00020426 ENSMUSG00000033684 WBGene00018533 ENSG00000165661 CBG06249 WBGene00009435 TS_TRISPI_Contig687.SNAP.1 ENSMUSG00000036327 TS_TRISPI_Contig1.d.SNAP.233 ENSG00000116260 CBG14281 TS_TRISPI_Contig416.FG.1 jgi|Monbr1|22243|fgenesh2_pg.scaffold_2000450 AAEL012054 FBgn0038919 TS_TRISPI_Contig2.b.SN.145 FBgn0051413 FBgn00…
Cluster827: CBG09082 WBGene00008645 gene:BGIBMGA002415 CBG23360 ENSMUSG00000038644 ENSG00000062822 AAEL014178 FBgn0012066 YDL102W jgi|Monbr1|27827|fgenesh2_pg.scaffold_22000012 TS_TRISPI_Contig6.b.SNAP.174 ENSG00000009413 gene:BGIBMGA006939 jgi|Monbr1|14379|e_gw1.3.56.1 ENSGALG00000015033 WBGene00021344 FBgn0002891 AAEL009851 ENSMUSG00000019841 YPL167C CBG09081 TS_TRISPI_Contig0.f.SNAP.13 TS_TRIS…
Cluster828: WBGene00017124 CBG13083 FBgn0032926 TS_TRISPI_Contig15.SNAP.218 ENSG00000166428 ENSG00000180287 ENSMUSG00000055214 ENSGALG00000010737 ENSMUSG00000003363 ENSG00000105223 ENSGALG00000011646 AAEL003651 gene:BGIBMGA011071 ENSMUSG00000052160 TS_TRISPI_Contig1.c.EN.1345 FBgn0032923 WBGene00017316 CBG19099 WBGene00013080 WBGene00020256 CBG09383 CBG05531 CBG05699
Cluster829: ENSMUSG00000059060 ENSGALG00000009491 AAEL005399 FBgn0003480 gene:BGIBMGA005107 AAEL006080 Cbr-rad-51 FBgn0003479 WBGene00004297 ENSGALG00000004516 ENSMUSG00000027323 TS_TRISPI_Contig1.a.EN.1390 YER095W YDR004W ENSG00000051180 YER179W ENSG00000182185 ENSGALG00000012236 ENSMUSG00000022429 ENSG00000100206 FBgn0003482 gene:BGIBMGA011811 gene:BGIBMGA011812
Cluster830: ENSG00000104853 TS_TRISPI_Contig0.d.FG.160 TS_TRISPI_Contig949.EN.1006 jgi|Monbr1|28710|fgenesh2_pg.scaffold_28000069 TS_TRISPI_Contig8333.EN.1004 FBgn0031590 ENSG00000049656 ENSMUSG00000021610 ENSGALG00000013187 AAEL007309 FBgn0030456 WBGene00011761 CBG04750 gene:BGIBMGA002681 TS_TRISPI_Contig10.a.EN.1213 jgi|Monbr1|33373|estExt_fgenesh2_pg.C_190011 CBG03077 ENSMUSG00000002981 AAEL00…
Cluster831: WBGene00016960 TS_TRISPI_Contig832.SN.3 AAEL003660 gene:BGIBMGA012868 TS_TRISPI_Contig5.a.FG.185 TS_TRISPI_Contig5.a.FG.134 ENSMUSG00000029434 Cbr-vps-33.1 AAEL000214 ENSG00000139719 ENSGALG00000004440 YLR396C WBGene00015130 FBgn0000257 jgi|Monbr1|32472|estExt_fgenesh2_pg.C_100192 gene:BGIBMGA008046 FBgn0039335 Cbr-vps-33.2 gene:BGIBMGA007200 TS_TRISPI_Contig2.b.FG.36 ENSGALG000000128…
Cluster832: AAEL010028 AAEL014936 ENSMUSG00000033624 CBG22093 ENSMUSG00000009614 ENSG00000123453 ENSGALG00000002855 FBgn0034276 gene:BGIBMGA007848 ENSGALG00000002690 AAEL009547 ENSG00000090857 ENSG00000132837 ENSMUSG00000042102 FBgn0029706 ENSGALG00000004491 gene:BGIBMGA002020 AAEL012077 WBGene00013718 CBG02210 WBGene00021355 TS_TRISPI_Contig12.a.SN.66 ENSG00000214331
Cluster833: AAEL007229 jgi|Monbr1|37095|estExt_fgenesh1_pg.C_100130 ENSG00000099958 ENSMUSG00000009092 jgi|Monbr1|29452|fgenesh2_pg.scaffold_34000092 ENSG00000136986 ENSMUSG00000022365 ENSGALG00000016386 gene:BGIBMGA004377 Cbr-cup-2 WBGene00000843 FBgn0031376 TS_TRISPI_Contig15.SNAP.161 ENSGALG00000001649 ENSG00000072849 ENSMUSG00000018442 ENSGALG00000005994 WBGene00020109 CBG00586 FBgn0038438 AA…
Cluster834: FBgn0053181 gene:BGIBMGA004530 gene:BGIBMGA014541 WBGene00019504 ENSGALG00000000721 CBG01705 ENSGALG00000012697 ENSGALG00000006235 ENSG00000136052 TS_TRISPI_Contig5.a.SNAP.307 gene:BGIBMGA008982 ENSG00000133065 ENSMUSG00000013275 ENSMUSG00000034591 ENSMUSG00000030089 ENSG00000114544 CBG01586 WBGene00022682 WBGene00014201 CBG20346 jgi|Monbr1|29656|fgenesh2_pg.scaffold_37000026 gene:BGI…
Cluster835: CBG03906 CBG08151 CBG01264 CBG18867 CBG22519 CBG13674 CBG19988 CBG17452 CBG07826 CBG20935 CBG24551 CBG22528 CBG17772 CBG23844 CBG16966 CBG20285 CBG16460 CBG20427 CBG24940 CBG13616 CBG07525 CBG03503 CBG18668
Cluster836: AAEL005524 FBgn0035371 ENSG00000158467 ENSMUSG00000029772 ENSG00000168710 ENSMUSG00000027893 ENSGALG00000000329 ENSGALG00000007960 FBgn0015011 gene:BGIBMGA009808 TS_TRISPI_Contig2.b.FG.37 jgi|Monbr1|34987|estExt_fgenesh2_pm.C_40039 ENSGALG00000002030 ENSMUSG00000027597 FBgn0014455 AAEL008341 ENSG00000101444 WBGene00019322 CBG12756 TS_TRISPI_Contig3.a.EN.1299 YER043C gene:BGIBMGA011168…
Cluster837: WBGene00004445 Cbr-rpl-31 ENSMUSG00000066389 ENSMUSG00000071576 FBgn0025286 ENSG00000205767 ENSG00000071082 ENSMUSG00000067870 ENSMUSG00000073702 ENSGALG00000016775 ENSMUSG00000058607 ENSMUSG00000072255 ENSMUSG00000059999 ENSMUSG00000051723 ENSMUSG00000059827 gene:BGIBMGA000959 ENSMUSG00000080042 AAEL006698 TS_TRISPI_Contig0.d.SNAP.309 jgi|Monbr1|25897|fgenesh2_pg.scaffold_12000046 EN…
Cluster838: AAEL010584 FBgn0039160 gene:BGIBMGA010839 ENSG00000169223 ENSMUSG00000021484 Cbr-ile-2 WBGene00002071 ENSG00000114988 ENSMUSG00000001143 jgi|Monbr1|33100|estExt_fgenesh2_pg.C_160036 jgi|Monbr1|34633|estExt_fgenesh2_pg.C_430019 FBgn0035909 ENSMUSG00000041891 ENSG00000074695 ENSGALG00000002805 Cbr-ile-1 WBGene00002070 TS_TRISPI_Contig28.SNAP.15 ENSG00000140506 ENSMUSG00000056271 gene:BG…
Cluster839: gene:BGIBMGA010369 ENSG00000114786 ENSMUSG00000023262 jgi|Monbr1|32786|estExt_fgenesh2_pg.C_130121 gene:BGIBMGA010352 FBgn0037818 AAEL011206 FBgn0039049 WBGene00007509 WBGene00007507 WBGene00007508 gene:BGIBMGA011000 FBgn0039050 gene:BGIBMGA011002 WBGene00015509 FBgn0039052 FBgn0039051 CBG17687 FBgn0039053 CBG24539 gene:BGIBMGA011001 gene:BGIBMGA000470 TS_TRISPI_Contig9.b.FG.76
Cluster840: ENSGALG00000003863 ENSMUSG00000029468 ENSMUSG00000020787 ENSG00000108405 ENSG00000109991 ENSG00000089041 ENSGALG00000007551 ENSG00000083454 ENSG00000187848 ENSG00000214159 ENSG00000135124 ENSMUSG00000029470 ENSGALG00000003901 ENSMUSG00000027071 ENSGALG00000007501 ENSGALG00000001573 ENSGALG00000004613 ENSMUSG00000005950 ENSMUSG00000022758 ENSMUSG00000029503 ENSG00000099957 jgi|Monbr1|3…
Cluster841: ENSG00000186530 ENSG00000171044 ENSGALG00000015321 ENSMUSG00000051951 ENSG00000206579 ENSGALG00000016646 ENSMUSG00000035067 ENSMUSG00000042631 ENSG00000101321 ENSGALG00000006467 ENSGALG00000000739 gene:BGIBMGA009164 ENSG00000158156 AAEL012957 ENSMUSG00000037752 ENSMUSG00000039814 ENSG00000198669 AAEL014448 ENSGALG00000022801 ENSMUSG00000067813 WBGene00000422 Cbr-ced-8 FBgn0052579
Cluster842: TS_TRISPI_Contig2488.EN.1003 ENSG00000144591 ENSMUSG00000033021 AAEL011912 FBgn0034035 TS_TRISPI_Contig16.SNAP.187 gene:BGIBMGA004482 WBGene00021628 CBG12186 jgi|Monbr1|33433|estExt_fgenesh2_pg.C_190123 TS_TRISPI_Contig893.EN.1007 ENSMUSG00000070284 ENSG00000173540 YDL055C AAEL001331 FBgn0037279 ENSGALG00000002500 jgi|Monbr1|12046|fgenesh1_pg.scaffold_34000063 TS_TRISPI_Contig154.EN.1…
Cluster843: ENSMUSG00000031295 WBGene00015754 WBGene00022058 ENSGALG00000016518 FBgn0030087 CBG16677 gene:BGIBMGA003008 ENSG00000102893 ENSMUSG00000036879 ENSGALG00000004004 TS_TRISPI_Contig0.g.SNAP.40 FBgn0031995 AAEL006436 CBG03382 TS_TRISPI_Contig0.d.SNAP.52 AAEL007651 ENSG00000044446 ENSG00000067177 ENSGALG00000004801 ENSMUSG00000034055 gene:BGIBMGA000892 gene:BGIBMGA000893 WBGene00022059
Cluster844: ENSG00000067057 ENSMUSG00000021196 ENSGALG00000006939 ENSMUSG00000033065 ENSG00000152556 ENSMUSG00000020277 ENSGALG00000006543 ENSG00000141959 AAEL006895 FBgn0003071 gene:BGIBMGA003717 TS_TRISPI_Contig4.c.SNAP.44 CBG02020 WBGene00022199 TS_TRISPI_Contig0.g.FG.40 jgi|Monbr1|17406|estExt_gwp_gw1.C_20882 TS_TRISPI_Contig0.i.EN.1329 YMR205C YGR240C CBG19122 WBGene00008230 ENSGALG000000132…
Cluster845: WBGene00017621 WBGene00045331 CBG04657 WBGene00008322 WBGene00008324 CBG04656 WBGene00008792 CBG04649 CBG04655 CBG04674 CBG04673 CBG04658 WBGene00008797 WBGene00008794 CBG04677 WBGene00008323 WBGene00045490 CBG19063 CBG04676 CBG04667 CBG04659 CBG04653 CBG04683
Cluster846: ENSG00000011052 ENSMUSG00000037601 ENSGALG00000002932 ENSMUSG00000020857 ENSGALG00000007305 FBgn0000150 ENSG00000123009 ENSGALG00000002254 gene:BGIBMGA007701 AAEL012359 ENSG00000103024 jgi|Monbr1|19073|estExt_Genewise1.C_20201 ENSMUSG00000073435 WBGene00009119 CBG02247 YKL067W ENSG00000103200 ENSMUSG00000080002 ENSMUSG00000024177 TS_TRISPI_Contig3.a.SNAP.42 ENSGALG00000002688 WBGene00…
Cluster847: WBGene00017121 Cbr-cyc-2.1 ENSMUSG00000056436 Cbr-cyc-2.2 WBGene00013854 TS_TRISPI_Contig1.e.EN.1253 ENSG00000172115 FBgn0000409 ENSMUSG00000058927 ENSMUSG00000063694 ENSG00000214810 ENSGALG00000011020 ENSMUSG00000062813 AAEL004457 gene:BGIBMGA009012 ENSG00000188512 jgi|Monbr1|28483|fgenesh2_pg.scaffold_26000094 FBgn0086907 YJR048W YEL039C jgi|Monbr1|33900|estExt_fgenesh2_pg.C_260098 …
Cluster848: ENSG00000133574 ENSG00000179144 ENSMUSG00000044867 ENSMUSG00000051124 ENSMUSG00000054435 ENSG00000196329 ENSMUSG00000043931 ENSG00000171115 ENSMUSG00000064262 ENSGALG00000008915 ENSMUSG00000043505 ENSMUSG00000039264 ENSG00000213203 ENSG00000106560 ENSG00000133561 ENSGALG00000005650 ENSMUSG00000047867 ENSGALG00000023643 ENSGALG00000005097 ENSGALG00000005148 ENSGALG00000005172 ENSGALG00…
Cluster849: Cbr-grl-23 WBGene00001732 Cbr-grl-21 WBGene00001738 WBGene00001728 CBG01310 WBGene00001730 WBGene00001731 Cbr-grl-22 Cbr-grl-19 CBG01300 Cbr-grl-27 WBGene00001735 WBGene00020755 WBGene00001729 WBGene00001724 WBGene00001737 Cbr-grl-20 WBGene00001736 Cbr-grl-15 Cbr-grl-26 CBG01309
Cluster850: AAEL003769 gene:BGIBMGA002394 FBgn0039219 ENSGALG00000012239 Cbr-map-1 ENSMUSG00000005813 ENSG00000164024 WBGene00003129 TS_TRISPI_Contig1.a.SN.181 jgi|Monbr1|32734|estExt_fgenesh2_pg.C_130014 jgi|Monbr1|17874|estExt_gwp_gw1.C_40058 YLR244C ENSMUSG00000041921 ENSGALG00000009513 ENSG00000172878 FBgn0032247 AAEL013150 CBG08321 jgi|Monbr1|32818|estExt_fgenesh2_pg.C_130181 gene:BGIBMGA003…
Cluster851: jgi|Monbr1|32733|estExt_fgenesh2_pg.C_130012 WBGene00012995 FBgn0040268 AAEL007683 CBG20786 WBGene00006596 TS_TRISPI_Contig6.b.EN.1280 Cbr-top-3 ENSMUSG00000002814 ENSGALG00000005028 gene:BGIBMGA007081 ENSG00000177302 YLR234W ENSMUSG00000022779 ENSG00000100038 ENSGALG00000001485 AAEL011603 FBgn0026015 TS_TRISPI_Contig6.b.EN.1334 gene:BGIBMGA009517 jgi|Monbr1|26912|fgenesh2_pg.scaffold…
Cluster852: Cbr-irs-2 AAEL000388 FBgn0027086 gene:BGIBMGA001558 ENSGALG00000004813 ENSMUSG00000037851 ENSG00000196305 Cbr-irs-1 WBGene00002152 TS_TRISPI_Contig2.b.SNAP.138 YBL076C jgi|Monbr1|19043|estExt_Genewise1.C_20102 ENSGALG00000009566 ENSMUSG00000026618 ENSG00000067704 FBgn0036569 YPL040C TS_TRISPI_Contig10.a.FG.69 gene:BGIBMGA014150 WBGene00002153 jgi|Monbr1|32431|estExt_fgenesh2_pg.C_1001…
Cluster853: AAEL006024 AAEL015161 AAEL006034 AAEL015162 FBgn0052751 AAEL006023 AAEL002681 FBgn0040069 FBgn0052750 FBgn0029848 gene:BGIBMGA012994 ENSGALG00000013993 ENSGALG00000013992 ENSG00000112303 ENSMUSG00000037440 ENSG00000112299 jgi|Monbr1|8898|fgenesh1_pg.scaffold_13000039 ENSMUSG00000021900 ENSG00000093134 ENSG00000169814 ENSGALG00000011216 ENSMUSG00000020010
Cluster854: AAEL013183 FBgn0085388 ENSG00000143772 jgi|Monbr1|27968|fgenesh2_pg.scaffold_22000153 ENSMUSG00000027296 ENSG00000137825 ENSG00000086544 ENSMUSG00000038855 FBgn0032147 ENSMUSG00000003752 Cbr-lfe-2 WBGene00002979 gene:BGIBMGA009298 gene:BGIBMGA008451 ENSGALG00000009068 ENSGALG00000008603 TS_TRISPI_Contig33.FG.30 jgi|Monbr1|24063|fgenesh2_pg.scaffold_5000326 jgi|Monbr1|30714|estExt_fgen…
Cluster855: ENSG00000173166 AAEL008554 ENSGALG00000013100 jgi|Monbr1|31043|estExt_fgenesh2_pg.C_20747 FBgn0031079 Cbr-mig-10 ENSMUSG00000026786 ENSG00000077420 WBGene00003243 ENSGALG00000007579 AAEL010979 gene:BGIBMGA000699 TS_TRISPI_Contig0.d.SNAP.354 ENSMUSG00000026014 ENSGALG00000008674 ENSG00000115290 ENSMUSG00000026888 ENSGALG00000020703 ENSG00000106070 ENSMUSG00000020176 ENSG00000141738 ENS…
Cluster856: jgi|Monbr1|32428|estExt_fgenesh2_pg.C_100100 Cbr-rpl-36 WBGene00004450 AAEL000010 AAEL002639 FBgn0002579 gene:BGIBMGA001991 ENSMUSG00000066478 ENSG00000130255 ENSMUSG00000057863 ENSMUSG00000066629 ENSMUSG00000066771 ENSMUSG00000064081 ENSGALG00000000474 TS_TRISPI_Contig3.a.SNAP.315 ENSG00000169253 ENSG00000215905 ENSG00000215696 ENSMUSG00000024205 YPL249C-A YMR194W AAEL012921
Cluster857: AAEL004880 FBgn0029850 gene:BGIBMGA006935 ENSMUSG00000020701 ENSG00000181291 ENSGALG00000002714 ENSMUSG00000034324 ENSGALG00000002312 ENSG00000139364 ENSG00000151952 ENSMUSG00000034310 ENSGALG00000002671 ENSG00000181234 ENSMUSG00000024736 TS_TRISPI_Contig0.g.FG.221 ENSG00000006118 ENSMUSG00000029483 ENSGALG00000002742 CBG09839 WBGene00022175 ENSMUSG00000070498 ENSGALG00000023730
Cluster858: ENSG00000066135 ENSGALG00000010074 ENSMUSG00000033326 YDR096W AAEL008260 YER169W FBgn0053182 ENSMUSG00000028397 ENSMUSG00000024201 ENSG00000127663 jgi|Monbr1|27628|fgenesh2_pg.scaffold_20000096 gene:BGIBMGA008774 ENSGALG00000004091 ENSG00000107077 ENSGALG00000020557 TS_TRISPI_Contig22.FG.60 Cbr-jmjd-2 WBGene00012982 ENSG00000186280 ENSMUSG00000053914 AAEL010522 FBgn0033233
Cluster859: ENSG00000135917 ENSGALG00000015218 ENSGALG00000003025 Cbr-folt-1 Cbr-folt-2 WBGene00018138 WBGene00007388 TS_TRISPI_Contig2.b.FG.123 FBgn0037845 ENSMUSG00000038496 ENSG00000173638 ENSGALG00000004384 FBgn0032449 AAEL013218 ENSGALG00000021092 WBGene00044738 ENSMUSG00000001436 ENSMUSG00000040918 ENSG00000117479 FBgn0037846 CBG17027 AAEL012085
Cluster860: FBgn0086901 jgi|Monbr1|21800|fgenesh2_pg.scaffold_2000007 ENSMUSG00000031523 gene:BGIBMGA013521 ENSG00000164741 TS_TRISPI_Contig6.a.SNAP.76 ENSGALG00000013715 AAEL003220 FBgn0034249 Cbr-gei-1 gene:BGIBMGA010002 WBGene00001559 ENSGALG00000001874 AAEL000509 ENSGALG00000004575 YDL240W ENSG00000133121 gene:BGIBMGA011063 ENSGALG00000017065 ENSMUSG00000016128 ENSMUSG00000031216 ENSG00000130…
Cluster861: FBgn0004446 ENSMUSG00000031561 ENSG00000145934 ENSMUSG00000049336 ENSGALG00000017261 ENSGALG00000010706 WBGene00006498 ENSGALG00000001768 jgi|Monbr1|28954|fgenesh2_pg.scaffold_30000039 ENSMUSG00000048078 ENSG00000149256 gene:BGIBMGA001096 ENSGALG00000008442 ENSG00000009694 ENSMUSG00000016150 AAEL000405 Cbr-ten-1 FBgn0004449 TS_TRISPI_Contig0.a.SN.26 gene:BGIBMGA000963 AAEL013308 gene:…
Cluster862: jgi|Monbr1|38011|estExt_fgenesh1_pg.C_190044 ENSG00000015520 AAEL009531 YPL006W ENSG00000141458 TS_TRISPI_Contig1.d.SNAP.67 ENSMUSG00000024413 AAEL003325 FBgn0031140 FBgn0024320 ENSGALG00000015030 gene:BGIBMGA008348 gene:BGIBMGA009049 ENSMUSG00000020447 WBGene00003561 Cbr-ncr-1 TS_TRISPI_Contig5000.SNAP.1 jgi|Monbr1|36995|estExt_fgenesh1_pg.C_90184 Cbr-ncr-2 WBGene00003562 TS_TRISPI_C…
Cluster863: ENSG00000155903 FBgn0004390 ENSGALG00000001876 ENSMUSG00000029602 ENSMUSG00000004952 ENSG00000111344 ENSG00000105808 ENSG00000170667 ENSGALG00000008150 ENSMUSG00000032413 gene:BGIBMGA007540 ENSG00000214783 ENSGALG00000016817 ENSGALG00000002850 ENSMUSG00000031453 ENSG00000185989 TS_TRISPI_Contig40.SNAP.12 AAEL000093 jgi|Monbr1|33470|estExt_fgenesh2_pg.C_200002 WBGene00001515 Cbr-gap-1 …
Cluster864: FBgn0085423 jgi|Monbr1|26412|fgenesh2_pg.scaffold_14000078 YDR326C YFL042C ENSMUSG00000040111 YLR072W ENSGALG00000006494 AAEL011017 ENSG00000178075 ENSMUSG00000036292 ENSG00000023171 ENSG00000089351 ENSMUSG00000001248 ENSGALG00000015127 gene:BGIBMGA011332 WBGene00022593 CBG12618 TS_TRISPI_Contig11.a.SNAP.216 FBgn0050284 YHR080C gene:BGIBMGA001450 AAEL000461
Cluster865: AAEL006167 FBgn0002576 FBgn0031121 FBgn0083981 FBgn0003300 ENSMUSG00000039153 ENSG00000124813 gene:BGIBMGA008906 WBGene00004393 ENSGALG00000016022 ENSMUSG00000070691 ENSGALG00000016706 ENSG00000020633 ENSMUSG00000022952 Cbr-rnt-1 ENSG00000159216 ENSGALG00000021664 AAEL006160 AAEL007040 AAEL007036 gene:BGIBMGA008970 gene:BGIBMGA008907
Cluster866: FBgn0034312 FBgn0033786 AAEL012038 AAEL010392 AAEL007246 AAEL011180 FBgn0052633 AAEL007238 AAEL011177 FBgn0033787 AAEL007236 FBgn0034583 gene:BGIBMGA002605 gene:BGIBMGA002604 AAEL005270 gene:BGIBMGA006513 gene:BGIBMGA002314 AAEL005259 gene:BGIBMGA006344 FBgn0051086 gene:BGIBMGA006318 gene:BGIBMGA006319
Cluster867: ENSGALG00000016067 ENSMUSG00000066456 ENSGALG00000007131 ENSG00000118418 ENSMUSG00000079983 ENSG00000214578 ENSG00000212769 ENSG00000198830 ENSMUSG00000070713 ENSMUSG00000003038 ENSGALG00000000372 ENSMUSG00000079870 ENSGALG00000015880 ENSG00000180150 ENSG00000197366 ENSG00000157576 ENSG00000184409 ENSG00000198875 ENSG00000172186 ENSMUSG00000040681 ENSG00000182952 ENSG00000176982
Cluster868: CBG24980 CBG15388 CBG10620 CBG21985 CBG16380 CBG08762 CBG23773 CBG12915 CBG13676 CBG08916 CBG10256 CBG11688 CBG17319 Cbr-retr-1 CBG15074 CBG00841 CBG15505 CBG06519 CBG24018 CBG18872 CBG01184 CBG01181
Cluster869: CBG06588 WBGene00011090 CBG23369 CBG23370 WBGene00009263 WBGene00009148 WBGene00019919 CBG05724 WBGene00020503 WBGene00012102 WBGene00013119 WBGene00012135 CBG21363 WBGene00019270 WBGene00011658 WBGene00011655 CBG02521 CBG24500 WBGene00014236 CBG05725 CBG11221 CBG24931
Cluster870: jgi|Monbr1|33732|estExt_fgenesh2_pg.C_230107 WBGene00008033 CBG01831 AAEL008351 CBG23385 FBgn0086676 ENSG00000182557 ENSMUSG00000020798 ENSGALG00000001410 CBG03564 WBGene00013739 gene:BGIBMGA005437 ENSMUSG00000030741 ENSG00000169682 TS_TRISPI_Contig8.b.SNAP.192 WBGene00007549 ENSMUSG00000040447 ENSG00000183018 CBG05238 ENSGALG00000001387 WBGene00008598 TS_TRISPI_Contig466.SNAP.1
Cluster871: jgi|Monbr1|34757|estExt_fgenesh2_pg.C_500007 AAEL001453 ENSMUSG00000045128 ENSG00000212695 ENSG00000105640 ENSGALG00000009829 ENSMUSG00000080079 ENSMUSG00000066620 FBgn0010409 gene:BGIBMGA011467 AAEL006785 Cbr-rpl-20 WBGene00004432 TS_TRISPI_Contig1.e.SNAP.226 YMR242C YOR312C AAEL010550 AAEL010830 AAEL004822 AAEL008447 AAEL004830 AAEL010335
Cluster872: WBGene00013304 WBGene00007415 CBG02807 CBG04541 WBGene00019020 CBG02314 CBG18331 CBG05196 WBGene00021207 WBGene00022819 CBG12625 WBGene00013388 WBGene00016053 WBGene00015931 Cbr-pph-2 WBGene00014085 WBGene00004084 WBGene00022818 CBG20941 WBGene00012155 CBG21032 CBG05201
Cluster873: jgi|Monbr1|27847|fgenesh2_pg.scaffold_22000032 jgi|Monbr1|16448|e_gw1.7.81.1 Cbr-pme-2 WBGene00004053 Cbr-pme-5 Cbr-pme-1 ENSG00000129484 ENSMUSG00000036023 ENSMUSG00000026496 AAEL011815 ENSGALG00000009228 FBgn0010247 gene:BGIBMGA004691 WBGene00004049 jgi|Monbr1|26401|fgenesh2_pg.scaffold_14000067 ENSG00000041880 ENSMUSG00000023249 ENSGALG00000004517 TS_TRISPI_Contig9.a.SNAP.64 WBGene…
Cluster874: AAEL014913 AAEL012576 FBgn0003178 gene:BGIBMGA002508 CBG16947 ENSMUSG00000032294 WBGene00009126 ENSG00000067225 ENSGALG00000001992 ENSG00000143627 CBG05956 WBGene00014001 ENSMUSG00000041237 jgi|Monbr1|14293|e_gw1.3.166.1 TS_TRISPI_Contig10.a.FG.108 FBgn0031462 YAL038W FBgn0038952 YOR347C FBgn0038258 gene:BGIBMGA013559 gene:BGIBMGA007982
Cluster875: ENSMUSG00000024036 ENSG00000160190 ENSGALG00000000356 ENSMUSG00000032122 ENSG00000134955 FBgn0034611 gene:BGIBMGA011231 AAEL003064 WBGene00011719 CBG17618 CBG22645 WBGene00011688 jgi|Monbr1|17222|estExt_gwp_gw1.C_20543 WBGene00011718 ENSGALG00000016185 CBG17617 CBG17619 ENSGALG00000012849 ENSG00000157800 WBGene00011717 ENSMUSG00000029924 TS_TRISPI_Contig7.b.SNAP.129
Cluster876: jgi|Monbr1|35181|estExt_fgenesh2_pm.C_120001 ENSGALG00000006921 ENSG00000185721 ENSMUSG00000020457 gene:BGIBMGA005249 TS_TRISPI_Contig3.c.SNAP.163 YAL036C FBgn0010339 AAEL005579 CBG13201 WBGene00012126 jgi|Monbr1|31858|estExt_fgenesh2_pg.C_60161 YGR173W CBG24776 gene:BGIBMGA007131 WBGene00015346 AAEL012250 FBgn0038723 ENSG00000108591 ENSGALG00000004953 ENSMUSG00000020537 gene:BGIBMGA0…
Cluster877: CBG16847 CBG05204 WBGene00015102 FBgn0036228 gene:BGIBMGA001504 CBG08448 FBgn0036227 WBGene00019833 WBGene00010351 Cbr-cpg-2 TS_TRISPI_Contig1.e.SNAP.184 WBGene00016534 CBG01670 TS_TRISPI_Contig5.a.FG.85 WBGene00000465 CBG08482 FBgn0036226 TS_TRISPI_Contig2.b.SNAP.184 TS_TRISPI_Contig24.SN.83 CBG05213 gene:BGIBMGA001491 TS_TRISPI_Contig3610.FG.1
Cluster878: WBGene00006684 Cbr-twk-32 WBGene00001190 Cbr-egl-23 Cbr-twk-9 TS_TRISPI_Contig4.b.FG.4 WBGene00006680 Cbr-twk-28 WBGene00006662 Cbr-twk-2 WBGene00006657 Cbr-twk-7 TS_TRISPI_Contig2.a.FG.45 WBGene00006792 Cbr-unc-58 WBGene00006693 Cbr-twk-43 WBGene00006675 TS_TRISPI_Contig2.b.FG.33 TS_TRISPI_Contig0.g.FG.64 CBG03693 CBG22926
Cluster879: YDR525W-A WBGene00044280 TS_TRISPI_Contig1.f.FG.16 TS_TRISPI_Contig1.f.FG.21 CBG14696 CBG14797 WBGene00020736 CBG17074 CBG04922 CBG17087 WBGene00020737 CBG17085 CBG17083 CBG14798 CBG14697 YDL123W WBGene00020738 CBG17075 CBG09982 WBGene00014017 YDR276C YJL151C
Cluster880: WBGene00004078 WBGene00003864 TS_TRISPI_Contig11.b.FG.60 WBGene00003228 TS_TRISPI_Contig125.FG.1 Cbr-mex-1 WBGene00003388 YLR136C WBGene00013319 WBGene00013794 WBGene00013796 WBGene00007961 WBGene00009539 WBGene00009537 CBG23753 WBGene00013797 Cbr-oma-2 TS_TRISPI_Contig125.SNAP.2 Cbr-moe-3 Cbr-pos-1 WBGene00013370 WBGene00003865
Cluster881: FBgn0034128 AAEL010429 AAEL013577 AAEL010431 AAEL010435 AAEL001621 AAEL010920 AAEL013126 AAEL001611 AAEL009165 AAEL013127 AAEL009166 AAEL010438 AAEL013585 AAEL013118 AAEL013584 AAEL010436 AAEL001602 AAEL010918 FBgn0034131 gene:BGIBMGA013570 FBgn0034126
Cluster882: FBgn0085449 ENSGALG00000003433 ENSG00000015413 ENSMUSG00000019278 ENSG00000167261 ENSMUSG00000031898 AAEL005490 FBgn0039420 ENSG00000141096 ENSMUSG00000053687 gene:BGIBMGA011789 AAEL000842 AAEL000800 FBgn0051746 AAEL012893 gene:BGIBMGA014035 AAEL002547 ENSGALG00000006175 FBgn0036986 AAEL010922 gene:BGIBMGA002051 gene:BGIBMGA002050
Cluster883: CBG11654 WBGene00019162 ENSMUSG00000079029 ENSMUSG00000079034 ENSMUSG00000079028 ENSMUSG00000072905 jgi|Monbr1|38832|estExt_fgenesh1_pg.C_320062 CBG01389 ENSG00000198692 ENSG00000173674 ENSMUSG00000067194 ENSMUSG00000057561 ENSMUSG00000072909 ENSMUSG00000079030 ENSMUSG00000079031 ENSMUSG00000071217 AAEL004378 FBgn0026250 gene:BGIBMGA006840 ENSGALG00000016410 TS_TRISPI_Contig0.f.FG.160…
Cluster884: ENSG00000124784 AAEL011857 gene:BGIBMGA007413 FBgn0031643 CBG04203 ENSGALG00000012795 TS_TRISPI_Contig12.a.SNAP.157 jgi|Monbr1|14672|e_gw1.3.111.1 gene:BGIBMGA012069 YOR119C WBGene00019698 ENSG00000101782 ENSMUSG00000024404 ENSGALG00000015004 AAEL009424 jgi|Monbr1|34008|estExt_fgenesh2_pg.C_280104 WBGene00014012 TS_TRISPI_Contig37.FG.1 ENSMUSG00000021428 FBgn0036187 CBG09991 ENSGALG00…
Cluster885: AAEL010464 FBgn0001098 gene:BGIBMGA006507 ENSG00000148672 ENSMUSG00000021794 ENSG00000182890 WBGene00014095 CBG06199 ENSGALG00000002020 TS_TRISPI_Contig5.a.SN.145 AAEL003757 FBgn0039071 TS_TRISPI_Contig5.a.SNAP.205 jgi|Monbr1|33746|estExt_fgenesh2_pg.C_230137 TS_TRISPI_Contig2229.EN.1003 TS_TRISPI_Contig5.a.EN.1404 TS_TRISPI_Contig5.a.SNAP.69 TS_TRISPI_Contig929.SNAP.1 gene:BGIBMGA014…
Cluster886: gene:BGIBMGA011820 gene:BGIBMGA011819 FBgn0035906 FBgn0086348 ENSMUSG00000025068 ENSGALG00000008409 ENSG00000148834 WBGene00019636 CBG15701 CBG15797 ENSMUSG00000025069 FBgn0035904 WBGene00015337 CBG12292 CBG12295 WBGene00016204 WBGene00001792 gene:BGIBMGA011658 FBgn0035907 ENSG00000065621 Cbr-gsto-2 gene:BGIBMGA009607
Cluster887: gene:BGIBMGA004847 ENSG00000157020 ENSMUSG00000030298 AAEL012240 ENSG00000085415 ENSMUSG00000079614 ENSGALG00000013872 ENSGALG00000008419 YLR208W FBgn0024509 AAEL006311 TS_TRISPI_Contig10.b.SNAP.185 Cbr-npp-20 jgi|Monbr1|19193|estExt_Genewise1.C_20448 WBGene00003806 gene:BGIBMGA004202 jgi|Monbr1|24349|fgenesh2_pg.scaffold_6000258 FBgn0033247 YGL100W WBGene00003804 TS_TRISPI_Contig4.b.…
Cluster888: AAEL009658 FBgn0003748 gene:BGIBMGA004586 ENSG00000118094 gene:BGIBMGA005664 ENSMUSG00000032098 gene:BGIBMGA005665 Cbr-tre-1 WBGene00006607 TS_TRISPI_Contig1.e.FG.97 Cbr-tre-2 WBGene00006608 WBGene00006611 Cbr-tre-5 Cbr-tre-3 WBGene00006609 TS_TRISPI_Contig7.b.SN.48 FBgn0034121 Cbr-tre-4 WBGene00006610 TS_TRISPI_Contig0.g.FG.25 jgi|Monbr1|12356|fgenesh1_pg.scaffold_38000031
Cluster889: ENSGALG00000005676 ENSMUSG00000033209 ENSG00000100154 gene:BGIBMGA003867 AAEL008688 jgi|Monbr1|6110|fgenesh1_pg.scaffold_3000608 FBgn0035898 gene:BGIBMGA012848 jgi|Monbr1|39276|estExt_fgenesh1_pg.C_460031 AAEL014144 ENSGALG00000001797 AAEL014195 ENSG00000121957 Cbr-ags-3 jgi|Monbr1|6574|fgenesh1_pg.scaffold_4000456 ENSMUSG00000026930 ENSG00000160360 ENSGALG00000002090 ENSMUSG000000278…
Cluster890: FBgn0001297 ENSMUSG00000026628 ENSG00000140044 ENSMUSG00000034271 gene:BGIBMGA005140 ENSGALG00000010323 ENSGALG00000010322 ENSMUSG00000034266 ENSG00000156127 ENSGALG00000009818 ENSG00000162772 ENSGALG00000009816 ENSGALG00000010036 AAEL008953 ENSG00000125740 ENSMUSG00000003545 ENSG00000175592 ENSMUSG00000024912 ENSG00000075426 ENSMUSG00000029135 ENSMUSG00000021250 ENSG00000170345
Cluster891: jgi|Monbr1|37658|estExt_fgenesh1_pg.C_150115 YLR277C ENSGALG00000001691 AAEL004757 gene:BGIBMGA008387 ENSMUSG00000029034 ENSG00000127054 FBgn0039691 CBG00745 WBGene00008642 ENSG00000119203 ENSGALG00000016424 jgi|Monbr1|26966|fgenesh2_pg.scaffold_16000154 AAEL007904 ENSMUSG00000054309 FBgn0038636 TS_TRISPI_Contig6.a.FG.73 TS_TRISPI_Contig5.c.SNAP.15 Cbr-cpsf-3 WBGene00013460 gene:BGIBM…
Cluster892: WBGene00001078 jgi|Monbr1|38470|estExt_fgenesh1_pg.C_250114 ENSG00000173852 ENSMUSG00000043067 ENSGALG00000012158 ENSG00000177990 Cbr-dpy-19 ENSG00000170629 gene:BGIBMGA012218 TS_TRISPI_Contig0.e.SNAP.82 TS_TRISPI_Contig0.f.FG.171 ENSMUSG00000043671 ENSG00000178904 ENSGALG00000004559 ENSG00000156162 ENSMUSG00000045205 FBgn0030946 ENSGALG00000015975 ENSG00000189212 jgi|Monbr1|32928|est…
Cluster893: WBGene00021520 WBGene00021518 WBGene00016425 CBG13566 CBG21949 WBGene00019660 CBG13564 Cbr-tag-244 WBGene00021590 WBGene00044073 CBG10444 CBG10445 WBGene00021589 WBGene00016424 CBG08853 CBG13565 WBGene00018194 WBGene00044457 WBGene00044723 WBGene00019659 WBGene00021517 WBGene00021519
Cluster894: ENSMUSG00000080205 ENSMUSG00000078240 ENSMUSG00000078097 ENSMUSG00000074516 ENSMUSG00000057707 ENSMUSG00000048758 ENSMUSG00000078312 ENSMUSG00000079943 AAEL004151 FBgn0016726 ENSMUSG00000080047 Cbr-rpl-29 ENSGALG00000001454 WBGene00004443 YFR032C-A ENSMUSG00000062472 ENSG00000215444 ENSG00000162244 ENSMUSG00000079993 ENSMUSG00000080082 ENSMUSG00000079964 ENSMUSG00000079937
Cluster895: CBG18766 FBgn0040475 jgi|Monbr1|31764|estExt_fgenesh2_pg.C_50299 gene:BGIBMGA001032 ENSMUSG00000042364 ENSGALG00000014914 ENSG00000178996 WBGene00003086 TS_TRISPI_Contig103.SNAP.1 TS_TRISPI_Contig81.SNAP.3 ENSG00000173548 ENSMUSG00000032733 TS_TRISPI_Contig81.SNAP.1 TS_TRISPI_Contig75.SNAP.2 Cbr-lst-4 AAEL003416 jgi|Monbr1|38173|estExt_fgenesh1_pg.C_210048 ENSG00000130340 ENSMUSG00000…
Cluster896: gene:BGIBMGA009450 FBgn0039400 ENSMUSG00000039620 ENSGALG00000017170 ENSMUSG00000025899 ENSG00000137760 WBGene00007581 AAEL000938 FBgn0034748 gene:BGIBMGA001061 TS_TRISPI_Contig50.FG.3 ENSGALG00000013717 YML014W TS_TRISPI_Contig1140.SNAP.1 WBGene00016448 CBG17953 jgi|Monbr1|16440|e_gw1.7.217.1 TS_TRISPI_Contig7816.FG.1 TS_TRISPI_Contig8790.FG.1 ENSG00000170941 TS_TRISPI_Contig6303.FG.…
Cluster897: AAEL003206 FBgn0032509 ENSGALG00000010464 ENSG00000108010 gene:BGIBMGA006401 YDR098C ENSMUSG00000031068 YER174C jgi|Monbr1|38141|estExt_fgenesh1_pg.C_200121 gene:BGIBMGA008525 WBGene00017062 CBG21865 FBgn0030584 ENSG00000182512 ENSMUSG00000021102 AAEL001109 jgi|Monbr1|22253|fgenesh2_pg.scaffold_2000460 YPL059W ENSGALG00000011079 WBGene00013029 Cbr-glrx-5 TS_TRISPI_Contig0.b.FG.4
Cluster898: AAEL011191 FBgn0036428 gene:BGIBMGA009594 ENSGALG00000003492 ENSGALG00000011451 WBGene00019211 ENSMUSG00000046794 TS_TRISPI_Contig0.e.FG.59 ENSGALG00000006670 ENSG00000119938 ENSG00000173281 ENSMUSG00000067279 CBG01882 ENSGALG00000021220 ENSG00000132825 ENSMUSG00000049999 gene:BGIBMGA011660 FBgn0036862 AAEL006216 ENSG00000100829 ENSGALG00000019564 ENSGALG00000000586
Cluster899: TS_TRISPI_Contig0.c.FG.30 ENSG00000146282 ENSMUSG00000028292 ENSGALG00000015806 YDR341C YHR091C FBgn0037526 AAEL013862 jgi|Monbr1|22954|fgenesh2_pg.scaffold_3000310 gene:BGIBMGA000851 TS_TRISPI_Contig36.SNAP.19 Cbr-rrt-2 FBgn0027093 WBGene00004680 AAEL000199 Cbr-rrt-1 gene:BGIBMGA008930 ENSMUSG00000018848 jgi|Monbr1|39368|estExt_fgenesh1_pg.C_540007 WBGene00004679 ENSG00000113643 ENSG…
Cluster900: CBG05678 ENSMUSG00000063428 CBG13882 ENSG00000203797 ENSGALG00000015057 ENSMUSG00000042096 ENSGALG00000004941 ENSG00000110887 AAEL008512 AAEL012674 FBgn0033543 WBGene00022076 jgi|Monbr1|15811|e_gw1.5.217.1 AAEL000164 AAEL000213 FBgn0031860 WBGene00008127 CBG04460 WBGene00017565 CBG19702 gene:BGIBMGA007190 WBGene00017648
Cluster901: AAEL010345 FBgn0039098 gene:BGIBMGA003463 CBG18077 gene:BGIBMGA009614 CBG03282 WBGene00014053 FBgn0085638 TS_TRISPI_Contig0.g.FG.241 FBgn0038149 AAEL004873 gene:BGIBMGA008360 WBGene00015336 CBG18106 FBgn0039099 AAEL010397 ENSMUSG00000031838 FBgn0037721 WBGene00014052 CBG03285 ENSGALG00000003389 WBGene00011112
Cluster902: WBGene00020556 gene:BGIBMGA005815 TS_TRISPI_Contig10.b.SNAP.228 WBGene00017671 CBG20492 CBG14919 ENSG00000145730 ENSMUSG00000026335 ENSGALG00000015256 AAEL001565 AAEL007732 AAEL014450 AAEL001394 FBgn0019948 gene:BGIBMGA002587 TS_TRISPI_Contig10.b.SNAP.227 WBGene00022144 CBG22199 FBgn0033466 gene:BGIBMGA001905 FBgn0020623 TS_TRISPI_Contig10.a.SNAP.55
Cluster903: AAEL008046 ENSG00000140519 gene:BGIBMGA008584 FBgn0028699 WBGene00004358 Cbr-rhr-1 ENSG00000132677 ENSGALG00000006635 ENSG00000112077 ENSMUSG00000001417 ENSMUSG00000030549 ENSMUSG00000023926 jgi|Monbr1|38134|estExt_fgenesh1_pg.C_200109 ENSGALG00000016684 ENSMUSG00000028825 ENSGALG00000001215 ENSGALG00000001233 ENSG00000187010 ENSG00000188672 Cbr-rhr-2 ENSGALG00000013232 WBGene00004359
Cluster904: ENSGALG00000020973 ENSGALG00000007971 ENSMUSG00000020738 ENSG00000188612 ENSMUSG00000020265 ENSMUSG00000026021 ENSGALG00000008435 ENSG00000116030 Cbr-smo-1 CBG15104 ENSG00000184900 jgi|Monbr1|28202|fgenesh2_pg.scaffold_24000091 jgi|Monbr1|3727|gw1.3.689.1 ENSG00000177688 gene:BGIBMGA011581 FBgn0026170 AAEL015064 AAEL013787 WBGene00004888 ENSMUSG00000062224 YDR510W CBG11828
Cluster905: Cbr-ruvb-2 TS_TRISPI_Contig0.g.FG.132 ENSGALG00000005931 ENSG00000175792 ENSMUSG00000030079 gene:BGIBMGA004711 AAEL004686 FBgn0040078 WBGene00020687 ENSG00000183207 ENSMUSG00000003868 jgi|Monbr1|19122|estExt_Genewise1.C_20280 Cbr-ruvb-1 WBGene00007784 YPL235W jgi|Monbr1|18875|estExt_gwp_gw1.C_80173 YDR190C TS_TRISPI_Contig14.FG.103 FBgn0040075 AAEL010341 ENSMUSG00000079076 gene:BGIBMG…
Cluster906: FBgn0044050 gene:BGIBMGA011926 gene:BGIBMGA014497 AAEL004547 gene:BGIBMGA014498 gene:BGIBMGA011971 gene:BGIBMGA011970 gene:BGIBMGA011968 gene:BGIBMGA014494 gene:BGIBMGA011928 gene:BGIBMGA012294 gene:BGIBMGA014205 gene:BGIBMGA011969 gene:BGIBMGA011929 gene:BGIBMGA014495 gene:BGIBMGA014496 gene:BGIBMGA012293 gene:BGIBMGA012305 gene:BGIBMGA011930 gene:BGIBMGA012476 gene:BGIBMGA011972 gen…
Cluster907: jgi|Monbr1|37825|estExt_fgenesh1_pg.C_170015 AAEL002465 FBgn0034346 ENSGALG00000002023 ENSG00000165282 ENSMUSG00000028454 gene:BGIBMGA001877 TS_TRISPI_Contig0.i.FG.99 TS_TRISPI_Contig0.i.SN.84 YLL031C WBGene00016159 CBG20246 ENSG00000174227 ENSMUSG00000029263 AAEL010081 YJL062W ENSGALG00000015349 FBgn0033187 gene:BGIBMGA004017 CBG00550 WBGene00009204 TS_TRISPI_Contig19.FG.122
Cluster908: gene:BGIBMGA014185 FBgn0024196 FBgn0063261 ENSG00000168589 ENSMUSG00000034467 ENSGALG00000005402 ENSGALG00000001913 AAEL005354 ENSG00000125971 ENSMUSG00000047459 gene:BGIBMGA010715 jgi|Monbr1|31547|estExt_fgenesh2_pg.C_40324 FBgn0028570 Cbr-dyrb-1 WBGene00012004 FBgn0032972 FBgn0034478 FBgn0035009 FBgn0028569 FBgn0085221 FBgn0028567 AAEL005371
Cluster909: ENSMUSG00000010097 ENSG00000162231 gene:BGIBMGA008447 AAEL006050 gene:BGIBMGA008586 ENSG00000185945 ENSG00000185554 ENSMUSG00000031410 ENSG00000126952 ENSMUSG00000009941 ENSG00000147206 ENSMUSG00000057000 ENSG00000196970 AAEL001007 FBgn0003321 Cbr-nxf-1 WBGene00003834 WBGene00003835 Cbr-nxf-2 jgi|Monbr1|32915|estExt_fgenesh2_pg.C_140151 FBgn0036640 TS_TRISPI_Contig2.b.FG.94
Cluster910: AAEL004967 FBgn0036551 FBgn0036552 gene:BGIBMGA005537 FBgn0036550 FBgn0036553 AAEL000372 FBgn0037063 ENSGALG00000015777 ENSG00000141401 ENSG00000133731 ENSMUSG00000027531 ENSMUSG00000024525 ENSGALG00000013814 FBgn0037064 WBGene00008765 TS_TRISPI_Contig1.b.EN.1317 Cbr-ttx-7 YHR046C YDR287W AAEL015011 ENSG00000173078
Cluster911: TS_TRISPI_Contig5.a.FG.136 TS_TRISPI_Contig1507.SNAP.1 TS_TRISPI_Contig5.c.SNAP.130 TS_TRISPI_Contig5.c.SNAP.38 TS_TRISPI_Contig9.a.SNAP.94 TS_TRISPI_Contig5.c.SNAP.37 TS_TRISPI_Contig7.b.FG.110 TS_TRISPI_Contig5.a.SNAP.311 TS_TRISPI_Contig24.FG.71 TS_TRISPI_Contig5.a.SNAP.209 TS_TRISPI_Contig7878.SNAP.1 TS_TRISPI_Contig7.b.SNAP.148 TS_TRISPI_Contig5.c.SNAP.77 TS_TRISPI_Contig24.SNAP.…
Cluster912: ENSG00000142082 ENSGALG00000002761 ENSG00000096717 WBGene00004800 Cbr-sir-2.1 FBgn0024291 ENSMUSG00000020063 TS_TRISPI_Contig8.b.SNAP.132 jgi|Monbr1|1942|gw1.2.483.1 jgi|Monbr1|28881|fgenesh2_pg.scaffold_29000093 ENSMUSG00000025486 FBgn0038788 YDL042C gene:BGIBMGA005086 ENSGALG00000004201 ENSMUSG00000015149 YOL068C AAEL005816 TS_TRISPI_Contig0.d.SNAP.384 ENSG00000068903 YPL015C YOR025W
Cluster913: jgi|Monbr1|33946|estExt_fgenesh2_pg.C_270089 ENSG00000156475 ENSGALG00000007565 ENSG00000074211 ENSMUSG00000029120 ENSG00000214122 ENSMUSG00000022052 ENSGALG00000000235 ENSGALG00000010471 ENSMUSG00000041769 ENSGALG00000015531 ENSMUSG00000024500 AAEL014042 FBgn0004889 gene:BGIBMGA010831 WBGene00006352 Cbr-sur-6 TS_TRISPI_Contig8.b.FG.45 YGL190C ENSG00000175470 TS_TRISPI_Contig8.b.SNAP.…
Cluster914: TS_TRISPI_Contig0.c.SNAP.254 ENSMUSG00000007021 ENSG00000127561 ENSG00000100324 ENSMUSG00000022414 ENSGALG00000012150 AAEL014763 gene:BGIBMGA010752 AAEL005479 ENSG00000215315 ENSG00000108639 ENSMUSG00000048277 ENSG00000100321 ENSMUSG00000022415 ENSGALG00000005589 gene:BGIBMGA007109 FBgn0033876 ENSG00000105467 ENSMUSG00000040231 Cbr-sng-1 WBGene00004912 jgi|Monbr1|38736|estExt_fgenesh1…
Cluster915: gene:BGIBMGA012372 WBGene00013154 WBGene00013172 gene:BGIBMGA012113 CBG06768 WBGene00018020 WBGene00021577 WBGene00019136 WBGene00021194 WBGene00022692 gene:BGIBMGA008616 gene:BGIBMGA003354 gene:BGIBMGA001822 CBG05784 gene:BGIBMGA010058 gene:BGIBMGA002329 gene:BGIBMGA010007 gene:BGIBMGA007057 gene:BGIBMGA009444 gene:BGIBMGA005971 gene:BGIBMGA013980 gene:BGIBMGA001158
Cluster916: TS_TRISPI_Contig27.SN.85 TS_TRISPI_Contig637.SNAP.1 TS_TRISPI_Contig1155.SN.1 TS_TRISPI_Contig3560.SNAP.1 TS_TRISPI_Contig96.SN.2 TS_TRISPI_Contig2372.SNAP.1 TS_TRISPI_Contig2861.SNAP.1 TS_TRISPI_Contig5615.SNAP.1 TS_TRISPI_Contig1395.SNAP.1 TS_TRISPI_Contig0.c.SNAP.331 TS_TRISPI_Contig3437.SNAP.1 TS_TRISPI_Contig492.SNAP.1 TS_TRISPI_Contig10.a.SNAP.6 TS_TRISPI_Contig8.a.SNAP.33 TS_TR…
Cluster917: Cbr-lin-40 ENSG00000142599 ENSMUSG00000039852 Cbr-egl-27 WBGene00001194 ENSGALG00000002803 AAEL008611 FBgn0027951 gene:BGIBMGA004821 ENSG00000182979 ENSMUSG00000021144 ENSGALG00000009925 ENSG00000057935 ENSMUSG00000071646 ENSG00000149480 ENSMUSG00000055817 TS_TRISPI_Contig14.SNAP.219 WBGene00003025 TS_TRISPI_Contig1476.SNAP.1 TS_TRISPI_Contig15.FG.61 AAEL008616
Cluster918: FBgn0031264 ENSG00000118903 Cbr-icd-1 WBGene00002045 FBgn0000181 gene:BGIBMGA010751 ENSGALG00000010570 ENSG00000134717 ENSMUSG00000028568 ENSGALG00000013512 ENSG00000145741 ENSMUSG00000021660 ENSGALG00000000395 jgi|Monbr1|34637|estExt_fgenesh2_pg.C_430026 AAEL014932 AAEL012271 TS_TRISPI_Contig2.d.EN.1106 TS_TRISPI_Contig2716.EN.1007 ENSG00000213003 YPL037C YDR252W
Cluster919: FBgn0010328 AAEL004320 gene:BGIBMGA010180 ENSMUSG00000021945 ENSG00000121741 ENSGALG00000017139 ENSG00000147130 ENSGALG00000005533 ENSG00000146463 ENSGALG00000006867 ENSMUSG00000006673 ENSMUSG00000040123 ENSMUSG00000031310 ENSMUSG00000042408 ENSG00000197056 ENSG00000198218 ENSGALG00000002499 ENSMUSG00000042446 ENSMUSG00000043872 ENSG00000163867 ENSG00000132950
Cluster920: ENSG00000102401 ENSMUSG00000049047 ENSMUSG00000033460 ENSMUSG00000033436 ENSMUSG00000072964 ENSMUSG00000072966 ENSG00000184867 ENSG00000178660 ENSG00000170632 ENSMUSG00000038525 ENSG00000126947 ENSGALG00000008288 ENSMUSG00000049804 ENSG00000125962 ENSMUSG00000072969 ENSG00000198908 ENSMUSG00000043384 ENSG00000198932 ENSG00000158301 ENSMUSG00000050394 ENSG00000198960
Cluster921: YNL267W FBgn0040335 jgi|Monbr1|169|gw1.2.38.1 WBGene00013557 gene:BGIBMGA012830 CBG03566 AAEL000194 gene:BGIBMGA007986 TS_TRISPI_Contig17.SNAP.68 ENSG00000133511 ENSGALG00000001386 ENSMUSG00000041720 YLR305C WBGene00018076 jgi|Monbr1|34568|estExt_fgenesh2_pg.C_410005 CBG08090 TS_TRISPI_Contig481.SNAP.1 ENSG00000215513 ENSG00000183506 TS_TRISPI_Contig947.SNAP.1 gene:BGIBMGA012828
Cluster922: TS_TRISPI_Contig6605.FG.1 TS_TRISPI_Contig0.g.SN.195 TS_TRISPI_Contig6.b.FG.95 TS_TRISPI_Contig0.g.SNAP.331 TS_TRISPI_Contig6.b.FG.20 TS_TRISPI_Contig17.FG.85 TS_TRISPI_Contig10.b.FG.43 TS_TRISPI_Contig0.a.FG.258 TS_TRISPI_Contig4290.SNAP.1 TS_TRISPI_Contig38.SNAP.27 TS_TRISPI_Contig67.SNAP.1 TS_TRISPI_Contig17.SNAP.106 TS_TRISPI_Contig4.a.SN.72 TS_TRISPI_Contig3.c.SN.108 TS_TRISPI_Co…
Cluster923: gene:BGIBMGA008955 WBGene00019900 YIL114C YNL055C ENSG00000213585 ENSMUSG00000020402 ENSGALG00000006503 ENSGALG00000005002 ENSG00000165637 ENSG00000172974 ENSMUSG00000021771 ENSGALG00000003755 ENSMUSG00000008892 ENSG00000078668 AAEL001872 FBgn0004363 CBG05894 FBgn0069354 jgi|Monbr1|39185|estExt_fgenesh1_pg.C_410057 TS_TRISPI_Contig127.SNAP.4 TS_TRISPI_Contig5.a.FG.174
Cluster924: FBgn0003255 ENSGALG00000004543 AAEL004777 CBG25031 WBGene00008239 ENSG00000170820 AAEL004399 ENSGALG00000009100 ENSMUSG00000032937 ENSMUSG00000024107 ENSGALG00000009095 ENSG00000138039 TS_TRISPI_Contig2.d.FG.25 AAEL005095 gene:BGIBMGA009887 gene:BGIBMGA009306 FBgn0016650 ENSGALG00000010572 ENSMUSG00000020963 Cbr-fshr-1 ENSG00000165409
Cluster925: YJR077C AAEL011184 FBgn0026409 CBG06020 WBGene00008505 FBgn0034497 TS_TRISPI_Contig1.a.SNAP.317 ENSMUSG00000061904 ENSG00000075415 ENSGALG00000011514 CBG03753 WBGene00016358 WBGene00011493 gene:BGIBMGA014589 CBG23535 WBGene00007584 YER053C gene:BGIBMGA012380 AAEL011195 jgi|Monbr1|35032|estExt_fgenesh2_pm.C_50027 AAEL010818
Cluster926: ENSG00000112419 ENSG00000204138 ENSMUSG00000066043 ENSGALG00000013768 WBGene00009174 FBgn0052264 ENSMUSG00000027525 ENSGALG00000002871 gene:BGIBMGA006884 ENSMUSG00000054728 ENSG00000112137 TS_TRISPI_Contig12.b.FG.85 CBG19471 jgi|Monbr1|9130|fgenesh1_pg.scaffold_14000036 ENSMUSG00000062866 ENSGALG00000004873 ENSG00000087495 AAEL012182 ENSGALG00000012732 AAEL012186 AAEL014792
Cluster927: ENSMUSG00000021258 ENSG00000090061 ENSGALG00000011138 FBgn0025455 AAEL004839 WBGene00000508 gene:BGIBMGA009664 AAEL013531 TS_TRISPI_Contig0.c.SNAP.165 FBgn0025674 gene:BGIBMGA011338 WBGene00009650 ENSG00000082258 ENSG00000129315 CBG04574 ENSMUSG00000026349 ENSMUSG00000011960 ENSGALG00000012207 TS_TRISPI_Contig0.g.SNAP.23 Cbr-cit-1.2 jgi|Monbr1|28691|fgenesh2_pg.scaffold_28000050
Cluster928: AAEL006936 AAEL006949 FBgn0030869 gene:BGIBMGA000669 ENSMUSG00000038485 ENSG00000174111 ENSMUSG00000056153 ENSGALG00000013731 ENSG00000170677 ENSGALG00000013705 AAEL000255 FBgn0033266 ENSGALG00000011295 ENSG00000120833 ENSMUSG00000020027 ENSMUSG00000050974 ENSGALG00000002260 TS_TRISPI_Contig16.SNAP.186 ENSMUSG00000032578 ENSG00000114737 ENSGALG00000023193
Cluster929: gene:BGIBMGA013563 TS_TRISPI_Contig4.b.SNAP.227 Cbr-tag-163 WBGene00006508 AAEL002862 FBgn0000244 ENSMUSG00000055322 ENSG00000079308 ENSGALG00000011462 ENSG00000111077 ENSMUSG00000037003 ENSG00000131746 ENSMUSG00000020422 ENSMUSG00000017607 ENSG00000136205 ENSGALG00000012447 ENSMUSG00000073651 gene:BGIBMGA013562 Cbr-tag-83 WBGene00006456 TS_TRISPI_Contig4.b.SN.167
Cluster930: ENSGALG00000010613 WBGene00000101 TS_TRISPI_Contig3219.EN.1003 Cbr-aka-1 ENSG00000157077 FBgn0026369 ENSMUSG00000021286 gene:BGIBMGA010374 AAEL009110 ENSGALG00000015576 ENSMUSG00000021706 ENSGALG00000011534 jgi|Monbr1|25157|fgenesh2_pg.scaffold_9000091 TS_TRISPI_Contig4.b.SNAP.59 ENSMUSG00000034557 ENSG00000039319 ENSG00000100711 ENSGALG00000020532 ENSG00000214843 ENSGALG00000023086 T…
Cluster931: FBgn0051169 ENSMUSG00000023019 ENSG00000167588 AAEL015625 YOL059W FBgn0001128 ENSMUSG00000038165 Cbr-gpdh-1 ENSGALG00000017567 ENSG00000152642 ENSMUSG00000050627 ENSGALG00000011481 ENSGALG00000012061 AAEL001593 gene:BGIBMGA012560 WBGene00010778 Cbr-gpdh-2 WBGene00009824 YDL022W FBgn0034825 TS_TRISPI_Contig17.SN.44
Cluster932: TS_TRISPI_Contig4.c.FG.42 AAEL000270 gene:BGIBMGA005994 ENSMUSG00000031029 ENSG00000175390 WBGene00004464 Cbr-rpn-8 ENSGALG00000005326 YOR261C AAEL009101 FBgn0037270 gene:BGIBMGA008209 jgi|Monbr1|18528|estExt_gwp_gw1.C_60314 FBgn0033069 WBGene00001229 ENSG00000103035 ENSMUSG00000039067 FBgn0002787 jgi|Monbr1|37751|estExt_fgenesh1_pg.C_160071 ENSGALG00000000707 Cbr-eif-3.F
Cluster933: CBG19200 CBG19199 CBG19203 WBGene00017655 WBGene00017654 WBGene00007096 WBGene00015053 CBG19201 WBGene00018750 WBGene00017656 WBGene00019170 WBGene00018747 WBGene00017653 WBGene00018748 CBG04705 WBGene00018749 CBG10012 WBGene00043994 WBGene00044523 CBG19197 CBG19198
Cluster934: AAEL003511 AAEL003315 AAEL010872 AAEL003538 AAEL003513 AAEL004856 AAEL003525 AAEL014430 AAEL000796 AAEL010718 AAEL000835 AAEL010714 AAEL003311 AAEL010874 AAEL000833 AAEL000821 AAEL000827 AAEL000831 AAEL010875 AAEL000837 AAEL000846
Cluster935: ENSMUSG00000028268 ENSG00000117226 ENSMUSG00000040264 ENSMUSG00000034438 ENSGALG00000009117 ENSG00000162654 ENSMUSG00000028269 ENSMUSG00000054588 ENSMUSG00000079362 ENSG00000213512 ENSMUSG00000040253 ENSGALG00000000720 ENSG00000154451 ENSGALG00000002423 ENSMUSG00000029298 ENSG00000162645 ENSMUSG00000028270 ENSG00000117228 ENSG00000183347 ENSMUSG00000079363 ENSGALG00000013542
Cluster936: ENSG00000205171 YGR214W ENSG00000168028 ENSG00000205246 ENSMUSG00000032518 ENSMUSG00000047676 ENSG00000183298 ENSGALG00000011951 ENSG00000214896 ENSG00000188856 ENSG00000214629 gene:BGIBMGA007311 YLR048W Cbr-rps-0 AAEL013694 AAEL008083 WBGene00004469 FBgn0003517 jgi|Monbr1|30792|estExt_fgenesh2_pg.C_20217 TS_TRISPI_Contig0.c.SNAP.224 ENSMUSG00000079874
Cluster937: ENSMUSG00000029642 AAEL014869 AAEL012284 FBgn0086447 ENSGALG00000007470 YNL113W CBG10036 WBGene00010230 WBGene00012187 ENSGALG00000001861 ENSMUSG00000039771 ENSG00000205236 ENSG00000005075 ENSG00000197373 Cbr-rpb-11 FBgn0032634 gene:BGIBMGA006752 AAEL013700 jgi|Monbr1|32960|estExt_fgenesh2_pg.C_150007 ENSG00000168255 YOL005C
Cluster938: TS_TRISPI_Contig5.a.FG.54 ENSG00000212802 ENSG00000174748 ENSMUSG00000061167 ENSMUSG00000012405 ENSGALG00000011290 ENSMUSG00000078377 ENSMUSG00000073229 ENSMUSG00000080020 ENSMUSG00000059565 ENSG00000174766 gene:BGIBMGA006414 ENSG00000215003 WBGene00004427 FBgn0028697 Cbr-rpl-15 YLR029C YMR121C jgi|Monbr1|38309|estExt_fgenesh1_pg.C_230026 AAEL001488 AAEL012736
Cluster939: ENSG00000181929 ENSMUSG00000067713 FBgn0025803 jgi|Monbr1|9993|fgenesh1_pg.scaffold_18000100 TS_TRISPI_Contig50.EN.1025 ENSGALG00000006219 ENSMUSG00000028944 ENSG00000106617 ENSGALG00000011360 ENSMUSG00000006542 ENSG00000115592 AAEL008661 gene:BGIBMGA012313 WBGene00013732 CBG11682 WBGene00020633 YGL115W CBG16259 CBG02015 WBGene00021527 TS_TRISPI_Contig10.a.FG.105
Cluster940: gene:BGIBMGA000807 AAEL015410 FBgn0052626 gene:BGIBMGA000806 ENSMUSG00000027889 ENSG00000116337 CBG02349 WBGene00016415 ENSGALG00000005662 ENSG00000133805 ENSMUSG00000005686 YML035C ENSMUSG00000070385 ENSG00000116748 ENSGALG00000002082 jgi|Monbr1|29293|fgenesh2_pg.scaffold_33000043 YBR284W TS_TRISPI_Contig4187.SNAP.1 YJL070C TS_TRISPI_Contig1.d.FG.14 TS_TRISPI_Contig7456.EN.1003
Cluster941: ENSG00000185122 ENSGALG00000014870 ENSG00000215702 YGL073W ENSMUSG00000045802 ENSGALG00000016429 ENSG00000215701 ENSG00000025156 ENSGALG00000003224 WBGene00002004 ENSMUSG00000019878 ENSGALG00000004644 FBgn0001222 ENSMUSG00000022556 AAEL010319 ENSG00000102878 ENSMUSG00000033249 jgi|Monbr1|37599|estExt_fgenesh1_pg.C_140212 jgi|Monbr1|33857|estExt_fgenesh2_pg.C_250112 Cbr-hsf-1 ENSMUSG00…
Cluster942: WBGene00001960 ENSG00000184221 ENSG00000205927 ENSMUSG00000039830 ENSG00000180828 AAEL000341 FBgn0032651 gene:BGIBMGA003134 ENSMUSG00000025128 ENSG00000125533 ENSMUSG00000045493 ENSGALG00000005718 ENSGALG00000013862 WBGene00013665 ENSG00000177468 ENSMUSG00000045591 WBGene00001961 ENSMUSG00000046160 WBGene00009540 CBG13666 TS_TRISPI_Contig1.a.SNAP.37
Cluster943: ENSG00000120992 ENSMUSG00000025903 YLR118C TS_TRISPI_Contig18.FG.14 ENSG00000011009 AAEL003895 ENSGALG00000004002 ENSMUSG00000028670 Cbr-ath-1 gene:BGIBMGA000506 ENSG00000143353 ENSMUSG00000039246 ENSGALG00000009609 FBgn0037842 AAEL009539 WBGene00010564 FBgn0042138 gene:BGIBMGA002353 ENSGALG00000015277 jgi|Monbr1|34134|estExt_fgenesh2_pg.C_300074 ENSGALG00000021827
Cluster944: ENSMUSG00000041984 gene:BGIBMGA009741 AAEL015447 ENSMUSG00000072921 ENSMUSG00000072928 ENSMUSG00000072923 ENSMUSG00000079387 ENSMUSG00000072922 ENSMUSG00000079395 ENSMUSG00000079760 ENSMUSG00000079843 ENSMUSG00000072930 ENSMUSG00000072924 ENSMUSG00000072925 ENSMUSG00000079759 ENSMUSG00000072931 ENSMUSG00000072932 ENSMUSG00000072929 ENSG00000102021 ENSMUSG00000080046 ENSMUSG00000080071
Cluster945: ENSG00000188740 ENSG00000186086 ENSG00000196427 ENSG00000215864 ENSG00000179571 ENSG00000163386 ENSG00000203827 ENSG00000168614 ENSG00000203836 ENSG00000152042 ENSG00000122497 ENSG00000203832 ENSG00000142794 ENSG00000187820 ENSG00000215862 ENSG00000215858 ENSG00000205449 ENSG00000186275 ENSG00000215620 ENSG00000204265 ENSG00000162825
Cluster946: CBG15931 jgi|Monbr1|34093|estExt_fgenesh2_pg.C_290122 ENSMUSG00000028034 FBgn0014870 CBG09562 WBGene00007534 WBGene00022738 WBGene00019692 ENSG00000162613 ENSGALG00000008939 AAEL007042 CBG16520 ENSG00000107164 ENSMUSG00000026843 TS_TRISPI_Contig1.d.SNAP.135 WBGene00016489 ENSGALG00000003941 ENSG00000088247 ENSMUSG00000007670 gene:BGIBMGA004315 ENSGALG00000021954
Cluster947: YFR055W YHR112C TS_TRISPI_Contig6.a.EN.1283 gene:BGIBMGA003657 ENSG00000116761 ENSMUSG00000028179 ENSGALG00000011331 FBgn0000566 CBG24746 WBGene00022856 WBGene00009048 AAEL004059 jgi|Monbr1|12618|fgenesh1_pg.scaffold_42000013 gene:BGIBMGA003656 YAL012W CBG22025 WBGene00007533 jgi|Monbr1|6769|fgenesh1_pg.scaffold_5000189 YLR303W YGL184C CBG24871
Cluster948: gene:BGIBMGA012929 gene:BGIBMGA012911 gene:BGIBMGA012913 gene:BGIBMGA012928 gene:BGIBMGA012912 gene:BGIBMGA012926 FBgn0033170 gene:BGIBMGA012925 AAEL006826 gene:BGIBMGA009178 AAEL014113 gene:BGIBMGA012910 AAEL009679 FBgn0029720 FBgn0050503 AAEL009876 FBgn0003193 gene:BGIBMGA009914 gene:BGIBMGA010989 AAEL001523 FBgn0030013
Cluster949: WBGene00021905 CBG15258 TS_TRISPI_Contig27.SNAP.10 gene:BGIBMGA002418 TS_TRISPI_Contig0.f.SNAP.267 ENSMUSG00000034206 ENSG00000051341 FBgn0002905 gene:BGIBMGA013718 Cbr-polq-1 AAEL011649 jgi|Monbr1|16697|e_gw1.8.104.1 WBGene00020964 ENSG00000163312 ENSMUSG00000035266 ENSGALG00000011208 FBgn0002899 ENSGALG00000014924 AAEL005888 CBG09086 CBG09084
Cluster950: ENSGALG00000008414 ENSG00000161202 ENSMUSG00000003233 gene:BGIBMGA012189 AAEL008234 FBgn0000499 Cbr-dsh-1 WBGene00001101 ENSMUSG00000020888 ENSG00000004975 ENSGALG00000001600 ENSG00000107404 ENSMUSG00000029071 Cbr-mig-5 WBGene00003241 TS_TRISPI_Contig12.a.SNAP.75 WBGene00001102 ENSG00000215737 Cbr-dsh-2 TS_TRISPI_Contig12.a.SNAP.76 CBG02353
Cluster951: ENSGALG00000008591 ENSG00000165995 Cbr-ccb-1 WBGene00000368 AAEL011625 jgi|Monbr1|27738|fgenesh2_pg.scaffold_21000073 ENSGALG00000012511 ENSMUSG00000017412 ENSG00000182389 FBgn0015608 gene:BGIBMGA003786 TS_TRISPI_Contig15.FG.54 ENSG00000067191 ENSG00000167535 ENSMUSG00000003352 ENSMUSG00000057914 ENSMUSG00000020882 AAEL013881 TS_TRISPI_Contig22.FG.30 Cbr-ccb-2 WBGene00021125
Cluster952: AAEL006577 FBgn0086443 gene:BGIBMGA013133 ENSG00000134440 ENSMUSG00000024587 ENSGALG00000003087 TS_TRISPI_Contig6.a.SNAP.101 Cbr-nrs-1 WBGene00003815 YHR019C ENSMUSG00000018995 ENSG00000137513 ENSGALG00000017262 jgi|Monbr1|27602|fgenesh2_pg.scaffold_20000070 AAEL011655 gene:BGIBMGA009321 FBgn0034177 CBG13278 WBGene00013447 YCR024C TS_TRISPI_Contig8.a.SNAP.25
Cluster953: gene:BGIBMGA013994 gene:BGIBMGA011468 gene:BGIBMGA013930 gene:BGIBMGA013929 FBgn0034405 gene:BGIBMGA009211 gene:BGIBMGA013793 CBG18950 ENSMUSG00000038776 AAEL011313 WBGene00020909 ENSGALG00000010303 FBgn0034406 jgi|Monbr1|15084|e_gw1.4.196.1 AAEL011314 ENSG00000143819 ENSGALG00000009291 TS_TRISPI_Contig2.d.FG.3 FBgn0010053 WBGene00045379 CBG23101
Cluster954: jgi|Monbr1|32605|estExt_fgenesh2_pg.C_110244 TS_TRISPI_Contig1807.SN.1 TS_TRISPI_Contig24.FG.76 YBL058W FBgn0033179 ENSMUSG00000027455 ENSGALG00000006182 ENSG00000088833 ENSG00000173960 ENSMUSG00000020634 TS_TRISPI_Contig3598.FG.2 WBGene00022381 ENSG00000215114 ENSMUSG00000028243 ENSGALG00000015431 AAEL001251 ENSGALG00000016497 FBgn0027659 AAEL001266 Cbr-ubxn-2 gene:BGIBMGA013773
Cluster955: ENSG00000189136 ENSG00000140367 FBgn0031896 ENSMUSG00000052981 jgi|Monbr1|14240|e_gw1.3.520.1 ENSGALG00000013065 TS_TRISPI_Contig1.e.SN.142 ENSG00000215218 FBgn0023528 AAEL007337 AAEL007336 gene:BGIBMGA007432 gene:BGIBMGA001411 AAEL004121 ENSG00000160714 ENSMUSG00000042572 Cbr-ubc-25 WBGene00006720 ENSMUSG00000045291 ENSGALG00000002989 ENSMUSG00000032307
Cluster956: ENSG00000198064 ENSG00000205515 ENSG00000196436 ENSG00000169203 ENSG00000196993 ENSG00000196796 ENSG00000185208 ENSG00000169246 ENSG00000185864 ENSG00000214372 ENSG00000214967 ENSG00000183889 ENSG00000153081 ENSG00000069651 ENSG00000183426 ENSG00000196908 ENSG00000196161 ENSG00000196877 ENSG00000198156 ENSG00000214940 ENSG00000205746
Cluster957: FBgn0014018 ENSG00000077150 ENSG00000109320 ENSGALG00000012304 FBgn0000462 AAEL006930 AAEL007696 AAEL013301 AAEL007624 ENSMUSG00000028163 ENSMUSG00000025225 ENSG00000162924 ENSMUSG00000020275 ENSMUSG00000002983 ENSGALG00000005653 ENSGALG00000007845 ENSG00000173039 ENSMUSG00000024927 ENSG00000104856 FBgn0011274 gene:BGIBMGA010496
Cluster958: ENSG00000188021 ENSG00000135018 ENSG00000160803 CBG10788 ENSGALG00000014022 YMR276W gene:BGIBMGA001551 ENSMUSG00000050148 WBGene00008852 FBgn0031057 AAEL007160 ENSMUSG00000008604 ENSG00000175520 ENSMUSG00000005312 ENSGALG00000012585 ENSMUSG00000051618 jgi|Monbr1|25049|fgenesh2_pg.scaffold_8000283 ENSMUSG00000055643 ENSG00000175518 ENSMUSG00000051437 FBgn0051528
Cluster959: ENSG00000142751 ENSGALG00000003807 ENSMUSG00000029464 ENSMUSG00000028848 AAEL011782 FBgn0036356 gene:BGIBMGA000394 jgi|Monbr1|38320|estExt_fgenesh1_pg.C_230049 YOR262W CBG04029 WBGene00015029 ENSG00000111231 CBG23047 WBGene00013550 TS_TRISPI_Contig0.g.SNAP.483 TS_TRISPI_Contig1.d.EN.1325 AAEL011135 YLR243W jgi|Monbr1|18837|estExt_gwp_gw1.C_80114 FBgn0037478 gene:BGIBMGA013200
Cluster960: CBG15020 CBG25016 CBG05388 WBGene00009056 WBGene00020589 WBGene00010513 CBG04732 WBGene00010516 CBG20471 CBG04719 CBG04729 CBG04731 WBGene00010512 WBGene00010514 CBG04733 WBGene00010518 WBGene00022230 WBGene00015281 WBGene00010515 CBG04730 CBG15019
Cluster961: AAEL012014 FBgn0001258 gene:BGIBMGA012336 WBGene00002262 Cbr-ldh-1 ENSGALG00000013257 ENSG00000111716 ENSMUSG00000030246 ENSMUSG00000063229 ENSGALG00000006300 ENSG00000134333 ENSG00000166796 ENSG00000166800 ENSG00000171989 ENSMUSG00000030851 TS_TRISPI_Contig10.a.SNAP.210 jgi|Monbr1|32392|estExt_fgenesh2_pg.C_100030 FBgn0033856 ENSGALG00000006342 ENSMUSG00000043262 ENSG00000151116
Cluster962: AAEL000273 jgi|Monbr1|30969|estExt_fgenesh2_pg.C_20598 FBgn0034644 ENSGALG00000002881 ENSG00000176095 ENSMUSG00000032594 ENSGALG00000002510 ENSGALG00000005701 ENSG00000161896 ENSG00000068745 ENSMUSG00000032599 ENSMUSG00000024210 TS_TRISPI_Contig12.a.SNAP.143 gene:BGIBMGA005292 CBG24497 WBGene00009262 YDR017C CBG16258 CBG11735 WBGene00021260 WBGene00020631
Cluster963: CBG19709 ENSMUSG00000028199 ENSGALG00000004341 ENSG00000116791 WBGene00009554 ENSGALG00000002818 jgi|Monbr1|28381|fgenesh2_pg.scaffold_25000133 YBR046C ENSMUSG00000033488 ENSG00000108828 ENSMUSG00000034993 ENSGALG00000011361 ENSG00000171724 gene:BGIBMGA001874 ENSMUSG00000046844 ENSGALG00000013225 AAEL010668 ENSGALG00000016502 jgi|Monbr1|13798|e_gw1.2.433.1 ENSG00000115129 ENSG00000215…
Cluster964: FBgn0000629 AAEL012995 AAEL013213 TS_TRISPI_Contig4.b.SNAP.93 ENSG00000108799 ENSGALG00000003068 ENSMUSG00000006920 ENSMUSG00000029687 ENSGALG00000012405 ENSG00000106462 ENSG00000101945 ENSMUSG00000039231 TS_TRISPI_Contig0.g.SNAP.50 WBGene00003220 CBG05455 CBG16769 Cbr-mes-2 CBG02150 gene:BGIBMGA014476 jgi|Monbr1|30718|estExt_fgenesh2_pg.C_20049 CBG02011
Cluster965: ENSMUSG00000038925 ENSMUSG00000080294 ENSMUSG00000059645 ENSMUSG00000073116 ENSMUSG00000048703 ENSMUSG00000051940 ENSMUSG00000073117 ENSMUSG00000067700 ENSMUSG00000070933 ENSMUSG00000058643 ENSMUSG00000073119 ENSMUSG00000067698 ENSMUSG00000072188 ENSMUSG00000067848 ENSMUSG00000069720 ENSMUSG00000033219 ENSMUSG00000070940 ENSMUSG00000063163 ENSMUSG00000067855 ENSMUSG00000073208 ENSMUSG…
Cluster966: FBgn0025615 ENSG00000136827 ENSMUSG00000026849 ENSGALG00000004165 ENSG00000136816 ENSGALG00000004180 ENSMUSG00000026848 ENSGALG00000023709 ENSMUSG00000009563 ENSGALG00000004216 ENSG00000160404 ENSG00000186283 WBGene00006598 ENSMUSG00000060519 Cbr-ooc-5 WBGene00003870 CBG21284 WBGene00006597 TS_TRISPI_Contig1.b.SNAP.39 AAEL004448 ENSGALG00000004996
Cluster967: ENSG00000212631 ENSG00000215838 ENSG00000196853 ENSG00000214452 ENSG00000215881 ENSG00000212668 ENSG00000215683 ENSG00000212975 ENSG00000212662 ENSG00000214474 ENSG00000215565 ENSG00000215410 ENSG00000215185 ENSG00000214610 ENSG00000212742 ENSG00000213865 ENSG00000215241 ENSG00000212930 ENSG00000212674 ENSG00000211505 ENSG00000215837
Cluster968: CBG01792 TS_TRISPI_Contig1.d.SNAP.250 ENSGALG00000014076 ENSG00000027001 YKL134C ENSMUSG00000021993 ENSGALG00000017118 AAEL003461 FBgn0033038 gene:BGIBMGA005816 WBGene00013464 jgi|Monbr1|33521|estExt_fgenesh2_pg.C_200102 ENSMUSG00000004929 ENSG00000172009 ENSGALG00000014769 ENSMUSG00000021710 ENSG00000123213 YCL057W jgi|Monbr1|25656|fgenesh2_pg.scaffold_11000056 jgi|Monbr1|26805|fgene…
Cluster969: WBGene00009232 jgi|Monbr1|34582|estExt_fgenesh2_pg.C_410029 WBGene00010984 Cbr-nkat-3 ENSMUSG00000039648 YJL060W TS_TRISPI_Contig180.SNAP.1 TS_TRISPI_Contig9.a.SNAP.79 jgi|Monbr1|38717|estExt_fgenesh1_pg.C_300049 ENSGALG00000004604 ENSG00000171097 CBG10206 jgi|Monbr1|33534|estExt_fgenesh2_pg.C_200123 ENSGALG00000006188 CBG10259 AAEL004435 ENSG00000137944 gene:BGIBMGA007921 FBgn0037955…
Cluster970: YLR438W CBG09115 WBGene00015814 ENSMUSG00000030934 ENSGALG00000000054 ENSG00000065154 gene:BGIBMGA003564 AAEL005289 FBgn0022774 jgi|Monbr1|38602|estExt_fgenesh1_pg.C_280085 TS_TRISPI_Contig0.a.FG.228 TS_TRISPI_Contig1575.SNAP.1 TS_TRISPI_Contig1416.SNAP.1 TS_TRISPI_Contig3760.SNAP.2 TS_TRISPI_Contig0.g.SNAP.221 ENSGALG00000000389 TS_TRISPI_Contig7581.EN.1005 TS_TRISPI_Contig0.g.FG.51 …
Cluster971: jgi|Monbr1|31967|estExt_fgenesh2_pg.C_70021 CBG08638 WBGene00003574 WBGene00003573 Cbr-ncx-10 ENSG00000089060 ENSMUSG00000032754 ENSGALG00000008337 WBGene00003571 WBGene00003575 AAEL000751 Cbr-ncx-7 Cbr-ncx-6 WBGene00003572 Cbr-ncx-9 YDL206W FBgn0033324 FBgn0033323 FBgn0033326 FBgn0033599 FBgn0034156
Cluster972: jgi|Monbr1|10809|fgenesh1_pg.scaffold_24000023 jgi|Monbr1|31118|estExt_fgenesh2_pg.C_30066 ENSG00000171862 ENSMUSG00000013663 jgi|Monbr1|38555|estExt_fgenesh1_pg.C_270095 Cbr-daf-18 TS_TRISPI_Contig9.a.EN.1328 WBGene00000913 ENSGALG00000017031 ENSG00000166157 FBgn0026379 ENSMUSG00000031481 ENSG00000198384 ENSG00000132958 ENSGALG00000003634 ENSG00000197585 jgi|Monbr1|12682|fgenesh1_pg.…
Cluster973: TS_TRISPI_Contig14.SNAP.251 FBgn0034600 AAEL000478 YJL124C FBgn0035271 ENSG00000175324 ENSMUSG00000037296 jgi|Monbr1|20273|estExt_Genewise1.C_50256 gene:BGIBMGA006245 ENSGALG00000009110 ENSG00000128534 ENSMUSG00000044155 TS_TRISPI_Contig10.a.FG.110 jgi|Monbr1|17908|estExt_gwp_gw1.C_40112 AAEL003985 Cbr-lsm-8 WBGene00003082 WBGene00003076 Cbr-lsm-1 gene:BGIBMGA011062 ENSGALG00000003245
Cluster974: AAEL005432 ENSG00000099994 ENSMUSG00000006342 ENSGALG00000005824 TS_TRISPI_Contig14.FG.160 TS_TRISPI_Contig0.j.FG.90 TS_TRISPI_Contig13.SNAP.258 TS_TRISPI_Contig13.FG.59 CBG09941 TS_TRISPI_Contig1.c.SN.42 gene:BGIBMGA009402 FBgn0051004 CBG04396 WBGene00010540 TS_TRISPI_Contig428.SNAP.1 TS_TRISPI_Contig281.SNAP.1 WBGene00011175 TS_TRISPI_Contig13.SNAP.259 CBG06057 CBG06054 WBGene000100…
Cluster975: AAEL004740 FBgn0032818 gene:BGIBMGA002835 ENSGALG00000009035 ENSG00000105793 ENSMUSG00000040464 jgi|Monbr1|32344|estExt_fgenesh2_pg.C_90209 TS_TRISPI_Contig0.c.FG.139 WBGene00016145 ENSGALG00000005164 gene:BGIBMGA011907 ENSG00000101181 ENSMUSG00000039069 jgi|Monbr1|33461|estExt_fgenesh2_pg.C_190173 AAEL001199 WBGene00010805 FBgn0032031 CBG20352 YHR168W CBG18192 CBG18193
Cluster976: CBG19155 TS_TRISPI_Contig0.d.FG.255 WBGene00005897 CBG10369 CBG24105 WBGene00005901 WBGene00005894 WBGene00005896 CBG17006 CBG01420 Cbr-srx-2 WBGene00005892 WBGene00005893 WBGene00005900 WBGene00005895 WBGene00005899 Cbr-srx-1 CBG23690 CBG19157 WBGene00005898 Cbr-srx-10
Cluster977: AAEL001831 FBgn0004855 gene:BGIBMGA007940 ENSG00000105258 ENSMUSG00000019738 Cbr-rpb-9 WBGene00022400 ENSGALG00000013852 YGL070C TS_TRISPI_Contig1.e.SNAP.171 jgi|Monbr1|8754|fgenesh1_pg.scaffold_12000119 AAEL001400 ENSMUSG00000038628 ENSG00000161980 jgi|Monbr1|18537|estExt_gwp_gw1.C_60326 CBG13943 FBgn0061362 TS_TRISPI_Contig5.a.SNAP.277 YDR045C WBGene00022309 ENSGALG00000017681
Cluster978: WBGene00010343 Cbr-acl-5 WBGene00011106 ENSGALG00000003518 ENSG00000158669 ENSMUSG00000031545 ENSGALG00000011221 ENSG00000138678 ENSMUSG00000029314 AAEL000427 WBGene00018657 TS_TRISPI_Contig0.a.SNAP.372 ENSGALG00000020192 Cbr-acl-4 FBgn0031132 jgi|Monbr1|29885|fgenesh2_pg.scaffold_40000010 FBgn0034971 CBG04509 WBGene00010903 CBG04491 gene:BGIBMGA012193
Cluster979: ENSMUSG00000028544 ENSMUSG00000042371 ENSGALG00000010494 ENSMUSG00000033255 ENSGALG00000005933 ENSG00000117834 ENSGALG00000006728 ENSG00000100170 ENSMUSG00000011034 ENSG00000140675 ENSG00000154025 ENSMUSG00000030781 ENSGALG00000005083 ENSMUSG00000030769 ENSG00000158865 ENSMUSG00000020229 ENSG00000100191 ENSMUSG00000020226 ENSMUSG00000079514 ENSG00000198743 ENSGALG00000022830
Cluster980: ENSGALG00000008776 ENSMUSG00000010047 ENSG00000106302 ENSMUSG00000029680 ENSGALG00000008761 ENSG00000106304 ENSGALG00000002138 ENSMUSG00000029679 ENSMUSG00000029678 ENSGALG00000000785 ENSG00000114378 ENSMUSG00000010051 ENSG00000068001 ENSMUSG00000029682 ENSG00000186792 ENSMUSG00000036091 CBG00535 WBGene00011923 gene:BGIBMGA013822 AAEL013576 AAEL012759
Cluster981: YGR277C CBG22156 ENSMUSG00000001755 gene:BGIBMGA002243 AAEL003770 FBgn0035632 gene:BGIBMGA005508 ENSG00000068120 TS_TRISPI_Contig13.SNAP.70 WBGene00022031 CBG18542 TS_TRISPI_Contig13.FG.159 ENSMUSG00000020935 ENSG00000172992 AAEL013394 YDR196C FBgn0037469 ENSGALG00000000870 CBG10005 WBGene00011500 jgi|Monbr1|15103|e_gw1.4.404.1
Cluster982: TS_TRISPI_Contig1.c.SNAP.191 ENSGALG00000015866 jgi|Monbr1|22737|fgenesh2_pg.scaffold_3000093 ENSG00000083123 ENSMUSG00000032263 WBGene00006518 FBgn0039993 gene:BGIBMGA008076 TS_TRISPI_Contig39.EN.1017 Cbr-tag-173 YBR221C CBG21051 ENSGALG00000007103 gene:BGIBMGA002750 WBGene00015413 ENSMUSG00000021748 ENSG00000168291 jgi|Monbr1|12039|fgenesh1_pg.scaffold_34000056 AAEL004338 CBG00293 F…
Cluster983: ENSGALG00000014471 ENSG00000121691 gene:BGIBMGA011430 YGR088W ENSMUSG00000027187 YDR256C gene:BGIBMGA014284 WBGene00013220 FBgn0000261 gene:BGIBMGA000701 AAEL013407 WBGene00000831 CBG20807 WBGene00000830 CBG20805 FBgn0032061 gene:BGIBMGA012691 gene:BGIBMGA014510 jgi|Monbr1|15882|e_gw1.6.70.1 gene:BGIBMGA011431 gene:BGIBMGA014511
Cluster984: ENSG00000205301 ENSMUSG00000036620 ENSG00000161013 ENSGALG00000016754 gene:BGIBMGA002045 FBgn0036446 ENSG00000184774 ENSGALG00000000225 ENSMUSG00000019888 ENSGALG00000011154 ENSG00000182050 ENSMUSG00000050526 jgi|Monbr1|30843|estExt_fgenesh2_pg.C_20330 TS_TRISPI_Contig6.b.FG.89 ENSGALG00000005924 ENSMUSG00000026110 ENSG00000071073 ENSGALG00000009830 AAEL013897 ENSMUSG00000035057 FBgn0…
Cluster985: ENSG00000175388 ENSGALG00000013954 ENSMUSG00000073549 ENSGALG00000006340 ENSG00000103335 gene:BGIBMGA003144 ENSMUSG00000014444 FBgn0031993 TS_TRISPI_Contig14.FG.49 AAEL006433 WBGene00011862 CBG21690 FBgn0058188 ENSG00000154864 ENSMUSG00000041482 gene:BGIBMGA003145 CBG21691 ENSGALG00000006815 jgi|Monbr1|2538|gw1.4.369.1 jgi|Monbr1|2570|gw1.4.376.1 FBgn0058249
Cluster986: Cbr-immp-1 WBGene00007021 gene:BGIBMGA012810 gene:BGIBMGA001027 ENSGALG00000012128 ENSG00000184903 ENSMUSG00000056899 ENSGALG00000009485 AAEL001424 FBgn0034535 WBGene00021925 YMR035W Cbr-immp-2 ENSMUSG00000051116 ENSG00000148950 ENSMUSG00000042670 jgi|Monbr1|3212|gw1.5.375.1 AAEL003917 FBgn0030669 TS_TRISPI_Contig0.c.FG.114 YMR150C
Cluster987: CBG19843 CBG19844 WBGene00015540 WBGene00006416 WBGene00015538 ENSGALG00000015366 ENSG00000151224 ENSMUSG00000037798 ENSGALG00000002479 ENSG00000168906 ENSMUSG00000053907 AAEL004501 FBgn0005278 gene:BGIBMGA012515 jgi|Monbr1|38559|estExt_fgenesh1_pg.C_270101 WBGene00008205 YLR180W Cbr-sams-1 YDR502C TS_TRISPI_Contig5.a.SNAP.187 WBGene00013652
Cluster988: WBGene00022845 CBG02249 CBG15947 WBGene00017957 CBG18974 CBG12400 CBG18973 WBGene00012049 WBGene00018505 WBGene00009612 CBG06280 WBGene00018495 WBGene00009345 CBG05887 WBGene00043049 CBG12410 WBGene00008292 WBGene00022843 WBGene00009616 WBGene00009121 WBGene00020365
Cluster989: WBGene00009861 WBGene00012098 WBGene00013404 WBGene00017486 WBGene00020544 WBGene00010352 WBGene00011267 WBGene00043996 WBGene00020543 WBGene00016359 WBGene00020542 WBGene00020541 WBGene00011127 WBGene00021204 WBGene00017117 WBGene00045283 WBGene00019952 WBGene00021174 WBGene00019956 WBGene00019791 WBGene00017116
Cluster990: TS_TRISPI_Contig7.b.FG.92 FBgn0017539 AAEL011683 WBGene00016392 ENSG00000185986 ENSG00000073578 ENSMUSG00000021577 ENSG00000185485 ENSGALG00000013167 ENSG00000214135 AAEL010608 jgi|Monbr1|33571|estExt_fgenesh2_pg.C_210071 gene:BGIBMGA009000 Cbr-sdha-1 WBGene00015391 Cbr-sdha-2 FBgn0036222 gene:BGIBMGA012226 YKL148C YJL045W
Cluster991: ENSG00000140350 ENSGALG00000008054 TS_TRISPI_Contig10.b.SNAP.105 ENSG00000143401 ENSG00000136938 ENSGALG00000001580 ENSMUSG00000028333 ENSMUSG00000032249 ENSMUSG00000015749 ENSGALG00000013464 gene:BGIBMGA012472 AAEL001605 FBgn0034282 ENSG00000184701 WBGene00020588 WBGene00009656 ENSG00000139223 CBG19734 WBGene00009367 CBG24315
Cluster992: ENSG00000169249 ENSMUSG00000031370 ENSGALG00000016552 AAEL015434 WBGene00006698 Cbr-uaf-2 jgi|Monbr1|27009|fgenesh2_pg.scaffold_16000197 AAEL006713 FBgn0017457 ENSMUSG00000044068 ENSG00000212643 AAEL011071 FBgn0031628 gene:BGIBMGA010333 ENSGALG00000016198 ENSMUSG00000061613 ENSG00000160201 ENSMUSG00000078765 ENSG00000161265 TS_TRISPI_Contig7.a.SNAP.178
Cluster993: FBgn0004169 gene:BGIBMGA013700 WBGene00006589 WBGene00006587 Cbr-mup-2 Cbr-tnt-2 WBGene00003495 ENSMUSG00000026414 ENSMUSG00000064179 ENSGALG00000000302 Cbr-tnt-4 AAEL002417 ENSG00000105048 ENSG00000118194 TS_TRISPI_Contig6.b.SNAP.44 ENSG00000130595 ENSMUSG00000061723 ENSGALG00000006572 WBGene00006588 Cbr-tnt-3
Cluster994: gene:BGIBMGA013053 AAEL005947 WBGene00020936 FBgn0037954 Cbr-hrpf-1 jgi|Monbr1|34217|estExt_fgenesh2_pg.C_320019 FBgn0023441 ENSGALG00000003374 ENSG00000104413 ENSMUSG00000040728 AAEL011420 ENSGALG00000015968 ENSMUSG00000079864 ENSMUSG00000080204 WBGene00006367 ENSG00000103067 gene:BGIBMGA004353 TS_TRISPI_Contig4.b.SNAP.246 Cbr-sym-2 TS_TRISPI_Contig4.b.SNAP.247
Cluster995: ENSMUSG00000070802 ENSG00000183837 ENSG00000198883 ENSMUSG00000050424 ENSMUSG00000046287 ENSMUSG00000054383 ENSG00000176903 ENSG00000171362 ENSG00000165943 ENSMUSG00000041716 ENSMUSG00000046204 ENSG00000198013 ENSG00000203902 ENSG00000214897 ENSMUSG00000036699 ENSG00000174460 ENSMUSG00000031428 ENSG00000182013 ENSMUSG00000041141 ENSG00000204851
Cluster996: WBGene00022021 AAEL003555 ENSMUSG00000030138 ENSGALG00000002624 CBG08772 ENSG00000165733 ENSG00000215392 FBgn0036686 ENSG00000197533 ENSG00000214564 gene:BGIBMGA011274 ENSG00000198312 ENSG00000215408 ENSG00000214611 ENSG00000215011 TS_TRISPI_Contig1.e.FG.46 jgi|Monbr1|635|gw1.6.50.1 YPL217C ENSG00000204177 ENSG00000204164
Cluster997: gene:BGIBMGA014542 gene:BGIBMGA014325 FBgn0036568 AAEL002827 AAEL003393 FBgn0010217 gene:BGIBMGA012555 gene:BGIBMGA012549 ENSMUSG00000025393 ENSG00000110955 WBGene00000229 Cbr-atp-2 TS_TRISPI_Contig0.f.SNAP.39 jgi|Monbr1|36910|estExt_fgenesh1_pg.C_90008 YJR121W gene:BGIBMGA003901 ENSGALG00000022539 TS_TRISPI_Contig1464.SNAP.1 ENSGALG00000024376 gene:BGIBMGA014527
Cluster998: jgi|Monbr1|35021|estExt_fgenesh2_pm.C_50011 FBgn0010288 ENSMUSG00000022111 ENSMUSG00000035337 ENSGALG00000016921 ENSGALG00000014261 AAEL012807 AAEL013052 ENSMUSG00000029223 WBGene00006721 gene:BGIBMGA002640 ENSG00000154277 ENSG00000118939 YJR099W TS_TRISPI_Contig7.a.SNAP.56 WBGene00006723 Cbr-ubh-3 WBGene00006722 Cbr-ubh-1 CBG18955
Cluster999: ENSG00000082641 AAEL005077 AAEL015467 FBgn0000338 gene:BGIBMGA001765 ENSGALG00000009240 ENSG00000116044 ENSMUSG00000015839 ENSG00000123405 ENSGALG00000011937 ENSMUSG00000058794 ENSG00000050344 ENSMUSG00000029832 ENSMUSG00000038615 ENSGALG00000015605 ENSMUSG00000040270 ENSG00000112182 ENSGALG00000015828 ENSG00000156273 ENSMUSG00000025612
Cluster1000: ENSMUSG00000056394 WBGene00002985 jgi|Monbr1|25238|fgenesh2_pg.scaffold_9000172 Cbr-lig-1 ENSG00000105486 CBG13063 WBGene00010626 gene:BGIBMGA009181 gene:BGIBMGA006237 ENSGALG00000002288 ENSG00000005156 ENSMUSG00000020697 FBgn0038035 YDL164C ENSGALG00000013384 FBgn0034922 TS_TRISPI_Contig2.c.SNAP.45 jgi|Monbr1|16341|e_gw1.7.26.1 jgi|Monbr1|8473|fgenesh1_pg.scaffold_11000097 TS_TRISPI…
Cluster1001: ENSG00000148082 ENSMUSG00000021448 gene:BGIBMGA012342 ENSGALG00000001289 ENSGALG00000010688 AAEL008739 ENSGALG00000005011 ENSMUSG00000020312 ENSG00000129946 jgi|Monbr1|33313|estExt_fgenesh2_pg.C_180042 gene:BGIBMGA002678 ENSG00000160691 FBgn0015296 ENSMUSG00000042626 ENSG00000185634 ENSMUSG00000035109 ENSGALG00000006863 WBGene00018788 Cbr-shc-1 ENSGALG00000013734
Cluster1002: ENSG00000140497 jgi|Monbr1|34705|estExt_fgenesh2_pg.C_460050 ENSGALG00000001689 ENSG00000116521 ENSMUSG00000028049 ENSMUSG00000021687 ENSGALG00000004425 ENSG00000085365 ENSMUSG00000040188 AAEL000090 FBgn0040285 ENSMUSG00000040722 TS_TRISPI_Contig16.FG.20 ENSGALG00000014116 gene:BGIBMGA002359 ENSGALG00000001030 ENSG00000198794 ENSMUSG00000078441 WBGene00004743 Cbr-scm-1
Cluster1003: WBGene00020118 WBGene00020117 CBG01136 WBGene00021678 CBG17489 WBGene00019912 WBGene00019150 WBGene00019913 CBG00796 WBGene00021261 WBGene00020116 CBG11717 WBGene00021265 CBG15654 CBG11738 WBGene00020642 WBGene00015614 CBG17491 WBGene00015243 WBGene00021256
Cluster1004: ENSGALG00000014656 ENSG00000163125 ENSMUSG00000028106 AAEL001651 ENSG00000141425 ENSMUSG00000040446 gene:BGIBMGA014067 TS_TRISPI_Contig0.i.SN.57 AAEL005158 AAEL005103 FBgn0035318 FBgn0032688 gene:BGIBMGA011848 WBGene00015347 ENSGALG00000006788 ENSMUSG00000027651 ENSG00000101413 ENSGALG00000013129 Cbr-cids-1 jgi|Monbr1|6277|fgenesh1_pg.scaffold_4000159
Cluster1005: AAEL002626 AAEL001836 AAEL002617 FBgn0034470 AAEL002596 FBgn0034471 FBgn0034475 AAEL002587 gene:BGIBMGA002626 AAEL001826 FBgn0034468 AAEL007603 AAEL002606 gene:BGIBMGA002666 AAEL015554 AAEL002605 AAEL002591 gene:BGIBMGA002627 AAEL007604 FBgn0034474
Cluster1006: AAEL005037 WBGene00005662 Cbr-srs-1 YDR023W ENSMUSG00000068739 ENSMUSG00000070699 jgi|Monbr1|33996|estExt_fgenesh2_pg.C_280085 ENSG00000104835 FBgn0021750 TS_TRISPI_Contig1.b.EN.1259 TS_TRISPI_Contig3.c.SNAP.150 YHR011W WBGene00005663 Cbr-srs-2 gene:BGIBMGA003977 ENSG00000031698 FBgn0031497 jgi|Monbr1|37346|estExt_fgenesh1_pg.C_120156 gene:BGIBMGA005414 ENSGALG00000000536
Cluster1007: AAEL007022 Cbr-unc-41 WBGene00006777 FBgn0011289 AAEL000239 ENSMUSG00000020962 gene:BGIBMGA008561 YOR194C ENSGALG00000010579 FBgn0016975 ENSG00000140022 ENSMUSG00000033855 TS_TRISPI_Contig23.SNAP.5 ENSMUSG00000020961 ENSG00000068781 ENSGALG00000009092 ENSGALG00000010576 ENSG00000165417 gene:BGIBMGA011737 ENSMUSG00000024154
Cluster1008: ENSG00000212683 Cbr-snr-7 ENSG00000143977 ENSMUSG00000057278 gene:BGIBMGA004573 TS_TRISPI_Contig2.a.EN.1333 AAEL008719 WBGene00004920 YNL147W gene:BGIBMGA008899 YFL017W-A ENSGALG00000000408 ENSMUSG00000064317 ENSMUSG00000035215 AAEL013061 WBGene00003081 Cbr-lsm-7 jgi|Monbr1|38016|estExt_fgenesh1_pg.C_190053 FBgn0032599 ENSG00000130332
[truncated: 16,743 more rows]
