# Supplementary material for: Exploring metazoan evolution through dynamic and holistic changes in protein families and domains
Source: BMC Evol Biol. 2012 Aug 3;12:138. doi: 10.1186/1471-2148-12-138 (PMC3483195; doi:10.1186/1471-2148-12-138)
Supplement: Additional file 3 — Groups of protein families with different taxonomic compositions. The provided table summarizes the numbers of protein families and their taxonomic distribution. [file 1471-2148-12-138-S3.xls]

## Sheet: Add file 3
Additional file 3. Groups of protein families with different taxonomic compositionsa
#groups	H. sapiens	M. musculus	G. gallus	D. melanogaster	A. aegypti	B. mori	C. elegans	C. briggasae	T. spiralis	M. brevicollis	S. cerevisiae	#genes
273	0	0	0	0	0	1037	0	0	0	0	0	1037
5	7	7	7	0	0	7	5	5	0	5	0	43
19	37	33	29	19	0	0	0	0	0	0	0	118
1	1	1	0	2	0	1	0	0	0	1	0	6
1	1	1	0	0	1	1	1	1	0	1	1	8
2	4	2	2	2	4	2	2	0	4	0	2	24
12	22	16	16	0	0	0	0	0	0	16	15	85
295	0	0	0	0	0	0	1203	0	0	0	0	1203
3	0	3	3	14	8	11	9	8	3	0	0	59
10	13	14	12	0	12	12	0	0	0	10	0	73
106	0	486	0	0	0	0	0	0	0	0	0	486
2	5	5	4	2	0	0	0	2	22	0	0	40
1	0	0	0	3	1	0	0	0	0	1	0	5
2	0	0	0	3	2	0	5	4	2	0	0	16
2	4	2	0	2	2	2	2	2	0	0	2	18
1	1	0	1	2	0	0	0	0	0	0	0	4
1	1	0	0	1	1	1	0	0	0	1	0	5
1	0	1	1	1	1	1	1	1	1	0	1	9
12	12	14	0	14	14	14	17	16	0	21	0	122
1	5	5	4	0	0	1	1	1	0	0	1	18
1	1	0	1	1	1	1	1	1	0	1	1	9
1	2	1	0	1	0	0	1	1	0	0	1	7
2	3	3	3	0	2	0	2	2	0	2	0	17
1	0	0	1	0	0	1	0	0	2	0	0	4
1	1	1	2	1	1	0	1	0	0	0	0	7
3	0	0	0	0	0	0	19	17	8	0	6	50
3	4	4	3	0	0	0	3	0	0	4	0	18
1	0	1	0	0	0	0	1	1	1	0	0	4
2	0	0	0	0	0	3	2	5	0	3	0	13
11	0	0	0	16	21	17	0	0	0	12	0	66
1	0	0	0	0	0	0	0	1	1	1	1	4
1	1	1	0	1	1	0	0	0	1	0	0	5
5	8	37	9	7	0	6	8	9	0	6	8	98
1	1	0	1	1	2	1	0	0	0	1	0	7
5	9	8	7	5	0	0	0	0	5	0	0	34
3	106	74	38	3	0	0	3	3	3	0	0	230
13	15	14	0	13	15	14	0	0	16	0	0	87
2	2	2	3	2	0	2	0	0	2	2	0	15
5	5	0	0	0	0	0	0	0	27	0	0	32
5	0	0	0	6	0	0	0	0	0	0	38	44
1	1	0	1	1	1	0	0	0	0	0	0	4
93	202	202	188	146	161	143	0	0	109	0	0	1151
2	0	0	2	0	3	0	0	0	0	0	0	5
1	0	1	0	1	1	0	2	2	1	0	0	8
2005	4098	5098	3247	0	0	0	0	0	0	0	0	12443
35	49	49	48	40	53	38	0	0	0	41	48	366
3	0	3	3	3	3	3	0	0	0	0	0	15
42	68	85	66	0	0	0	72	66	0	0	0	357
10	15	15	15	11	11	0	12	12	0	13	0	104
3	0	0	5	0	0	0	8	10	0	0	0	23
6	9	12	7	6	0	8	0	0	0	6	0	48
1	0	0	0	1	1	1	1	1	0	0	1	6
1	1	1	1	0	2	0	1	1	0	0	1	8
2	0	0	0	2	0	3	0	2	0	0	0	7
1	0	0	0	1	0	1	1	1	0	0	0	4
1	1	1	0	0	0	0	0	0	0	0	1	3
2	3	0	0	2	0	0	0	0	0	0	0	5
4564	0	0	0	0	0	0	8245	7625	0	0	0	15870
4	4	4	6	0	0	0	4	4	0	4	4	30
442	1910	1866	1564	1128	1220	1263	1569	1586	1034	823	0	13963
1	1	1	0	0	1	1	1	1	0	1	0	7
1	0	0	0	0	1	1	2	1	1	0	0	6
98	141	134	136	101	115	0	0	0	0	0	0	627
6	6	12	0	6	8	0	6	6	6	6	8	64
1	1	0	1	0	0	0	1	1	1	0	0	5
1	1	0	0	1	1	0	0	0	0	0	0	3
33	57	60	51	0	0	0	0	0	37	0	0	205
5	8	10	7	7	9	8	5	0	0	0	0	54
1	0	0	0	1	0	0	2	4	0	2	0	9
8	28	23	19	0	16	9	21	21	14	0	0	151
44	67	74	56	77	74	69	57	55	0	0	49	578
1	1	1	0	1	0	1	1	1	0	1	0	7
121	0	0	0	0	169	137	0	0	0	0	0	306
2	2	2	0	2	2	2	2	0	0	2	0	14
1	1	1	0	1	0	0	0	0	0	1	1	5
1	1	1	0	1	0	0	1	1	1	0	0	6
3	3	3	3	0	4	0	0	0	0	3	3	19
1	0	0	1	2	1	1	0	0	1	1	0	7
1	1	1	0	0	1	2	0	0	0	0	1	6
99	0	0	0	133	0	117	0	0	0	0	0	250
520	0	0	0	0	0	0	0	1729	0	0	0	1729
2	0	0	0	0	2	2	0	0	0	2	0	6
3	5	6	5	0	0	0	0	3	0	0	0	19
2	2	0	0	0	0	0	9	8	0	0	0	19
5	11	9	9	0	8	0	6	6	5	9	0	63
3	10	5	7	0	0	0	13	13	4	0	4	56
2	2	2	2	2	2	0	0	2	0	0	0	12
99	259	258	209	225	216	196	186	181	178	0	135	2043
3	0	0	0	0	0	0	0	0	3	0	4	7
39	82	83	0	57	54	53	0	0	0	0	0	329
1	1	2	0	0	1	1	0	0	0	1	0	6
138	286	275	250	189	211	206	166	166	0	174	0	1923
1	0	1	0	0	0	0	1	1	0	1	0	4
20	25	22	0	23	27	21	27	25	24	0	0	194
4	5	5	5	0	0	5	6	5	0	0	0	31
1	2	2	1	1	0	1	0	0	1	0	1	9
18	25	23	0	22	20	0	0	0	0	0	0	90
1	1	1	0	0	1	0	0	0	0	1	0	4
4	0	0	4	0	0	4	0	0	0	0	0	8
1	0	0	0	1	2	1	1	0	1	0	0	6
6	15	18	12	0	9	8	8	7	0	0	0	77
2	2	2	0	2	2	0	4	4	0	2	2	20
6	11	11	13	0	0	10	8	8	7	8	0	76
3	8	9	8	4	4	4	0	3	0	0	0	40
3	0	4	0	0	0	0	23	42	0	0	0	69
1	1	0	0	0	0	0	0	2	0	0	0	3
1	1	1	1	1	0	1	0	0	0	0	1	6
1144	1680	1834	0	0	0	0	0	0	0	0	0	3514
10	0	0	0	10	0	0	29	32	0	0	0	71
12	14	12	0	12	12	12	12	12	0	12	16	114
16	20	24	21	0	0	17	0	0	0	20	0	102
1	3	1	0	1	1	0	1	0	1	1	1	10
6	11	11	10	7	7	6	6	0	7	0	0	65
11	20	21	18	17	14	13	11	0	14	14	11	153
2	0	0	2	2	3	2	0	0	0	0	0	9
1	2	1	0	1	1	0	1	0	0	1	1	8
4	4	4	4	0	4	4	0	0	4	4	0	28
7	16	0	0	0	0	7	0	0	0	0	0	23
1	0	1	1	2	1	2	1	1	1	1	0	11
3	7	5	3	0	0	0	0	0	4	3	3	25
1	9	14	0	0	0	1	0	0	0	16	1	41
14	29	33	24	19	0	20	24	25	0	0	0	174
2	2	2	0	0	0	0	3	0	0	0	0	7
346	0	0	0	0	1072	0	0	0	0	0	0	1072
5	5	5	0	0	0	0	5	6	0	0	0	21
3	0	0	0	0	0	0	0	3	3	0	0	6
1	0	2	0	2	1	1	1	1	1	0	1	10
1	0	1	3	0	0	0	2	0	0	0	0	6
12	15	16	0	17	14	14	0	0	0	12	0	88
1	0	0	7	1	2	1	11	8	0	1	1	32
6	0	0	6	0	0	0	0	0	47	0	0	53
62	0	77	73	0	0	0	0	0	0	0	0	150
1	1	0	1	1	1	11	1	1	0	1	0	18
3	6	4	0	3	4	0	3	3	3	0	0	26
2	5	3	0	0	3	3	0	0	98	0	0	112
4	0	0	0	6	0	8	11	11	298	0	0	334
1	0	1	0	1	1	2	1	1	0	1	0	8
7	0	0	0	0	8	0	0	0	10	0	0	18
2	2	2	0	2	3	0	0	0	2	2	0	13
1	1	1	0	1	0	1	1	1	0	1	1	8
4	7	5	6	0	0	4	0	0	0	4	5	31
272	0	0	0	0	0	0	0	0	0	0	859	859
1	0	0	1	1	2	1	1	2	0	1	0	9
3	0	0	0	5	0	0	0	8	0	0	0	13
2	0	0	2	2	0	2	0	0	0	0	0	6
810	5095	5036	3697	3357	3850	3137	3144	3213	2349	2480	1833	37191
3	0	0	0	4	0	0	3	0	0	0	0	7
2	6	5	6	0	2	2	2	2	0	3	2	30
1	2	2	1	1	0	0	3	3	0	2	3	17
1	0	1	0	0	1	0	0	0	0	0	0	2
2	0	0	0	0	29	5	0	0	2	0	0	36
2	2	0	2	7	4	5	0	0	0	0	0	20
1	0	2	1	0	0	1	1	1	0	0	0	6
3	0	0	0	0	0	0	6	7	0	0	3	16
3	0	3	0	9	0	0	0	0	0	0	0	12
1	1	0	1	1	0	1	0	0	0	0	0	4
6	0	0	0	0	8	7	8	7	0	0	0	30
1	1	0	0	0	0	0	0	1	10	0	0	12
1	1	0	0	1	2	0	1	1	0	1	1	8
5	0	0	0	11	11	15	9	9	7	5	0	67
1	1	1	0	1	0	1	4	1	1	1	0	11
1	0	1	0	0	0	1	0	0	0	0	0	2
1	0	0	2	12	12	15	1	0	0	0	0	42
18	36	30	32	0	0	0	33	42	0	28	0	201
3	8	6	5	3	4	0	0	0	0	3	4	33
12	17	16	0	0	0	14	0	0	0	0	0	47
1	0	0	0	0	1	2	1	1	0	4	0	9
125	179	181	166	156	158	158	0	0	0	141	0	1139
1	0	0	1	1	2	0	1	0	0	0	0	5
29	57	56	89	33	33	0	36	35	33	32	0	404
2	2	2	0	2	2	0	0	0	0	2	0	10
1	1	1	1	1	1	0	0	0	1	1	1	8
1	3	3	2	0	0	1	1	1	0	4	1	16
26	68	65	61	0	0	0	45	47	38	0	0	324
17	120	133	29	30	30	0	33	29	0	19	17	440
4	4	26	0	4	4	0	4	4	0	0	0	46
4	0	0	0	0	0	0	0	0	6	4	0	10
14	0	0	0	0	0	28	0	0	55	0	0	83
3	3	4	0	3	3	0	3	3	4	3	0	26
1	0	0	1	1	1	0	1	1	0	0	0	5
19	27	26	27	0	0	0	34	30	26	22	0	192
1	0	0	1	0	0	0	0	1	0	0	1	3
3	0	0	0	3	0	0	0	0	3	0	0	6
63	102	95	0	90	86	74	68	73	84	71	73	816
1	1	1	0	1	0	1	0	1	1	0	0	6
1	3	1	0	1	0	1	0	0	1	0	0	7
3	0	0	3	3	0	0	0	0	0	0	0	6
378	636	621	585	477	565	488	0	0	0	0	0	3372
1	1	1	1	1	1	1	1	0	0	1	0	8
1	1	1	0	0	0	0	0	0	0	1	1	4
122	222	230	191	190	207	193	184	191	0	158	168	1934
1	2	2	2	1	1	1	0	1	1	0	1	12
40	58	59	55	0	47	48	0	0	0	0	0	267
1	0	1	1	0	0	0	1	1	1	0	0	5
14	20	31	21	0	0	0	0	0	15	15	0	102
2	0	0	0	3	3	0	0	2	0	0	0	8
9	9	0	0	0	0	0	0	0	0	10	0	19
1	0	0	0	0	0	0	1	0	0	1	0	2
2	2	2	3	2	2	3	0	2	4	2	0	22
5	6	23	0	0	13	6	0	0	0	0	0	48
1	0	1	2	4	1	1	1	1	0	1	0	12
1	4	4	4	1	0	0	0	1	0	1	0	15
34	68	59	50	38	38	0	50	47	164	0	0	514
2	0	0	0	0	0	0	2	2	0	4	6	14
31	44	45	46	38	40	0	38	34	0	0	0	285
3	4	4	4	0	0	0	3	0	0	0	0	15
2	4	4	3	0	2	0	2	2	2	0	0	19
1	1	1	1	1	1	0	1	0	0	0	1	7
46	49	0	47	0	0	0	0	0	0	0	0	96
5	0	0	0	0	0	0	6	0	6	0	0	12
11	11	12	0	14	13	11	12	12	14	0	15	114
1	1	3	0	0	1	0	0	3	0	131	0	139
24	45	42	37	72	65	44	0	0	0	0	25	330
18	58	74	38	38	0	40	36	44	84	32	38	482
14	20	20	17	15	19	18	0	0	16	18	16	159
3	6	5	3	3	0	3	3	4	0	0	5	32
2	4	3	2	0	2	0	0	0	0	2	0	13
2	0	0	0	2	0	0	2	0	96	0	0	100
3	3	3	0	3	3	0	3	3	0	4	0	22
1	0	0	1	1	1	1	1	1	0	0	0	6
1	1	1	0	1	0	0	0	0	27	0	2	32
33	48	48	46	34	0	36	0	0	0	0	0	212
1	0	0	1	2	0	1	1	1	0	0	1	7
1	0	1	0	2	3	1	1	2	2	0	0	12
1	0	1	1	0	0	0	0	0	0	0	1	3
1	1	1	1	1	0	1	0	0	1	1	1	8
2	0	0	0	0	2	0	0	0	0	0	2	4
5	7	18	5	7	5	0	7	6	0	0	5	60
4	7	5	5	4	0	4	4	4	4	0	4	41
2	4	0	3	2	2	2	2	2	2	2	2	23
1	1	1	0	1	1	1	1	0	1	1	0	8
1	1	1	1	0	1	0	1	0	0	1	0	6
2	0	0	0	0	0	2	2	2	3	0	0	9
7	7	7	0	8	12	7	0	0	9	7	0	57
3	4	3	3	0	0	3	3	4	3	3	4	30
1	0	1	0	1	0	0	1	0	0	0	0	3
20	44	41	35	23	0	23	22	24	29	0	0	241
1	1	0	0	1	1	1	0	0	0	0	0	4
235	0	0	0	0	0	0	0	0	0	1049	0	1049
3	0	0	0	0	0	0	4	0	0	0	3	7
1	1	2	0	1	1	0	1	1	0	0	1	8
4	7	5	0	4	5	4	6	0	0	0	0	31
3	6	7	8	4	6	0	0	0	4	3	0	38
1	1	1	1	0	0	0	0	0	1	0	1	5
4	5	5	5	0	4	5	5	5	0	4	0	38
1	0	1	0	2	1	1	2	1	0	0	0	8
10	0	0	0	19	20	27	0	0	12	0	0	78
4	20	15	15	0	9	10	7	7	5	6	6	100
2	3	2	0	0	2	2	2	2	0	0	0	13
1	1	1	1	1	1	1	0	1	0	1	1	9
2	3	2	0	2	2	2	0	0	0	2	2	15
3	3	3	0	3	0	0	0	0	0	0	0	9
1	0	0	0	1	0	1	0	1	4	0	0	7
28	42	41	0	36	37	38	39	37	38	28	0	336
20	26	26	25	21	22	0	0	0	0	21	0	141
505	0	0	0	957	1319	937	0	0	0	0	0	3213
2	2	2	2	0	2	0	0	0	2	2	0	12
3	3	3	3	3	0	0	0	0	0	3	0	15
3	0	3	0	0	0	0	0	0	3	0	0	6
1	0	0	1	0	0	0	1	1	0	1	0	4
2	0	0	0	0	3	2	2	2	0	0	3	12
5	29	25	22	5	0	0	5	7	0	0	0	93
8	20	20	15	0	0	9	9	9	10	0	0	92
1	0	1	1	1	0	1	2	1	0	0	0	7
15	46	35	35	17	0	20	56	28	24	21	0	282
5	16	12	8	5	0	9	0	0	9	0	0	59
5	0	0	0	11	13	11	9	10	0	8	9	71
1	0	1	0	0	0	0	1	1	1	1	0	5
1	0	1	1	1	1	1	0	0	1	0	0	6
1	0	1	1	1	1	0	0	0	0	0	1	5
1	0	0	0	1	0	1	1	0	0	0	0	3
60	0	0	329	0	0	0	0	0	0	0	0	329
9	0	0	0	10	9	0	13	31	0	0	0	63
1	1	1	0	0	0	1	0	0	1	3	2	9
7	9	10	10	0	0	0	8	10	12	7	10	76
4	0	0	0	0	0	4	0	0	0	0	6	10
2	3	2	0	0	0	0	0	0	3	0	0	8
2	3	3	2	2	0	0	0	0	0	0	2	12
3	7	7	7	3	3	4	0	3	4	0	0	38
1	1	0	1	0	0	0	0	0	1	0	0	3
7	8	8	7	0	0	0	0	0	0	0	9	32
2	5	5	3	2	0	0	2	3	2	2	2	26
1	0	0	0	1	2	1	0	0	0	2	1	7
2	0	0	0	0	2	0	2	0	0	0	0	4
12	0	0	0	0	0	0	59	50	0	15	0	124
6	21	20	16	0	6	0	0	0	8	0	0	71
1	1	1	0	0	1	0	0	0	1	1	0	5
1	1	0	0	1	0	0	0	1	0	0	0	3
1	1	0	0	0	1	2	0	0	0	0	0	4
2	0	0	0	0	3	0	0	7	0	0	0	10
1	1	0	1	1	1	1	1	1	3	0	0	10
2	3	3	3	6	2	0	3	3	2	0	2	27
1	0	0	1	0	0	0	0	1	0	0	0	2
3	0	0	0	3	4	5	5	5	3	3	4	32
129	210	216	191	0	0	0	0	0	0	146	0	763
1	1	1	0	0	0	1	2	4	0	0	0	9
52	86	94	82	71	70	63	0	0	67	55	0	588
2	2	6	0	3	2	0	2	4	2	0	2	23
2	8	8	7	0	4	0	5	5	5	0	3	45
6	13	12	10	0	0	0	8	8	0	0	6	57
2	0	0	0	0	2	0	2	2	5	0	0	11
19	23	22	0	21	22	21	20	21	0	0	0	150
1	1	1	1	0	1	1	0	0	0	0	1	6
1	0	0	0	28	4	19	0	1	0	0	0	52
4	0	0	0	0	0	0	0	5	0	6	0	11
3	3	3	3	0	0	3	0	0	4	3	0	19
38	58	60	59	0	41	0	0	0	0	0	0	218
4	10	9	0	27	0	7	5	30	5	8	8	109
3	0	0	0	6	4	4	0	0	0	0	6	20
1	3	3	3	0	1	0	1	2	0	1	2	16
4	0	0	0	0	0	4	4	0	0	0	0	8
12	0	13	0	0	0	0	0	0	0	16	0	29
22	49	56	40	28	34	0	29	27	27	25	26	341
4	0	4	0	0	0	0	0	0	0	0	4	8
3	6	3	3	3	0	0	0	0	56	0	9	80
1	0	1	0	1	2	0	0	1	0	0	0	5
23	35	35	0	0	0	0	0	0	0	27	0	97
6	10	9	7	10	0	7	38	25	0	6	0	112
13	22	21	21	13	13	0	0	0	16	0	0	106
8	0	0	9	0	0	0	0	0	0	19	0	28
8	17	16	13	0	0	8	0	0	15	0	0	69
1	0	0	1	1	2	1	0	0	0	1	0	6
2	0	2	0	20	41	12	22	16	4	3	0	120
18	0	0	0	0	0	35	55	109	0	0	0	199
5	0	0	0	0	6	0	0	0	0	5	0	11
1	0	0	1	0	0	0	1	0	0	1	0	3
1	1	1	0	0	0	1	0	0	1	1	0	5
1	0	1	0	1	1	1	1	1	0	1	1	8
1	4	2	1	1	1	1	0	1	0	1	0	12
5	10	7	6	8	9	8	0	0	5	0	6	59
1	1	0	0	5	5	5	1	1	2	0	0	20
2	2	0	0	0	2	0	0	0	0	0	0	4
4	5	5	0	4	0	4	0	0	0	0	0	18
1	1	1	0	0	0	0	1	1	1	1	0	6
7	14	15	11	9	10	8	7	0	7	7	0	88
249	0	0	0	756	0	0	0	0	0	0	0	756
2	2	2	3	0	2	0	2	2	0	0	0	13
38	0	0	0	72	62	65	99	108	62	0	0	468
139	0	0	0	0	0	0	531	467	219	0	0	1217
3	0	0	0	3	0	0	17	13	4	0	0	37
2	0	0	0	0	0	2	0	2	0	0	0	4
1	0	1	0	0	2	2	0	185	0	1	0	191
452	0	0	0	558	644	0	0	0	0	0	0	1202
1	1	1	1	0	2	2	1	1	1	0	2	12
1	0	1	1	2	1	0	0	0	0	0	0	5
5	5	5	0	6	7	5	0	0	0	0	5	33
12	17	18	16	0	16	13	20	19	14	13	0	146
6	0	0	0	6	0	0	0	0	0	6	0	12
1	12	0	0	0	0	1	0	1	1	1	0	16
177	833	0	0	0	0	0	0	0	0	0	0	833
1	1	2	1	0	1	1	1	1	0	0	1	9
10	17	18	20	0	12	12	0	0	12	0	0	91
389	2084	2256	1643	1206	1465	1047	1259	1255	1001	0	0	13216
1	0	1	1	1	1	1	1	1	0	0	0	7
1	0	0	0	1	1	0	1	1	0	1	1	6
1	1	1	0	1	1	0	0	0	0	0	1	5
1	1	1	0	0	0	0	1	1	0	2	0	6
6	0	0	6	0	0	0	0	0	0	0	6	12
59	0	0	0	0	0	0	0	0	0	65	81	146
62	89	88	81	0	0	71	0	0	0	0	0	329
26	0	0	0	55	55	63	49	52	0	0	0	274
1	0	0	0	0	0	1	0	0	1	3	0	5
1087	0	0	0	0	0	0	0	0	4251	0	0	4251
9	15	10	0	0	10	0	0	0	0	0	0	35
1	1	1	0	1	1	0	0	1	1	0	0	6
2	3	3	3	2	2	0	0	0	0	0	2	15
6	0	0	0	0	0	7	0	0	0	7	0	14
2	0	2	0	0	0	0	2	0	0	0	0	4
6	0	7	0	6	8	6	0	0	0	0	0	27
2	0	0	0	2	0	2	0	0	3	0	0	7
1	0	0	0	1	1	0	0	0	1	0	0	3
158	346	328	285	226	307	265	187	186	0	0	0	2130
a
total genes included from each taxa
21031 21940 14679 11454 13317 10877 18338 18499 11071 6122 3716
