# Supplementary material for: Exploring metazoan evolution through dynamic and holistic changes in protein families and domains
Source: BMC Evol Biol. 2012 Aug 3;12:138. doi: 10.1186/1471-2148-12-138 (PMC3483195; doi:10.1186/1471-2148-12-138)
Supplement: Additional file 4 — Trichinella spiralis specific domains, their putative origin and function. List of the identified domains in T. spiralis having highest sequence similarity with non-metazoan species, their putative function and species of origin. (XLS 25 kb) [file 1471-2148-12-138-S4.xls]

## Sheet: Add file 4
Additional file 4. T. spiralis specific domains, their putative origin and function.
Name	Origin	Function annotation
Cyanate_lyase	Bacterial	Anti-toxicity
Toxin_29	Arthropod	Toxin
Nsp7	Virus	RNA replication
A_amylase_inhib	Bacterial	Defense
PHA_sysnth_III_E	Bacterial	Energy storage
DUF1128	Bacterial	Unknown
DUF421	Bacterial	Unknown
ODV-E18	Virus	Microvesicles localization
PhageMin_Tail	Bacterial	Unknown
Enterotoxin_HS1	Bacterial	Toxin
DUF305	Bacterial	Unknown
DUF746	Bacterial	Transposons
P63C	Virus	Unknown
Carb_bind	Yeast	Septum localization
SspK	Bacterial	Sportulation(?)
